# Supplementary material for: Phosphoproteomic Characterization and Kinase Signature Predict Response to Venetoclax Plus 3+7 Chemotherapy in Acute Myeloid Leukemia
Source: Adv Sci (Weinh). 2023 Dec 31;11(11):2305885. doi: 10.1002/advs.202305885 (PMC10953567; doi:10.1002/advs.202305885)
Supplement: Supplementary file 2 — Supporting Information [file ADVS-11-2305885-s002.xlsx]

## Sheet: Summary
Header line description of table 1			Table 1. MS/MS spectrum database search analysis summary (Localization probability > 0.75)
Total spectrum	Number of spectrum produced by mass spectrometer
Matched spectrum	Number of spectrum matched with alignment protein		Total spectrums	Matched spectrums	Peptides	Modified peptides	Identified proteins	Quantifiable proteins	Identified sites	Quantifiable sites
Peptides	Number of peptides which spectrum hit		1991871	291586	81042	63325	5808	3804	24100	16098
Modified peptides	Total number of modified peptides identified
Identified proteins	Number of proteins detected by spectrum search analysis
Quantifiable proteins	Number of proteins quantifiable		Table 2. Differentially modified sites (modified proteins) summary
Identified sites	Number of modification sites detected by spectrum search analysis
Quantifiable sites	Number of modification sites quantifiable		Compare group	Regulated type	fold change >1.2	fold change >1.3	fold change >1.5	fold change >2
			B/A	Up-regulated	311 (261)	240 (207)	124 (111)	35 (33)
Header line description of worksheet "Site_quant Normalized"				Down-regulated	142 (130)	112 (103)	59 (55)	19 (19)
Protein accession	Protein accession number of database used for search		D/C	Up-regulated	1030 (702)	872 (620)	457 (368)	118 (109)
Position	Modification site localization in protein			Down-regulated	306 (263)	281 (245)	212 (186)	77 (73)

## Sheet: Site_quant Normalized
Modification sites information																																						Protein quantitation
Protein accession	Position	Amino acid	Protein description	Gene name	A1	A2	A3	A4	A5	A6	A7	A8	A9	A10	B1	B2	B3	B4	B5	B6	B7	C1	C2	C3	C4	C5	C6	C7	C8	C9	C10	D1	D2	D3	D4	D5	D6	A1	A2	A3	A4	A5	A6	A7	A8	A9	A10	B1	B2
A0A075B6X5	87	S	T cell receptor alpha variable 18 OS=Homo sapiens OX=9606 GN=TRAV18 PE=3 SV=1	TRAV18
A0AVF1	480	S	Intraflagellar transport protein 56 OS=Homo sapiens OX=9606 GN=TTC26 PE=2 SV=1	TTC26																																			1.006						0.847
A0AVK6	664	S	Transcription factor E2F8 OS=Homo sapiens OX=9606 GN=E2F8 PE=1 SV=1	E2F8		0.975						0.694						0.766		1.287		0.522				1.034					0.885	1.147		1.115
A0AVK6	416	S	Transcription factor E2F8 OS=Homo sapiens OX=9606 GN=E2F8 PE=1 SV=1	E2F8
A0AVK6	417	S	Transcription factor E2F8 OS=Homo sapiens OX=9606 GN=E2F8 PE=1 SV=1	E2F8	0.608	0.932	0.459	0.711	2.226	0.704	0.988	0.739	0.683	0.222	0.723	0.374	0.54	2.658	0.879	0.513	0.224	0.602	0.521	0.648	0.41	0.713	1.816	0.546	0.861	0.387	0.587	1.545	1.401	0.486	0.594	1.354	0.667
A0FGR8	755	S	Extended synaptotagmin-2 OS=Homo sapiens OX=9606 GN=ESYT2 PE=1 SV=1	ESYT2																																		1.039	0.926	1.025	0.928	0.98	0.99	0.979	1.303	0.967	1.345	0.918	1.159
A0FGR8	758	S	Extended synaptotagmin-2 OS=Homo sapiens OX=9606 GN=ESYT2 PE=1 SV=1	ESYT2	1.16		0.791	0.717	0.235	0.873	1.138		0.973	1.285	0.95	0.783	1.129		0.951		0.964		0.911	0.643	0.995		0.406	1.257	0.694	0.851			1.017		1.17	0.979	0.891	1.039	0.926	1.025	0.928	0.98	0.99	0.979	1.303	0.967	1.345	0.918	1.159
A0FGR8	761	S	Extended synaptotagmin-2 OS=Homo sapiens OX=9606 GN=ESYT2 PE=1 SV=1	ESYT2	1.215	0.972	0.843	0.599	0.964	0.818	1.339	0.875	1.245	1.926	0.793	1.482	0.957	0.719	0.898	0.831	0.991	0.926	0.988	0.674	0.915	1.128	0.778	0.869	0.824	1.205	0.692	1.03	1.05	1.19	1.056	0.834	0.754	1.039	0.926	1.025	0.928	0.98	0.99	0.979	1.303	0.967	1.345	0.918	1.159
A0FGR8	669	S	Extended synaptotagmin-2 OS=Homo sapiens OX=9606 GN=ESYT2 PE=1 SV=1	ESYT2	0.793	0.869	1.371	0.685	0.711	0.556	1.665	2.34	0.629	0.68	0.569	0.846	0.604	1.219	0.536	0.923	0.666	0.597	0.99	0.737	0.708	1.007	0.799	0.973	0.818	0.854	0.444	1.103	1.242	0.568	1.284	0.852	0.717	1.039	0.926	1.025	0.928	0.98	0.99	0.979	1.303	0.967	1.345	0.918	1.159
A0FGR8	691	S	Extended synaptotagmin-2 OS=Homo sapiens OX=9606 GN=ESYT2 PE=1 SV=1	ESYT2	1.098	0.971	1.423	0.791	0.704	0.747	0.614	0.993	1.731	1.277	0.768	1.402	0.947	0.433	0.78	1.006	1.189	1.156	1.055	0.77	1.338	0.904	0.765	0.835	0.937	1.064	0.813	0.774	1.208	1.375	0.843	0.843	0.459	1.039	0.926	1.025	0.928	0.98	0.99	0.979	1.303	0.967	1.345	0.918	1.159
A0FGR8	693	S	Extended synaptotagmin-2 OS=Homo sapiens OX=9606 GN=ESYT2 PE=1 SV=1	ESYT2	1.492	1.009	1.62	0.927	0.903	0.919	0.82	1.177	0.754	1.643	0.912	1.154	0.882	0.693	0.496	1.203	1.393	0.769	0.949	0.592	1.295	1.035	0.831	1.02	1.337	1.063	0.735	0.909	1.04	1.096	0.847	0.717	0.536	1.039	0.926	1.025	0.928	0.98	0.99	0.979	1.303	0.967	1.345	0.918	1.159
A0FGR8	699	S	Extended synaptotagmin-2 OS=Homo sapiens OX=9606 GN=ESYT2 PE=1 SV=1	ESYT2																																		1.039	0.926	1.025	0.928	0.98	0.99	0.979	1.303	0.967	1.345	0.918	1.159
A0FGR8	743	S	Extended synaptotagmin-2 OS=Homo sapiens OX=9606 GN=ESYT2 PE=1 SV=1	ESYT2	1.179	0.779	0.787	0.777	0.742	1.004	0.768	1.048	0.769	2.021	0.636	1.593	0.969	0.603	0.771	1.119	1.324	0.811	1.177	0.611	0.948	1.021	0.634	1.368	0.957	0.698	0.843	0.986	1.312	1.389	0.931	0.825	0.573	1.039	0.926	1.025	0.928	0.98	0.99	0.979	1.303	0.967	1.345	0.918	1.159
A0FGR8	435	S	Extended synaptotagmin-2 OS=Homo sapiens OX=9606 GN=ESYT2 PE=1 SV=1	ESYT2	1.381	0.787	1.167	0.867				0.959			0.8	0.91		0.743		1.183		0.398	0.731	0.801		0.888					0.4	1.084	1.289	0.83				1.039	0.926	1.025	0.928	0.98	0.99	0.979	1.303	0.967	1.345	0.918	1.159
A0JLT2	226	S	Mediator of RNA polymerase II transcription subunit 19 OS=Homo sapiens OX=9606 GN=MED19 PE=1 SV=2	MED19	0.9	0.868	1.85	0.737	0.856	0.737	0.865	0.751	1.476	1.529	0.846	0.92	1.112	0.522	0.961	1.019	1.581	0.523	0.982	0.672	1.353	1.053	0.99	0.693	1.045	1.606	1.077	0.739	0.804	0.935	1.191	0.685	0.667	0.914		1.054	0.918							0.917	0.932
A0JLT2	194	S	Mediator of RNA polymerase II transcription subunit 19 OS=Homo sapiens OX=9606 GN=MED19 PE=1 SV=2	MED19	0.888		1.27	0.744	0.989	0.835	0.85		1.41	1.124	0.909	0.988	1.046		0.97		0.913		0.832	0.687	1.207		0.976	0.671	0.822	0.896			1.015		1.079	0.993	0.872	0.914		1.054	0.918							0.917	0.932
A0JNW5	418	S	UHRF1-binding protein 1-like OS=Homo sapiens OX=9606 GN=UHRF1BP1L PE=1 SV=2	UHRF1BP1L		1.044			1.006	0.735	1.692	0.479					0.957	0.471		0.878		0.704			0.8	1.343	1.01	1.421			0.744	1.814		1.233	0.974
A0JNW5	1081	S	UHRF1-binding protein 1-like OS=Homo sapiens OX=9606 GN=UHRF1BP1L PE=1 SV=2	UHRF1BP1L		0.721						0.215	0.347	0.262				0.737	0.865	0.664	0.263	0.321				2.242			1.111	0.844	0.093	2.556		0.419		1.286	2.626
A0MZ66	4	S	Shootin-1 OS=Homo sapiens OX=9606 GN=SHTN1 PE=1 SV=4	SHTN1		0.999						0.655						0.982		0.901		0.66				1.011					0.648	1.196		0.672				0.598	0.667	0.642	2.018	0.775	1.067	2.258	0.684			0.756	0.718
A1A4S6	591	S	Rho GTPase-activating protein 10 OS=Homo sapiens OX=9606 GN=ARHGAP10 PE=1 SV=1	ARHGAP10	0.869		1.048	0.761	0.883	0.789	1.002				0.817	1.078	1.116						0.918	0.656	1.097		0.795	0.939					0.947		0.976
A1L0T0	629	S	2-hydroxyacyl-CoA lyase 2 OS=Homo sapiens OX=9606 GN=ILVBL PE=1 SV=2	ILVBL		0.754						1.334						1.073		0.87		0.357				0.763					0.487	1.134		0.589				1.066	1.011	0.927	1.03	1.085	1.112	1.197	1.551	1.407	0.782	0.993	0.997
A1L390	741	S	Pleckstrin homology domain-containing family G member 3 OS=Homo sapiens OX=9606 GN=PLEKHG3 PE=1 SV=1	PLEKHG3	0.999	0.652	1.238	0.729	0.765	0.796	1.281	0.621			0.652	0.439	0.654	0.825		0.493		0.348	0.424	0.877	0.826	0.669	0.642	1.571			0.354	1.478	0.773	0.361	1.053
A1L390	643	S	Pleckstrin homology domain-containing family G member 3 OS=Homo sapiens OX=9606 GN=PLEKHG3 PE=1 SV=1	PLEKHG3	1.496	0.635	1.489	0.782	1.149	0.983	1.575	0.743	0.871	1.905	0.817	0.505	0.642	0.772	1.025	0.586	0.818	0.353	0.51	0.95	0.999	0.794	0.661	1.716	1.03	0.572	0.504	1.338	0.738	0.496	1.038	0.818	0.925
A1L390	1028	S	Pleckstrin homology domain-containing family G member 3 OS=Homo sapiens OX=9606 GN=PLEKHG3 PE=1 SV=1	PLEKHG3	0.944	0.516	1.726	0.658	0.959	0.987	3.983	0.675	0.419	1.875	0.554	0.287	0.496	0.293	0.482	0.307	0.693	0.133	0.16	0.709	0.919	0.323	0.37	2.658	0.783	0.267	0.242	1.816	0.278	0.214	1.197	0.597	0.579
A2A288	428	S	Probable ribonuclease ZC3H12D OS=Homo sapiens OX=9606 GN=ZC3H12D PE=1 SV=3	ZC3H12D					0.689	0.779	1.147						0.876								0.859		0.649	1.353							0.763							1.005	1.262	0.868
A2A3N6	843	S	Putative PIP5K1A and PSMD4-like protein OS=Homo sapiens OX=9606 GN=PIPSL PE=5 SV=1	PIPSL
A2A3N6	846	S	Putative PIP5K1A and PSMD4-like protein OS=Homo sapiens OX=9606 GN=PIPSL PE=5 SV=1	PIPSL
A2AJT9	78	S	BCLAF1 and THRAP3 family member 3 OS=Homo sapiens OX=9606 GN=BCLAF3 PE=1 SV=1	BCLAF3
A2AJT9	80	S	BCLAF1 and THRAP3 family member 3 OS=Homo sapiens OX=9606 GN=BCLAF3 PE=1 SV=1	BCLAF3
A2AJT9	100	S	BCLAF1 and THRAP3 family member 3 OS=Homo sapiens OX=9606 GN=BCLAF3 PE=1 SV=1	BCLAF3	0.917	0.747	2.028	0.787	0.978	0.842	0.63	1.009	1.922	1.45	0.695	1.039	0.847	1.062	0.541	1.434	1.406	0.382	1.206	0.755	1.291	1.12	0.948	0.778	1.692	1.975	0.528	1.199	1.18	0.708	0.832	1.003	0.652
A2AJT9	15	S	BCLAF1 and THRAP3 family member 3 OS=Homo sapiens OX=9606 GN=BCLAF3 PE=1 SV=1	BCLAF3
A2AJT9	17	S	BCLAF1 and THRAP3 family member 3 OS=Homo sapiens OX=9606 GN=BCLAF3 PE=1 SV=1	BCLAF3	0.762	0.766	1.067	1.008				1.367	1.067	0.902	0.882	0.776		0.683	0.981	1.074	0.883	0.501	0.708	0.759		1.074			0.961	1.668	0.605	1.036	1.116	0.719		0.834	0.795
A2AJT9	192	S	BCLAF1 and THRAP3 family member 3 OS=Homo sapiens OX=9606 GN=BCLAF3 PE=1 SV=1	BCLAF3	0.722	0.558	2.001	0.475	0.509	0.772	0.939	0.707	1.97	1.451	0.685	1.172	1.009	0.59	0.675	1.235	2.016	0.505	1.084	0.609	1.062	1.06	0.479	0.79	1.322	2.37	0.671	1.32	0.897	0.765	1.11	0.96	1.13
A2AJT9	139	S	BCLAF1 and THRAP3 family member 3 OS=Homo sapiens OX=9606 GN=BCLAF3 PE=1 SV=1	BCLAF3	0.812	0.857	1.721	0.717	0.689	0.976	0.859	1.127	1.307	1.406	0.633	1.286	0.944	0.432	0.406	1.824	1.534	0.446	1.019	0.763	1.231	1.122	0.63	0.856	1.166	2.053	0.696	0.792	0.719	0.921	0.976	0.632	0.644
A2RRD8	452	S	Zinc finger protein 320 OS=Homo sapiens OX=9606 GN=ZNF320 PE=1 SV=1	ZNF320		0.877			0.92	0.525	0.574	0.875					0.673	1.088		0.849		0.394			0.846	0.739	0.81	0.344			0.845	1.29		0.679	0.654
Q9H165	398	S	B-cell lymphoma/leukemia 11A OS=Homo sapiens OX=9606 GN=BCL11A PE=1 SV=2	BCL11A		0.701			0.837	0.369	0.657	0.911					2.264	1.414		0.993		0.356			0.521	0.478	0.745	0.415			0.79	1.051		1.422	1.263			1.02	1.17	0.96	0.95				1.057	1.913	1.163	0.926	1.173
A2RRP1	473	S	Neuroblastoma-amplified sequence OS=Homo sapiens OX=9606 GN=NBAS PE=1 SV=2	NBAS	1.161	0.864	1.079	0.989	1.061	0.909	0.629	1.205	1.186	0.99	0.817	1.106	0.866	0.472	0.787	1.01	0.984	0.603	0.748	0.717	1.073	0.776	1.068	0.728	1.136	0.986	0.696	0.724	1.128	0.754	0.728	0.999	0.755	0.998	0.936	0.94	0.859	1.141	0.942	0.911	1.493	1.165	1.193	0.907	1.159
A2RRP1	475	S	Neuroblastoma-amplified sequence OS=Homo sapiens OX=9606 GN=NBAS PE=1 SV=2	NBAS		0.901			0.971	0.848	0.806	1.204	1.232	1.103			0.936	0.542	0.861	1.063	0.984	0.68			0.98	0.956	0.938	0.76	1.004	1.037	0.755	1.069		0.953	0.927	0.912	0.77	0.998	0.936	0.94	0.859	1.141	0.942	0.911	1.493	1.165	1.193	0.907	1.159
A2RRP1	1937	S	Neuroblastoma-amplified sequence OS=Homo sapiens OX=9606 GN=NBAS PE=1 SV=2	NBAS	1.087	0.846	0.989	0.609	0.819	0.591	0.655	0.829	1.285	1.445	0.903	1.357	1.037	0.832	0.914	0.986	1.24	0.59	0.651	0.72	0.99	0.782	0.919	0.808	0.956	1.347	0.788	1.196	1.089	1.071	1.008	1.287	1.33	0.998	0.936	0.94	0.859	1.141	0.942	0.911	1.493	1.165	1.193	0.907	1.159
A2RU30	278	S	Protein TESPA1 OS=Homo sapiens OX=9606 GN=TESPA1 PE=1 SV=2	TESPA1	1.27	1.104	0.752	0.618	0.93	0.454	0.741	1.011			0.744	0.851	1.291	0.586		1.21		0.356	0.615	0.469	0.799	0.953	0.933	0.468			1.438	0.958	0.84	1.735	1.061				0.996						1.028
A2RU30	454	S	Protein TESPA1 OS=Homo sapiens OX=9606 GN=TESPA1 PE=1 SV=2	TESPA1	1.534	0.79	1.558	0.483	1.345	0.49	0.491	1.707	1.612	1.129	1.2	0.886	0.85	0.648	1.038	1.701	1.959	0.193	0.728	0.416	1.544	0.775	1.055	0.345	0.798	1.603	1.205	0.728	1.114	1.692	0.673	0.883	0.604		0.996						1.028
A2RU30	311	S	Protein TESPA1 OS=Homo sapiens OX=9606 GN=TESPA1 PE=1 SV=2	TESPA1	1.478	0.823	2.108	0.252	0.474	0.377	0.409	1.285	1.327	1.247	1.549	1.703	1.188	0.546	0.848	1.533	2.271	0.376	0.915	0.284	1.67	1.027	0.537	0.406	0.672	1.562	1.581	0.743	0.692	1.932	0.944	0.609	0.6		0.996						1.028
A2RUC4	195	S	tRNA wybutosine-synthesizing protein 5 OS=Homo sapiens OX=9606 GN=TYW5 PE=1 SV=1	TYW5		0.724						0.511						0.835		0.749		0.502				0.745					0.602	1.916		0.646
A2RUR9	805	S	Coiled-coil domain-containing protein 144A OS=Homo sapiens OX=9606 GN=CCDC144A PE=2 SV=1	CCDC144A		1.121						1.637						0.676		2.212		0.545				1.696					0.606	0.544		1.125
A2RUS2	622	S	DENN domain-containing protein 3 OS=Homo sapiens OX=9606 GN=DENND3 PE=1 SV=2	DENND3		0.758						2.659						0.652		0.813		0.736				0.913					0.8	1.08		0.68				0.967	1.025	1.012	0.989	1.105	1.05	1.078	0.959	0.708	0.749	1.006	0.903
A4D1P6	293	S	WD repeat-containing protein 91 OS=Homo sapiens OX=9606 GN=WDR91 PE=1 SV=2	WDR91									1.327	1.145					0.781		2.123								0.925	1.029						1.225	1.16	0.813	0.887	0.96	1.114	1.038	1.082	0.894	0.82	1.005	1.005	1.207	1.156
A4D1P6	256	S	WD repeat-containing protein 91 OS=Homo sapiens OX=9606 GN=WDR91 PE=1 SV=2	WDR91	1.013	0.778	0.954	0.583	0.683	1.197	1.304	0.694	0.972	0.554	0.556	0.91	1.533	1.229	0.386	0.775	1.838	0.521	1.379	0.7	2.683	0.687	1.13	1.764	1.106	0.874	0.753	1.923	1.162	0.813	1.258	0.543	1.21	0.813	0.887	0.96	1.114	1.038	1.082	0.894	0.82	1.005	1.005	1.207	1.156
A4D2B0	61	S	Metallo-beta-lactamase domain-containing protein 1 OS=Homo sapiens OX=9606 GN=MBLAC1 PE=1 SV=1	MBLAC1	0.716	1.272	0.94	0.982	0.941	0.835	0.816	0.534	0.492	0.744	1.797	1.374	0.844	0.51	0.979	1.463	0.851	0.641	1.244	1.094	0.823	0.827	0.972	0.81	0.68	1.076	1.12	0.745	1.174	1.423	0.923	1.439	0.592
A5PL33	253	S	Protein KRBA1 OS=Homo sapiens OX=9606 GN=KRBA1 PE=1 SV=3	KRBA1	1.56	0.883	0.844	0.642	0.898	0.707	1.098	0.729	0.7	1.681	1.362	0.829	0.896	0.804	1.138	1.015	1.43	0.711	1.006	0.624	0.962	0.75	1.104	0.888	1.111	1.317	1.18	0.844	0.904	1.058	0.899	0.618	0.661
A5YM72	265	S	Carnosine synthase 1 OS=Homo sapiens OX=9606 GN=CARNS1 PE=1 SV=3	CARNS1	1.306	1.578	1.543	1.292	0.509	1.068	1.063	0.581	0.443	0.661	1.086	0.865	1.013	0.274	0.277	0.582	0.859	1.233	1.052	0.925	1.472	0.809	0.835	1.111	1.123	3.156	0.762	0.389	0.629	0.837	0.736	0.397	0.549
A6H8Y1	2451	S	Transcription factor TFIIIB component B'' homolog OS=Homo sapiens OX=9606 GN=BDP1 PE=1 SV=3	BDP1		0.9						0.911						0.806		0.871		0.592				1.028					0.966	1.17		0.755
A6NC98	1370	S	Coiled-coil domain-containing protein 88B OS=Homo sapiens OX=9606 GN=CCDC88B PE=1 SV=1	CCDC88B	0.651	0.555	0.835	1.207	0.807	0.861	0.895	0.602			1.072	0.986	0.758	1.308		0.794		0.378	0.788	0.977	0.859	0.703	0.786	1.87			0.446	1.955	1.139	0.442	0.745			0.765	0.7	0.768	1.184	0.858	1.01	1.7	0.798	0.723	0.62	0.902	1.068
A6NC98	1475	S	Coiled-coil domain-containing protein 88B OS=Homo sapiens OX=9606 GN=CCDC88B PE=1 SV=1	CCDC88B	0.597	0.483	0.521	1.003	0.735	0.687	2.219	0.537	0.728	0.694	0.771	1.138	0.787	0.466	0.836	0.86	0.637	0.45	0.644	1.231	0.802	0.781	0.581	1.784	0.684	0.794	0.412	2.117	0.955	0.373	0.879	0.792	1.72	0.765	0.7	0.768	1.184	0.858	1.01	1.7	0.798	0.723	0.62	0.902	1.068
A6NC98	1345	S	Coiled-coil domain-containing protein 88B OS=Homo sapiens OX=9606 GN=CCDC88B PE=1 SV=1	CCDC88B	0.903	0.738	1.113	0.987				0.682			0.847	0.954		0.908		0.998		0.502	0.889	0.859		0.856					0.7	1.176	1.143	0.691				0.765	0.7	0.768	1.184	0.858	1.01	1.7	0.798	0.723	0.62	0.902	1.068
A6NC98	600	S	Coiled-coil domain-containing protein 88B OS=Homo sapiens OX=9606 GN=CCDC88B PE=1 SV=1	CCDC88B					0.966	0.77	2.083						0.759								0.904		0.792	1.41							0.817			0.765	0.7	0.768	1.184	0.858	1.01	1.7	0.798	0.723	0.62	0.902	1.068
A6NC98	436	S	Coiled-coil domain-containing protein 88B OS=Homo sapiens OX=9606 GN=CCDC88B PE=1 SV=1	CCDC88B	0.874	0.755	0.918	0.946	0.903	0.741	1.314	0.542			0.852	0.938	0.936	0.997		0.943		0.66	0.76	0.923	0.994	0.87	0.776	1.09			0.664	1.729	1.093	0.777	0.942			0.765	0.7	0.768	1.184	0.858	1.01	1.7	0.798	0.723	0.62	0.902	1.068
H3BV12	553	S	Golgin subfamily A member 8Q OS=Homo sapiens OX=9606 GN=GOLGA8Q PE=3 SV=1	GOLGA8Q		0.859			1.022	0.711	1	0.73					0.962	0.793		1.132		0.677			1.133	1.266	0.958	0.841			0.791	0.866		1.095	0.937			0.912		0.812	1.559	0.927	1.177	1.073		0.71	1.012	0.95	1.067
A6NCI8	615	S	Uncharacterized protein C2orf78 OS=Homo sapiens OX=9606 GN=C2orf78 PE=2 SV=3	C2orf78
A6ND48	79	S	Olfactory receptor 14I1 OS=Homo sapiens OX=9606 GN=OR14I1 PE=1 SV=1	OR14I1	0.528	0.56	0.39	0.469	1.905	0.499	0.717	0.419	0.929	0.926	0.434	0.344	0.64	3.475	1.665	0.567	0.644	0.626	0.327	0.601	0.543	0.618	0.976	0.438	1.12	0.697	0.367	2.761	0.961	0.526	1.022	1.767	1.4
A6NEC2	214	S	Puromycin-sensitive aminopeptidase-like protein OS=Homo sapiens OX=9606 GN=NPEPPSL1 PE=2 SV=3	NPEPPSL1	0.546	0.359	0.419	0.499				0.387			0.142	4.685		0.803		1.236		0.095	0.435	0.489		0.349					0.111	1.187	0.724	0.075
A6NFI3	10	S	Zinc finger protein 316 OS=Homo sapiens OX=9606 GN=ZNF316 PE=1 SV=1	ZNF316		0.918			1.12	0.962	0.717	0.75					0.92	0.946		0.891		0.338			1.154	0.874	1.388	0.816			0.476	0.908		0.656	1.126			0.986	1.008	1.053	1.061	0.755	0.898	0.797	0.922	1.057	0.935	0.995	0.992
A6NFI3	112	S	Zinc finger protein 316 OS=Homo sapiens OX=9606 GN=ZNF316 PE=1 SV=1	ZNF316	0.972	0.98	1.4	0.64	0.954	0.765	0.623	0.789	1.371	1.348	1.029	0.849	0.976	0.852	0.928	1.207	1.473	0.403	0.907	0.634	1.2	0.757	0.886	0.614	1.023	1.545	1.089	0.894	0.995	1.237	1.229	0.924	0.688	0.986	1.008	1.053	1.061	0.755	0.898	0.797	0.922	1.057	0.935	0.995	0.992
A6NHR9	13	S	Structural maintenance of chromosomes flexible hinge domain-containing protein 1 OS=Homo sapiens OX=9606 GN=SMCHD1 PE=1 SV=2	SMCHD1	1.085	0.825	1.049	0.76	0.911	0.611	0.938	0.834			0.835	0.899	0.973	0.908		0.846		0.666	0.735	0.668	1.036	0.862	0.847	0.611			1.032	1.61	0.893	0.903	0.798			1.15	1.025	1.068	0.933	1.128	0.884	0.967	0.856	1.162	1.046	1.028	1.069
A6NHR9	1974	S	Structural maintenance of chromosomes flexible hinge domain-containing protein 1 OS=Homo sapiens OX=9606 GN=SMCHD1 PE=1 SV=2	SMCHD1	0.728	0.651	0.835	0.872	1.06	0.908	0.866	0.565			0.739	0.965	1.347	0.646		0.585		0.619	0.844	0.752	1.05	0.74	1.075	0.975			0.806	1.504	1.056	0.797	1.153			1.15	1.025	1.068	0.933	1.128	0.884	0.967	0.856	1.162	1.046	1.028	1.069
A6NHT5	153	S	Homeobox protein HMX3 OS=Homo sapiens OX=9606 GN=HMX3 PE=1 SV=1	HMX3		0.514						0.54						0.571		0.388		10.741				0.405					0.976	0.778		0.401
A6NHT5	218	S	Homeobox protein HMX3 OS=Homo sapiens OX=9606 GN=HMX3 PE=1 SV=1	HMX3		0.585						0.628						0.699		0.522		7.118				0.645					0.683	0.724		0.536
A6NHT5	180	S	Homeobox protein HMX3 OS=Homo sapiens OX=9606 GN=HMX3 PE=1 SV=1	HMX3		0.574						0.425						0.764		0.316		7.237				1.01					1.064	1.004		0.573
A6NI56	483	S	Coiled-coil domain-containing protein 154 OS=Homo sapiens OX=9606 GN=CCDC154 PE=2 SV=5	CCDC154		0.718						0.387						5.618		0.701		0.695				0.521					0.375	0.641		0.308
A6NJ78	358	S	12S rRNA N4-methylcytidine (m4C) methyltransferase OS=Homo sapiens OX=9606 GN=METTL15 PE=1 SV=1	METTL15	0.808	0.761	0.993	0.913	1.006	0.979	0.876	0.699	1.176	0.896	0.919	1.006	1.028	1.046	0.947	0.851	0.822	0.761	0.849	0.829	0.904	0.894	1	0.838	0.95	0.801	0.756	1.232	1.15	0.749	0.883	1.116	1.09					1.131	1.116	0.923
A6NJG2	67	S	Ankyrin repeat domain-containing protein SOWAHD OS=Homo sapiens OX=9606 GN=SOWAHD PE=2 SV=1	SOWAHD		0.919						0.509	0.743	0.698				0.808	1.328	0.691	0.82	0.75				1.046			0.846	0.905	0.948	1.415		0.889		0.852	1.234
Q9UFD9	314	S	RIMS-binding protein 3A OS=Homo sapiens OX=9606 GN=RIMBP3 PE=1 SV=4	RIMBP3	0.769	0.892	2.098	0.458	1.006	0.669	0.602	1.081			1.563	0.679	0.869	0.811		0.615		0.582	1.106	0.39	2.603	0.67	0.837	0.612			2.219	1.027	0.919	1.237	0.884
A6NKF1	402	S	SAC3 domain-containing protein 1 OS=Homo sapiens OX=9606 GN=SAC3D1 PE=1 SV=2	SAC3D1		0.925			1.086	0.775	0.922	0.749	0.87	1.131			1.011	0.867	0.981	0.982	1.1	0.638			1.218	0.988	1.026	0.824	1.13	1.111	0.86	0.849		0.808	1.093	0.838	0.705
A6QL63	65	S	Ankyrin repeat and BTB/POZ domain-containing protein BTBD11 OS=Homo sapiens OX=9606 GN=BTBD11 PE=2 SV=3	BTBD11																																										0.896	0.918
A6QL63	521	S	Ankyrin repeat and BTB/POZ domain-containing protein BTBD11 OS=Homo sapiens OX=9606 GN=BTBD11 PE=2 SV=3	BTBD11																																										0.896	0.918
A6QL63	523	S	Ankyrin repeat and BTB/POZ domain-containing protein BTBD11 OS=Homo sapiens OX=9606 GN=BTBD11 PE=2 SV=3	BTBD11																																										0.896	0.918
A6QL63	526	S	Ankyrin repeat and BTB/POZ domain-containing protein BTBD11 OS=Homo sapiens OX=9606 GN=BTBD11 PE=2 SV=3	BTBD11																																										0.896	0.918
Q5JPF3	573	S	Ankyrin repeat domain-containing protein 36C OS=Homo sapiens OX=9606 GN=ANKRD36C PE=1 SV=3	ANKRD36C	1.244	0.984	1.138	0.902	0.936	0.759	0.728	0.915	0.941	1.155	0.785	1.001	1.471	0.817	0.762	0.71	1.137	0.728	1.234	0.594	1.479	0.699	1.078	0.684	0.989	1.07	0.826	1.101	0.706	1.503	1.142	0.757	0.719
A7E2V4	48	S	Zinc finger SWIM domain-containing protein 8 OS=Homo sapiens OX=9606 GN=ZSWIM8 PE=1 SV=1	ZSWIM8	0.637	1.209	2.153	0.964	0.494	0.739	0.789	0.688	1.048	0.921	0.945	1.137	0.944	0.673	0.937	0.832	1.299	1.206	0.791	0.882	2.116	0.704	0.457	0.645	0.84	1.59	0.981	0.995	0.945	0.98	1.817	0.977	0.954	1	0.995	0.91	1.171	0.774	0.866	1.101	1.041			0.87	1.049
A7E2V4	53	S	Zinc finger SWIM domain-containing protein 8 OS=Homo sapiens OX=9606 GN=ZSWIM8 PE=1 SV=1	ZSWIM8	1.162	0.987	0.621	1.231	0.879	1.147	1.21	0.639	0.785	0.555	0.657	0.812	0.97	1.059	0.765	0.892	0.797	0.643	0.735	1.081	0.817	0.761	0.983	1.704	1.027	0.822	0.738	1.773	1.447	0.567	0.824	1.34	1.259	1	0.995	0.91	1.171	0.774	0.866	1.101	1.041			0.87	1.049
A7E2V4	567	S	Zinc finger SWIM domain-containing protein 8 OS=Homo sapiens OX=9606 GN=ZSWIM8 PE=1 SV=1	ZSWIM8	1.003	1.776	1.044	0.985	0.711	0.728	0.926	0.829	0.687	0.769	0.765	0.971	1.087	0.773	0.747	1.072	1.143	0.95	0.856	0.978	1.229	0.982	0.734	0.981	0.945	1.057	1.012	1.737	0.897	0.955	1.143	0.974	1.081	1	0.995	0.91	1.171	0.774	0.866	1.101	1.041			0.87	1.049
A7E2V4	1836	S	Zinc finger SWIM domain-containing protein 8 OS=Homo sapiens OX=9606 GN=ZSWIM8 PE=1 SV=1	ZSWIM8	1.114	1.251	0.884	1	0.86	0.679	1.574	0.648			0.826	1.076	0.985	1.155		1.145		1.066	0.846	0.989	1.127	1.194	0.598	1.322			0.792	1.334	1.176	1.26	1.328			1	0.995	0.91	1.171	0.774	0.866	1.101	1.041			0.87	1.049
A7KAX9	952	S	Rho GTPase-activating protein 32 OS=Homo sapiens OX=9606 GN=ARHGAP32 PE=1 SV=1	ARHGAP32		0.813						0.473	0.62	1.113				0.42	1.609	1.296	0.651	0.678				0.467			0.702	0.608	0.365	0.556		1.492		1.113	0.641
A7MCY6	335	S	TANK-binding kinase 1-binding protein 1 OS=Homo sapiens OX=9606 GN=TBKBP1 PE=1 SV=1	TBKBP1	0.949	1.352	1.94	0.449	1.165	0.404	0.501	0.684	0.3	2.118	0.905	1.54	0.917	0.712	0.853	1.876	1.181	0.254	1.544	0.453	0.941	0.707	1.036	0.423	2.621	1.603	0.491	0.502	1.034	0.638	1.534	0.594	0.496
Q96HA1	378	S	Nuclear envelope pore membrane protein POM 121 OS=Homo sapiens OX=9606 GN=POM121 PE=1 SV=2	POM121																																			0.859			1.074	1.021	1.166	1.257
Q96HA1	381	S	Nuclear envelope pore membrane protein POM 121 OS=Homo sapiens OX=9606 GN=POM121 PE=1 SV=2	POM121	0.886	0.597	1.358	1.036	0.804	0.805	0.802	0.938			0.812	1.062	0.806	0.687		0.971		0.387	1.081	0.781	1.366	0.632	0.938	0.648			0.694	1.195	1.103	0.754	0.83				0.859			1.074	1.021	1.166	1.257
A8CG34	81	S	Nuclear envelope pore membrane protein POM 121C OS=Homo sapiens OX=9606 GN=POM121C PE=1 SV=3	POM121C	0.648	0.526	1.237	1.08				1.225	1.469	1.695	0.551	1.73		0.711	0.527	1.149	0.767	0.941	1.759	1.124		1.24			0.835	0.682	0.364	0.865	1.471	0.477		1.002	0.771	0.799		0.877	0.728					1.047	1.284	0.738	1.296
A8CG34	322	S	Nuclear envelope pore membrane protein POM 121C OS=Homo sapiens OX=9606 GN=POM121C PE=1 SV=3	POM121C																																		0.799		0.877	0.728					1.047	1.284	0.738	1.296
A8CG34	323	S	Nuclear envelope pore membrane protein POM 121C OS=Homo sapiens OX=9606 GN=POM121C PE=1 SV=3	POM121C																																		0.799		0.877	0.728					1.047	1.284	0.738	1.296
Q96HA1	492	S	Nuclear envelope pore membrane protein POM 121 OS=Homo sapiens OX=9606 GN=POM121 PE=1 SV=2	POM121	0.936	0.645	1.337	0.563	1.181	0.655	0.572	1.632			0.59	1.12	1.153	1.207		3.564		0.222	0.711	0.477	1.14	1.812	1.075	1.035			0.536	1	1.064	0.852	1.243				0.859			1.074	1.021	1.166	1.257
Q96HA1	435	S	Nuclear envelope pore membrane protein POM 121 OS=Homo sapiens OX=9606 GN=POM121 PE=1 SV=2	POM121	0.727	0.793	1.264	0.669	0.842	0.595	1.003	1.34			0.638	1.128	0.919	0.94		1.175		0.579	0.824	0.672	0.845	1.075	0.93	0.711			0.754	1.313	0.824	0.731	0.927				0.859			1.074	1.021	1.166	1.257
Q96HA1	439	S	Nuclear envelope pore membrane protein POM 121 OS=Homo sapiens OX=9606 GN=POM121 PE=1 SV=2	POM121					1.122	0.786	1.212						1.033								1.143		1.113	0.934							1.101				0.859			1.074	1.021	1.166	1.257
Q96HA1	445	S	Nuclear envelope pore membrane protein POM 121 OS=Homo sapiens OX=9606 GN=POM121 PE=1 SV=2	POM121	0.435		1.513	0.896							0.558	1.236							1.144	0.898									1.161						0.859			1.074	1.021	1.166	1.257
A8MVU1	296	S	Putative neutrophil cytosol factor 1C OS=Homo sapiens OX=9606 GN=NCF1C PE=5 SV=1	NCF1C	0.887	0.7	1.007	0.918	0.722	0.544	2.943	0.399	0.282	0.429	0.626	0.868	0.507	0.844	0.425	0.37	0.241	0.531	0.725	1.049	0.699	0.966	0.45	2.524	0.882	0.306	0.333	0.88	1.049	0.319	0.534	2.638	2.032
A8MVU1	286	S	Putative neutrophil cytosol factor 1C OS=Homo sapiens OX=9606 GN=NCF1C PE=5 SV=1	NCF1C	0.519	0.806	1.006	1.024	0.336	0.868	1.439	0.334	0.495	0.702	0.466	0.752	0.708	0.589	0.37	0.31	0.818	0.385	0.837	1.658	1.155	1.124	0.615	1.492	0.938	0.829	0.268	1.031	1.45	0.152	0.807	2.179	2.184
A8MVU1	321	S	Putative neutrophil cytosol factor 1C OS=Homo sapiens OX=9606 GN=NCF1C PE=5 SV=1	NCF1C	0.669	0.74	0.699	1.117	0.675	0.649	2.879	0.413	0.333	0.406	0.522	1.137	0.516	0.568	0.52	0.432	0.299	0.542	0.748	1.616	1.019	1.915	1.074	2.048	1.22	0.396	0.269	1.074	1.213	0.289	0.593	0.78	1.023
A8MVU1	324	S	Putative neutrophil cytosol factor 1C OS=Homo sapiens OX=9606 GN=NCF1C PE=5 SV=1	NCF1C	0.629	0.953	0.627	1.08	0.859	0.696	2.223	0.598	0.614	0.594	0.602	0.976	0.646	0.687	0.575	0.524	0.446	0.498	0.746	1.764	0.842	1.708	0.733	2.074	0.987	0.466	0.32	0.885	1.902	0.364	0.763	1.028	1.52
A8MW92	478	S	PHD finger protein 20-like protein 1 OS=Homo sapiens OX=9606 GN=PHF20L1 PE=1 SV=2	PHF20L1	1.123	0.642	0.566	0.623				0.762			0.847	1.124		0.814		0.863		0.653	1.022	0.86		1.153					0.61	1.566	1.23	1.416				1.28	0.664	1.16	0.807	1.072	0.766	1.022	0.83	1.755	0.924	0.905	0.975
A8MW92	435	S	PHD finger protein 20-like protein 1 OS=Homo sapiens OX=9606 GN=PHF20L1 PE=1 SV=2	PHF20L1	1.442	0.773	1.006	0.845	1.029	0.751	1.748	1.057	1.011	1.076	0.839	1.143	0.982	0.689	0.936	1.095	0.935	0.611	1.132	0.773	0.848	1.007	0.887	0.812	1.078	0.97	0.614	1.288	1.003	0.834	0.689	0.856	0.785	1.28	0.664	1.16	0.807	1.072	0.766	1.022	0.83	1.755	0.924	0.905	0.975
B0I1T2	873	S	Unconventional myosin-Ig OS=Homo sapiens OX=9606 GN=MYO1G PE=1 SV=2	MYO1G		1.243						0.768						1.079		1.067		0.655				0.985					0.766	1.114		1.013				0.857	0.802	1.201	1.007	0.879	0.874	1.107	1.069	1.2	1.171	0.926	1.012
B0I1T2	992	S	Unconventional myosin-Ig OS=Homo sapiens OX=9606 GN=MYO1G PE=1 SV=2	MYO1G	2.406	0.935	0.63	0.76	0.685	0.615	1.158	0.73	0.664	0.69	0.681	0.618	1.204	1.079	0.968	0.792	0.816	0.436	1.071	0.466	1.349	0.972	0.798	0.799	1.279	0.639	1.851	0.784	1.911	1.311	1.021	1.636	0.711	0.857	0.802	1.201	1.007	0.879	0.874	1.107	1.069	1.2	1.171	0.926	1.012
B1AJZ9	1399	S	Forkhead-associated domain-containing protein 1 OS=Homo sapiens OX=9606 GN=FHAD1 PE=2 SV=2	FHAD1																																										0.446	0.789
B1AJZ9	1400	S	Forkhead-associated domain-containing protein 1 OS=Homo sapiens OX=9606 GN=FHAD1 PE=2 SV=2	FHAD1																																										0.446	0.789
B1AJZ9	1402	S	Forkhead-associated domain-containing protein 1 OS=Homo sapiens OX=9606 GN=FHAD1 PE=2 SV=2	FHAD1																																										0.446	0.789
B1AJZ9	1406	S	Forkhead-associated domain-containing protein 1 OS=Homo sapiens OX=9606 GN=FHAD1 PE=2 SV=2	FHAD1																																										0.446	0.789
B2RTY4	1258	S	Unconventional myosin-IXa OS=Homo sapiens OX=9606 GN=MYO9A PE=1 SV=2	MYO9A	0.974	1.077	1.058	0.687	1.144	0.894	0.869	1.211			0.77	0.766	1.034	0.97		0.856		0.416	0.771	0.698	1.472	0.671	1.036	1.067			0.523	0.923	0.931	0.509	0.929
B2RTY4	2294	S	Unconventional myosin-IXa OS=Homo sapiens OX=9606 GN=MYO9A PE=1 SV=2	MYO9A
B2RTY4	1299	S	Unconventional myosin-IXa OS=Homo sapiens OX=9606 GN=MYO9A PE=1 SV=2	MYO9A	0.902	0.942	0.905	0.841	0.951	0.782	1.015	0.668	0.675	0.524	0.982	0.98	0.942	0.815	1.285	0.813	0.934	0.681	0.921	0.693	1.055	0.898	0.972	0.784	1.066	0.851	0.845	1.622	0.98	0.695	1.169	0.801	0.843
B2RUZ4	22	S	Small integral membrane protein 1 OS=Homo sapiens OX=9606 GN=SMIM1 PE=1 SV=1	SMIM1	0.76	0.908	1.553	0.561	0.992	0.761	0.733	0.81			0.712	0.954	1.437	0.829		1.002		0.455	1.082	0.636	1.031	0.802	0.986	0.636			0.669	1.133	0.878	0.65	0.781			1.125		1.208	0.811	0.908	0.925	1.209		0.875	0.771	0.785	0.956
B2RUZ4	27	S	Small integral membrane protein 1 OS=Homo sapiens OX=9606 GN=SMIM1 PE=1 SV=1	SMIM1	0.767	0.898	0.779	0.983	1	1.048	0.814	0.84	0.884	1.032	0.764	1.027	0.889	1.095	0.778	0.966	0.872	0.608	1.194	1.034	1.006	0.873	0.918	0.914	1.025	0.897	0.65	1.207	1.292	0.687	0.798	0.95	0.834	1.125		1.208	0.811	0.908	0.925	1.209		0.875	0.771	0.785	0.956
B2RUZ4	17	S	Small integral membrane protein 1 OS=Homo sapiens OX=9606 GN=SMIM1 PE=1 SV=1	SMIM1	0.995	0.781	0.958	0.691				1.568			0.757	1.026		0.8		0.904		0.63	1.168	0.616		0.807					0.895	1.214	1.28	0.774				1.125		1.208	0.811	0.908	0.925	1.209		0.875	0.771	0.785	0.956
P07910	209	S	Heterogeneous nuclear ribonucleoproteins C1/C2 OS=Homo sapiens OX=9606 GN=HNRNPC PE=1 SV=4	HNRNPC	0.886	1.006	1.096	0.763	0.909	0.804	0.971	0.879	1.174	1.252	0.988	0.951	0.976	0.716	0.957	0.95	1.219	0.624	0.741	0.817	0.992	1.109	0.972	0.853	1.024	1.131	1.134	0.995	0.964	0.967	1.151	0.92	0.896	1.107	0.995	1.577	0.867	1.143	0.937	0.963	1.044	1.358	1.502	0.912	0.999
B3KS81	707	S	Serine/arginine repetitive matrix protein 5 OS=Homo sapiens OX=9606 GN=SRRM5 PE=1 SV=3	SRRM5
Q99613	9	S	Eukaryotic translation initiation factor 3 subunit C OS=Homo sapiens OX=9606 GN=EIF3C PE=1 SV=1	EIF3C		0.938						1.089						0.942		1.028		0.658				1.274					1.14	0.694		0.938				1.209	1.165	0.962	1.165	1.087	1.141	1.002	0.811	0.698	0.844	1.194	0.895
Q99613	11	S	Eukaryotic translation initiation factor 3 subunit C OS=Homo sapiens OX=9606 GN=EIF3C PE=1 SV=1	EIF3C					1.004	0.824	3.056						0.511								1.184		1.81	0.66							0.679			1.209	1.165	0.962	1.165	1.087	1.141	1.002	0.811	0.698	0.844	1.194	0.895
Q99613	13	S	Eukaryotic translation initiation factor 3 subunit C OS=Homo sapiens OX=9606 GN=EIF3C PE=1 SV=1	EIF3C		1.691						2.903	0.396	0.453				0.373	1.872	1.33	0.485	0.533				2.484			0.453	0.635	1.201	0.425		0.833		0.306	0.286	1.209	1.165	0.962	1.165	1.087	1.141	1.002	0.811	0.698	0.844	1.194	0.895
Q99613	15	S	Eukaryotic translation initiation factor 3 subunit C OS=Homo sapiens OX=9606 GN=EIF3C PE=1 SV=1	EIF3C		1.248						2.583						0.359		1.157		0.436				1.781					1.165	0.53		0.79				1.209	1.165	0.962	1.165	1.087	1.141	1.002	0.811	0.698	0.844	1.194	0.895
Q99613	16	S	Eukaryotic translation initiation factor 3 subunit C OS=Homo sapiens OX=9606 GN=EIF3C PE=1 SV=1	EIF3C									0.624	0.532					1.242		0.88								0.58	0.781						0.522	0.394	1.209	1.165	0.962	1.165	1.087	1.141	1.002	0.811	0.698	0.844	1.194	0.895
Q99613	18	S	Eukaryotic translation initiation factor 3 subunit C OS=Homo sapiens OX=9606 GN=EIF3C PE=1 SV=1	EIF3C	1.321	1.267	0.792	1.332	1.084	0.856	2.041	3.186	0.589	0.169	1.165	0.451	0.51	0.277	2.023	1.235	0.429	0.454	0.414	0.924	1.116	1.488	1.556	0.693	0.402	0.426	1.67	0.382	0.798	0.917	0.864	0.387	0.175	1.209	1.165	0.962	1.165	1.087	1.141	1.002	0.811	0.698	0.844	1.194	0.895
Q99613	39	S	Eukaryotic translation initiation factor 3 subunit C OS=Homo sapiens OX=9606 GN=EIF3C PE=1 SV=1	EIF3C	2.315	1.788	1.935	0.4	1.188	0.365	0.754	0.315	0.395	0.959	0.674	1.235	1.474	0.662	1.219	1.45	1.23	2.01	1.391	0.452	1.284	1.086	1.239	0.43	2.166	2.293	1.198	0.067	0.519	1.2	1.004	0.431	0.498	1.209	1.165	0.962	1.165	1.087	1.141	1.002	0.811	0.698	0.844	1.194	0.895
Q99613	909	S	Eukaryotic translation initiation factor 3 subunit C OS=Homo sapiens OX=9606 GN=EIF3C PE=1 SV=1	EIF3C	1.832	1.08	1.429	0.911	0.722	0.884	1.054	0.62	0.992	0.625	0.869	0.646	0.894	1.022	0.841	0.999	0.8	0.699	1.005	0.606	1.123	1.164	0.773	0.77	0.952	0.865	0.496	1.398	1.378	0.893	0.971	1.13	1.023	1.209	1.165	0.962	1.165	1.087	1.141	1.002	0.811	0.698	0.844	1.194	0.895
Q9H707	86	S	Zinc finger protein 552 OS=Homo sapiens OX=9606 GN=ZNF552 PE=1 SV=2	ZNF552		0.774			0.892	0.929	1.018	0.8	0.828	0.794			1.189	1.525	1.236	0.862	0.74	0.677			0.966	0.838	0.971	0.934	0.979	0.816	0.797	1.472		0.635	0.959	1.289	1.065
C9J069	109	S	Apical junction component 1 homolog OS=Homo sapiens OX=9606 GN=AJM1 PE=3 SV=1	AJM1		0.968						0.584	1.18	0.979				1.006	1.122	0.7	0.802	0.634				0.996			0.941	0.929	0.665	1.476		0.728		0.94	0.854
O43374	587	S	Ras GTPase-activating protein 4 OS=Homo sapiens OX=9606 GN=RASA4 PE=2 SV=2	RASA4
C9JI98	175	S	Transmembrane protein 238 OS=Homo sapiens OX=9606 GN=TMEM238 PE=1 SV=1	TMEM238	1.171	0.84	1.099	0.89				0.734			0.816	1.106		1.053		1.072		0.846	1.006	0.831		1.123					0.913	1.151	1.239	0.765
C9JLR9	408	S	Zinc finger translocation-associated protein OS=Homo sapiens OX=9606 GN=ZFTA PE=1 SV=1	ZFTA	0.081	0.45	0.191	0.291	0.698	1.597	0.318	0.061	0.456	0.186	2.351	0.424	0.938	0.763	0.701	0.96	0.161	0.117	0.16	1.896	0.521	2.409	0.667	0.3	0.603	0.213	0.194	10.372	1.856	0.147	0.535	1.11	0.44
C9JLR9	81	S	Zinc finger translocation-associated protein OS=Homo sapiens OX=9606 GN=ZFTA PE=1 SV=1	ZFTA	0.82	0.725	1.768	0.275				0.488	1.906	0.804	0.386	2.638		0.63	0.749	0.684	2.105	0.265	0.833	0.363		0.442			1.231	1.233	0.771	0.45	0.604	0.972		0.805	0.558
C9JLW8	21	S	Mapk-regulated corepressor-interacting protein 1 OS=Homo sapiens OX=9606 GN=MCRIP1 PE=1 SV=1	MCRIP1		0.879			1.002	0.825	0.969	0.788					1.059	0.921		1.12		0.517			1.093	1.081	0.929	0.89			0.754	1.299		0.866	0.939			1.061	0.968	0.913	0.946	1.245	0.937	1.056	1.087	0.997	1.006	0.917	0.832
C9JTQ0	203	S	Ankyrin repeat domain-containing protein 63 OS=Homo sapiens OX=9606 GN=ANKRD63 PE=3 SV=1	ANKRD63	0.534	0.892	1.32	0.506	1.152	0.538	0.513	0.465	1.98	0.818	1.714	1.141	1.92	1.411	1.507	0.996	0.848	0.267	0.594	0.47	0.696	0.606	1.719	0.337	1.019	0.906	0.587	0.929	0.88	0.612	0.896	1.597	0.553
G9CGD6	891	S	CNK3/IPCEF1 fusion protein OS=Homo sapiens OX=9606 GN=CNK3/IPCEF1 PE=1 SV=1	CNK3/IPCEF1		0.791						0.695	0.933	0.818				0.845	1.061	0.848	0.833	0.614				0.764			0.918	1.48	0.545	1.156		0.562		0.74	1.344
G9CGD6	892	S	CNK3/IPCEF1 fusion protein OS=Homo sapiens OX=9606 GN=CNK3/IPCEF1 PE=1 SV=1	CNK3/IPCEF1		0.896			0.953	0.709	1.094	0.71					0.932	0.888		0.598		0.596			0.983	0.71	0.848	1.038			0.517	1.459		0.493	0.814
O00116	65	S	Alkyldihydroxyacetonephosphate synthase, peroxisomal OS=Homo sapiens OX=9606 GN=AGPS PE=1 SV=1	AGPS	0.951	0.931	1.758	0.599	0.737	0.529	0.803	0.714	0.985	1.05	0.921	0.833	0.842	1.07	1.091	0.894	0.872	0.597	0.685	0.549	0.956	0.663	0.802	0.776	0.827	0.769	0.957	1.026	0.985	0.739	1.62	0.774	0.966	0.907	0.931	0.972	0.934	1.016	0.934	0.916	0.971	1.111	1.272	0.941	1.031
O00139	207	S	Kinesin-like protein KIF2A OS=Homo sapiens OX=9606 GN=KIF2A PE=1 SV=3	KIF2A		0.791						0.655						1.085		0.917		0.517				0.915					0.656	1.19		0.858				1.188	1.144	1.138	0.903	1.041	0.953	0.852	1.058	0.911	0.923	1.057	0.968
O00148	37	S	ATP-dependent RNA helicase DDX39A OS=Homo sapiens OX=9606 GN=DDX39A PE=1 SV=2	DDX39A	1.16	0.984	0.942	0.921	0.953	0.772	1.005	0.518	1.089	1.116	1.092	0.897	1.094	0.764	0.916	0.872	1.207	0.822	0.798	0.703	1.03	0.897	0.9	0.967	0.947	1.341	1.172	1.038	0.922	0.949	1.154	0.861	0.792	0.912	1.196	0.903	0.989	0.958	1.002	1.117	0.788	1.004	1.289	0.969	1.066
O00148	183	S	ATP-dependent RNA helicase DDX39A OS=Homo sapiens OX=9606 GN=DDX39A PE=1 SV=2	DDX39A	0.541	0.869	0.85	0.534	0.682	1.299	0.722	0.568	0.608	0.525	0.609	0.637	0.867	1.163	1.053	0.448	0.68	0.286	0.777	0.359	0.944	0.584	1.1	0.939	1.175	1.44	0.807	0.487	2.803	0.405	0.829	5.41	1.022	0.912	1.196	0.903	0.989	0.958	1.002	1.117	0.788	1.004	1.289	0.969	1.066
O00151	90	S	PDZ and LIM domain protein 1 OS=Homo sapiens OX=9606 GN=PDLIM1 PE=1 SV=4	PDLIM1	1.769	0.415	1.595	0.782	1.187	1.095	0.502	0.281	1.229	0.797	0.685	0.654	0.714	2.409	1.597	0.653	0.842	0.553	0.773	0.528	0.831	0.946	0.983	1.039	0.481	0.285	0.789	1.499	2.63	2.174	0.503	0.452	0.412	1.298	0.579	1.938	0.875	1.191	1.115	0.606	0.657	0.691	0.935	1.077	0.852
O00160	992	S	Unconventional myosin-If OS=Homo sapiens OX=9606 GN=MYO1F PE=1 SV=3	MYO1F	0.898	0.767	0.938	0.907	0.752	0.796	0.989	0.577			0.646	0.875	0.76	0.813		0.743		0.459	1.463	0.779	0.778	1.387	0.839	0.91			0.45	1.55	1.073	0.533	1.532			0.78	1.139	0.877	1.248	0.823	1.077	1.334	0.846	0.647	0.737	0.897	1.137
O00160	734	S	Unconventional myosin-If OS=Homo sapiens OX=9606 GN=MYO1F PE=1 SV=3	MYO1F	0.817	0.87	1.311	1.269	0.493	0.861	0.701	0.593	0.356	0.702	0.626	1.171	1	0.895	0.472	0.688	0.741	0.8	0.974	1.37	1.148	0.857	0.594	1.788	1.168	1.259	0.574	1.452	1.027	0.386	0.914	1.39	1.468	0.78	1.139	0.877	1.248	0.823	1.077	1.334	0.846	0.647	0.737	0.897	1.137
O00160	1023	S	Unconventional myosin-If OS=Homo sapiens OX=9606 GN=MYO1F PE=1 SV=3	MYO1F	0.54	0.954	0.775	0.566	0.177	1.106	0.661	0.252	0.922	0.61	1.032	0.802	0.955	0.34	0.921	0.369	0.854	0.359	0.882	0.566	1.404	1.726	0.483	1.704	0.904	1.247	0.425	2.033	0.759	0.427	0.859	1.276	2.243	0.78	1.139	0.877	1.248	0.823	1.077	1.334	0.846	0.647	0.737	0.897	1.137
O00161	20	S	Synaptosomal-associated protein 23 OS=Homo sapiens OX=9606 GN=SNAP23 PE=1 SV=1	SNAP23	0.959	0.583	0.872	0.705	0.879	0.871	0.941	0.95	1.117	0.751	0.642	0.794	1.247	0.979	0.744	0.772	0.818	0.397	0.716	0.704	0.99	0.803	0.846	0.658	0.956	0.882	0.748	1.925	1.346	0.764	0.789	1.082	0.901	0.963	0.929	0.99	1.013	0.997	1.023	1.391	1.214	1.3	1.104	0.863	0.944
O00161	34	S	Synaptosomal-associated protein 23 OS=Homo sapiens OX=9606 GN=SNAP23 PE=1 SV=1	SNAP23		0.551			0.849	0.631	1.354	0.597	1.557	1.24			0.788	1.517	0.627	0.726	1.765	0.424			0.743	0.702	0.781	0.572	0.802	0.865	0.485	1.388		0.564	0.753	1.679	0.499	0.963	0.929	0.99	1.013	0.997	1.023	1.391	1.214	1.3	1.104	0.863	0.944
O00161	95	S	Synaptosomal-associated protein 23 OS=Homo sapiens OX=9606 GN=SNAP23 PE=1 SV=1	SNAP23	0.946	0.892	0.888	1.019	2.205	0.977	1.021	1.458	1.032	0.694	0.546	0.738	0.739	0.883	0.904	0.889	0.735	0.233	0.796	1.222	0.955	0.861	1.166	0.729	1.338	1.392	0.262	0.807	1.625	0.343	0.592	1.028	0.807	0.963	0.929	0.99	1.013	0.997	1.023	1.391	1.214	1.3	1.104	0.863	0.944
O00161	110	S	Synaptosomal-associated protein 23 OS=Homo sapiens OX=9606 GN=SNAP23 PE=1 SV=1	SNAP23	1.299	0.896	1.054	0.752	1.075	0.645	1.475	1.121	1.278	1.476	0.649	0.994	1.466	0.552	0.969	1.076	1.277	0.415	0.743	0.715	1.093	1.065	0.933	0.877	0.974	1.189	0.772	1.058	1.182	0.81	1.393	0.653	0.598	0.963	0.929	0.99	1.013	0.997	1.023	1.391	1.214	1.3	1.104	0.863	0.944
O00165	153	S	HCLS1-associated protein X-1 OS=Homo sapiens OX=9606 GN=HAX1 PE=1 SV=2	HAX1																																		1.134	0.919	1.164	0.671	1.21	0.948	0.922	1.119	1.094	0.831	0.826	0.985
O00178	44	S	GTP-binding protein 1 OS=Homo sapiens OX=9606 GN=GTPBP1 PE=1 SV=3	GTPBP1	1.179		1.154	0.882	1.312	0.751	0.851		0.931	0.849	1.044	0.791	0.993		1.287		0.923		0.777	0.859	0.99		1.152	0.774	0.935	0.862			1.011		1.105	0.622	0.606	0.967	1.348	0.976	0.934	1.027	0.975	0.941	0.898	0.88	0.912	1.108	0.729
O00178	47	S	GTP-binding protein 1 OS=Homo sapiens OX=9606 GN=GTPBP1 PE=1 SV=3	GTPBP1	1.322	1.337	1.485	0.836	1.336	0.754	1.032	0.698			0.976	0.879	0.99	0.758		1.02		0.452	0.75	0.857	1.104	0.847	1.223	0.799			1.032	0.536	0.994	0.845	1.127			0.967	1.348	0.976	0.934	1.027	0.975	0.941	0.898	0.88	0.912	1.108	0.729
O00178	580	S	GTP-binding protein 1 OS=Homo sapiens OX=9606 GN=GTPBP1 PE=1 SV=3	GTPBP1		1.411			0.892	0.848	0.769	0.862					1.356	0.852		1.116		0.54			1.921	0.856	0.867	0.777			0.916	0.767		0.746	1.135			0.967	1.348	0.976	0.934	1.027	0.975	0.941	0.898	0.88	0.912	1.108	0.729
O00178	12	S	GTP-binding protein 1 OS=Homo sapiens OX=9606 GN=GTPBP1 PE=1 SV=3	GTPBP1					0.893	0.637	0.795		1.398	1.054			0.976		1.115		1.765				1.201		0.778	0.661	0.917	1.142					0.914	1.517	1.123	0.967	1.348	0.976	0.934	1.027	0.975	0.941	0.898	0.88	0.912	1.108	0.729
O00178	25	S	GTP-binding protein 1 OS=Homo sapiens OX=9606 GN=GTPBP1 PE=1 SV=3	GTPBP1	1.161	0.982	1.171	0.751	0.997	0.726	0.989	0.738	1.028	1.052	0.857	0.914	1.105	1.1	1.01	1.18	1.183	0.589	1.081	0.798	1.265	1.006	0.974	0.854	1.07	1.268	0.952	0.953	1.092	0.926	0.975	0.696	0.622	0.967	1.348	0.976	0.934	1.027	0.975	0.941	0.898	0.88	0.912	1.108	0.729
O00192	864	S	Armadillo repeat protein deleted in velo-cardio-facial syndrome OS=Homo sapiens OX=9606 GN=ARVCF PE=1 SV=1	ARVCF		1.897						0.786						0.964		1.575		0.483				0.933					0.874	0.961		1.41
O00192	345	S	Armadillo repeat protein deleted in velo-cardio-facial syndrome OS=Homo sapiens OX=9606 GN=ARVCF PE=1 SV=1	ARVCF		0.867			0.784	0.612	0.629	0.799	2.054	0.799			1.576	0.668	0.736	1.589	0.881	0.303			0.923	0.768	1.31	0.418	1.787	1.754	0.593	0.903		1.227	1.474	0.943	0.562
O00193	15	S	Small acidic protein OS=Homo sapiens OX=9606 GN=SMAP PE=1 SV=1	SMAP	1.085		1.453	1.268	0.882	1.183	0.662		0.961	0.988	0.869	0.878	1.082		0.806		1.021		1.039	0.928	1.245		0.744	0.82	1.093	1.183			1.168		0.914	0.861	0.716	0.887	1.012	1.298	0.816	0.885	1.111	1.245	1.067	0.596	0.864	0.985	0.837
O00193	17	S	Small acidic protein OS=Homo sapiens OX=9606 GN=SMAP PE=1 SV=1	SMAP	1.088	0.9	1.316	0.924	0.994	1.085	0.779	0.599	1.073	0.977	0.916	0.965	1.022	0.636	0.855	1.202	1.09	0.381	1.077	0.765	1.202	1.151	0.886	0.869	1.287	1.274	0.584	0.979	0.958	0.798	0.993	0.956	0.71	0.887	1.012	1.298	0.816	0.885	1.111	1.245	1.067	0.596	0.864	0.985	0.837
O00203	276	S	AP-3 complex subunit beta-1 OS=Homo sapiens OX=9606 GN=AP3B1 PE=1 SV=3	AP3B1	0.88	1.365	0.758	0.958	0.733	0.611	1.236	0.577	0.505	0.841	1.099	1.094	1.262	0.692	1.637	0.879	1.173	1.412	0.953	0.976	1.083	1.356	0.942	1.214	0.853	0.977	1.35	0.775	0.821	1.176	1.617	0.517	1.029	0.891	1.062	0.823	1.153	0.929	1.025	1.06	0.893	0.882	0.861	1.096	1.001
O00203	750	S	AP-3 complex subunit beta-1 OS=Homo sapiens OX=9606 GN=AP3B1 PE=1 SV=3	AP3B1	0.691	1.197	0.997	0.963	0.634	0.534	1.818	1.774	0.475	1.007	0.884	1.038	0.943	0.491	0.755	0.947	0.981	0.625	0.697	0.699	1.198	0.899	1.068	0.985	0.692	0.758	1.419	1.691	0.851	0.982	1.364	0.98	1.287	0.891	1.062	0.823	1.153	0.929	1.025	1.06	0.893	0.882	0.861	1.096	1.001
O00203	752	S	AP-3 complex subunit beta-1 OS=Homo sapiens OX=9606 GN=AP3B1 PE=1 SV=3	AP3B1																																		0.891	1.062	0.823	1.153	0.929	1.025	1.06	0.893	0.882	0.861	1.096	1.001
O00231	23	S	26S proteasome non-ATPase regulatory subunit 11 OS=Homo sapiens OX=9606 GN=PSMD11 PE=1 SV=3	PSMD11		0.948			0.691	0.648	0.971	0.661					1.193	0.846		0.808		0.758			0.989	1.018	0.812	0.748			1.434	1.505		1.3	1.985			1.08	1.163	0.965	1.094	0.939	1.088	1.04	0.896	0.793	0.846	1.14	0.895
O00255	492	S	Menin OS=Homo sapiens OX=9606 GN=MEN1 PE=1 SV=4	MEN1	0.888	0.745	1.159	0.629	0.448	0.393	0.635	0.431	1.439	0.78	0.693	1.843	1.284	0.717	1.14	0.737	1.229	0.779	0.812	0.681	1.072	0.501	0.535	0.93	0.718	1.123	0.842	1.077	1.05	1.822	3.087	0.828	0.882	1.065	0.954	1.077	0.872	1.06	0.904	0.91	0.995	1.426	1.308	0.929	1.13
O00257	415	S	E3 SUMO-protein ligase CBX4 OS=Homo sapiens OX=9606 GN=CBX4 PE=1 SV=3	CBX4	0.78	0.819	0.936	0.543	0.802	0.621	1.001	0.772	1.375	1.302	0.65	0.879	0.944	0.552	0.841	0.851	1.385	1.045	0.818	0.463	0.832	0.883	0.743	0.814	0.916	1.281	1.317	1.144	0.98	1.121	1.095	1.161	0.93	0.874	0.913	1.239	0.782	1.06	0.987	1.001	1.231	1.074	1.015	0.852	1.715
O00257	182	S	E3 SUMO-protein ligase CBX4 OS=Homo sapiens OX=9606 GN=CBX4 PE=1 SV=3	CBX4	0.723	0.613	0.635	0.588				0.714	1.228	1.235	0.799	1.657		0.95	0.973	0.978	0.904	0.439	1.114	0.575		0.759			0.852	0.803	0.507	2.133	1.855	0.688		1.075	0.702	0.874	0.913	1.239	0.782	1.06	0.987	1.001	1.231	1.074	1.015	0.852	1.715
O00257	291	S	E3 SUMO-protein ligase CBX4 OS=Homo sapiens OX=9606 GN=CBX4 PE=1 SV=3	CBX4	0.848	0.715	1.232	0.617	1.46	0.816	0.94	0.918	1.32	1.195	0.864	1.071	1.007	1.102	0.96	0.942	1.108	0.304	0.984	0.602	1.043	0.741	1.116	0.999	1.133	1.047	0.327	1.528	1.249	0.43	0.501	1.027	0.724	0.874	0.913	1.239	0.782	1.06	0.987	1.001	1.231	1.074	1.015	0.852	1.715
O00264	181	S	Membrane-associated progesterone receptor component 1 OS=Homo sapiens OX=9606 GN=PGRMC1 PE=1 SV=3	PGRMC1	0.851	0.788	0.897	0.489	0.736	0.543	0.842	2.208	1.13	2.723	0.536	1.754	1.086	0.617	0.404	1.439	1.237	0.459	1.284	0.664	0.63	1.272	0.771	0.569	1.48	0.317	0.645	0.52	1.255	1.194	1.309	0.763	0.34	0.829	0.928	0.863	0.886	0.829	1.054	1.108	2.216	1.499	1.638	0.956	1.259
O00264	57	S	Membrane-associated progesterone receptor component 1 OS=Homo sapiens OX=9606 GN=PGRMC1 PE=1 SV=3	PGRMC1	0.971	0.705	1.195	0.912	0.711	0.677	0.813	0.944	1.322	1.251	0.837	1.126	0.965	0.78	0.858	0.876	0.996	0.389	0.77	0.619	0.783	0.932	1.023	0.717	1.145	0.83	0.667	1.081	1.051	0.911	0.99	1.023	0.713	0.829	0.928	0.863	0.886	0.829	1.054	1.108	2.216	1.499	1.638	0.956	1.259
O00267	666	S	Transcription elongation factor SPT5 OS=Homo sapiens OX=9606 GN=SUPT5H PE=1 SV=1	SUPT5H	0.794	0.701	1.161	0.654	0.773	0.656	0.663	0.809	1.155	0.908	0.731	1.081	0.892	0.63	1.196	1.187	1.88	0.648	0.826	0.656	1.363	1.363	0.694	0.632	1.248	1.307	0.985	0.897	1.212	1.107	1.133	1.036	0.785	1.093	1.001	1.129	0.967	1.031	0.926	0.957	0.949	1.027	1.04	1.04	1.127
O00268	109	S	Transcription initiation factor TFIID subunit 4 OS=Homo sapiens OX=9606 GN=TAF4 PE=1 SV=2	TAF4	0.857	0.741	1.069	0.896				0.785	1.028	1.048	0.835	0.954		0.926	0.786	0.895	1.117	0.612	0.809	0.718		0.898			1.1	0.922	0.552	1.204	0.869	0.618		1.02	0.996	1	0.943	1.15	0.988	1.065	1.091	1.058	1.56	1.169	1.201	0.851	0.932
O00273	315	S	DNA fragmentation factor subunit alpha OS=Homo sapiens OX=9606 GN=DFFA PE=1 SV=1	DFFA	1.056	1.053	1.117	0.717	0.989	0.798	0.831	0.838	0.866	0.854	1.173	0.857	0.922	0.764	1.074	1.011	1.464	0.575	0.883	0.534	1.522	0.99	0.881	0.637	0.931	0.922	1.52	1.131	0.83	1.218	1.466	0.702	0.76	1.014	1.135	1.174	0.866	1.008	0.926	0.98	0.992	0.739	1.037	1.025	1.038
O00273	28	S	DNA fragmentation factor subunit alpha OS=Homo sapiens OX=9606 GN=DFFA PE=1 SV=1	DFFA	1.891	1.17	1.176	0.949	0.795	0.704	0.78	0.863	0.815	0.725	0.93	0.68	1.258	0.83	0.686	1.203	0.64	0.337	1.124	0.782	0.822	0.72	0.888	1.072	1.022	0.86	0.621	0.634	1.697	1.424	0.703	1.333	0.76	1.014	1.135	1.174	0.866	1.008	0.926	0.98	0.992	0.739	1.037	1.025	1.038
O00287	132	S	Regulatory factor X-associated protein OS=Homo sapiens OX=9606 GN=RFXAP PE=1 SV=1	RFXAP	0.966	0.952	1.779	0.705	0.627	0.605	0.758	0.763	0.697	1.029	0.739	0.912	1.408	0.546	0.492	1.1	1.647	1.04	1.026	0.764	1.821	1.469	0.983	0.733	0.813	1.41	1.6	0.925	0.578	1.521	1.409	0.873	0.659	1.244	1.089	1.584	0.733	1.262	0.843	0.946	1.278	1.051	1.374	0.91	1.172
O00287	216	S	Regulatory factor X-associated protein OS=Homo sapiens OX=9606 GN=RFXAP PE=1 SV=1	RFXAP	0.971	1.197	1.208	0.693				1.14	0.833	0.533	0.795	1.063		0.77	0.708	1.218	1.155	1.101	0.947	0.682		1.22			1.422	1.419	1.058	0.813	0.793	1.223		0.798	0.597	1.244	1.089	1.584	0.733	1.262	0.843	0.946	1.278	1.051	1.374	0.91	1.172
O00299	156	S	Chloride intracellular channel protein 1 OS=Homo sapiens OX=9606 GN=CLIC1 PE=1 SV=4	CLIC1	1.173	0.944	1.501	1.053	1.729	0.811	0.732	0.605	0.929	1.075	0.722	1.101	0.656	0.695	1.235	1.084	1.474	0.805	0.88	0.864	1.105	1.003	1.484	0.773	1.063	1.121	1.05	0.859	1.281	0.798	0.747	0.872	0.713	0.968	0.948	1.127	1.242	0.856	1.092	1.053	0.59	0.745	0.908	1.128	1.137
O00305	508	S	Voltage-dependent L-type calcium channel subunit beta-4 OS=Homo sapiens OX=9606 GN=CACNB4 PE=1 SV=2	CACNB4		1.069						0.554						0.863		2.49		0.37				1.254					0.371	0.726		0.428
O00308	211	S	NEDD4-like E3 ubiquitin-protein ligase WWP2 OS=Homo sapiens OX=9606 GN=WWP2 PE=1 SV=2	WWP2	0.797	0.902	1.294	0.877	0.788	0.89	0.957	1.099	1.014	1.084	0.815	1.267	1.023	0.772	1.048	1.017	1.061	0.427	0.936	0.707	1.393	0.985	0.849	0.718	0.995	0.953	0.696	1.31	0.782	0.749	1.215	0.8	0.825	0.919	0.983	0.983	0.944	0.863	0.998	0.978	0.77	1.196	0.855	0.957	0.978
O00329	520	S	Phosphatidylinositol 4,5-bisphosphate 3-kinase catalytic subunit delta isoform OS=Homo sapiens OX=9606 GN=PIK3CD PE=1 SV=2	PIK3CD	0.648	1.21	0.9	0.659	0.768	0.648	0.74	0.597	0.904	0.719	1.275	0.759	1.181	0.72	1.115	1.498	0.666	0.764	0.747	0.629	0.914	0.854	0.854	0.866	0.89	0.799	0.575	0.76	0.991	0.827	1.432	1.165	1.099	1.145	1.193	1.028	1.129	0.961	1.052	0.926	0.796	0.751	0.639	1.137	0.898
O00329	1039	S	Phosphatidylinositol 4,5-bisphosphate 3-kinase catalytic subunit delta isoform OS=Homo sapiens OX=9606 GN=PIK3CD PE=1 SV=2	PIK3CD		1.147			1.458	0.838	0.763	0.585	0.916	0.639			1.057	0.98	1.174	0.868	0.785	0.973			1.155	0.818	1.178	0.806	1.024	0.887	1.059	1.238		0.756	0.9	1.021	0.975	1.145	1.193	1.028	1.129	0.961	1.052	0.926	0.796	0.751	0.639	1.137	0.898
O00330	65	S	Pyruvate dehydrogenase protein X component, mitochondrial OS=Homo sapiens OX=9606 GN=PDHX PE=1 SV=3	PDHX	0.577	1.977	0.628	0.454				0.835	0.597	0.731	0.974	1.153		0.964	0.938	2.455	1.436	0.804	0.729	0.645		1.346			1.947	1.068	1.909	0.955	1.572	2.248		0.661	0.853	0.987	1.024	1.067	0.792	0.893	0.878	0.787	0.971	1.307	1.297	0.984	1.054
O00330	162	S	Pyruvate dehydrogenase protein X component, mitochondrial OS=Homo sapiens OX=9606 GN=PDHX PE=1 SV=3	PDHX		1.145			0.844	0.595	0.667	0.801	0.819	1.41			1.228	0.65	0.828	1.264	1.203	0.325			1.174	0.931	0.881	0.71	1.241	0.958	1.397	0.823		1.384	1.455	0.86	0.636	0.987	1.024	1.067	0.792	0.893	0.878	0.787	0.971	1.307	1.297	0.984	1.054
O00409	412	S	Forkhead box protein N3 OS=Homo sapiens OX=9606 GN=FOXN3 PE=1 SV=1	FOXN3	1.148	0.883	1.016	0.759	0.839	0.865	1.08	0.671	1.255	0.852	0.688	0.752	1.123	0.906	1.088	0.933	1.001	0.708	0.842	0.904	0.991	1.178	0.919	0.873	0.982	1.067	0.77	1.21	0.962	1.077	1.494	0.94	0.954
O00409	391	S	Forkhead box protein N3 OS=Homo sapiens OX=9606 GN=FOXN3 PE=1 SV=1	FOXN3	1.131	0.996	1.43	0.768	0.923	0.638	0.822	0.835	1.025	0.968	0.58	0.899	0.907	0.424	1.122	1.221	1.732	0.56	0.704	0.704	1.698	1.595	0.838	0.705	1.028	1.356	0.872	1.054	0.563	1.235	1.625	0.546	0.513
O00409	349	S	Forkhead box protein N3 OS=Homo sapiens OX=9606 GN=FOXN3 PE=1 SV=1	FOXN3		0.947						1.224						0.628		1.255		0.698				1.13					0.756	0.979		1.12
O00409	85	S	Forkhead box protein N3 OS=Homo sapiens OX=9606 GN=FOXN3 PE=1 SV=1	FOXN3	1.066	0.823	1.266	0.756	1.026	0.765	0.814	0.854	1.245	1.056	0.721	1.107	0.981	0.808	1.005	1.144	1.266	0.693	0.888	0.72	1.446	1.016	0.904	0.788	1.107	1.279	1.076	0.977	0.968	0.999	1.178	0.843	0.672
O00409	97	S	Forkhead box protein N3 OS=Homo sapiens OX=9606 GN=FOXN3 PE=1 SV=1	FOXN3
O00418	435	S	Eukaryotic elongation factor 2 kinase OS=Homo sapiens OX=9606 GN=EEF2K PE=1 SV=2	EEF2K																																		1.052		0.886	0.931	1.415	1.282	0.892		0.679	1.168	1.066	0.89
O00418	438	S	Eukaryotic elongation factor 2 kinase OS=Homo sapiens OX=9606 GN=EEF2K PE=1 SV=2	EEF2K	1.015	0.905	1.227	0.945	1.035	0.882	0.933	0.767	1.132	0.962	1.13	0.906	0.909	0.849	1.722	0.936	0.877	1.065	0.777	0.769	1.05	0.901	1.051	0.801	0.958	0.913	0.852	1.253	1.021	0.766	1.01	0.82	0.689	1.052		0.886	0.931	1.415	1.282	0.892		0.679	1.168	1.066	0.89
O00418	445	S	Eukaryotic elongation factor 2 kinase OS=Homo sapiens OX=9606 GN=EEF2K PE=1 SV=2	EEF2K	1.151	1.166	1.336	0.792	1.233	1.438	0.717	0.633	0.986	0.888	0.942	0.91	0.781	0.952	1.344	1.195	0.712	0.478	1.222	0.709	1.009	1.169	1.248	0.721	1.119	1.518	0.468	1.297	1.084	0.603	0.754	0.941	0.79	1.052		0.886	0.931	1.415	1.282	0.892		0.679	1.168	1.066	0.89
O00418	462	S	Eukaryotic elongation factor 2 kinase OS=Homo sapiens OX=9606 GN=EEF2K PE=1 SV=2	EEF2K	1.592	1.224	1.396	0.641				0.681			0.63	1.117		0.913		1.395		1.284	1.782	0.648		0.963					0.515	1.343	0.758	0.775				1.052		0.886	0.931	1.415	1.282	0.892		0.679	1.168	1.066	0.89
O00418	470	S	Eukaryotic elongation factor 2 kinase OS=Homo sapiens OX=9606 GN=EEF2K PE=1 SV=2	EEF2K	1.173		1.203	1.003	1.643	1.137	0.685				1.415	0.583	0.69						0.84	0.761	0.992		1.234	0.763					1.05		1.002			1.052		0.886	0.931	1.415	1.282	0.892		0.679	1.168	1.066	0.89
O00418	474	S	Eukaryotic elongation factor 2 kinase OS=Homo sapiens OX=9606 GN=EEF2K PE=1 SV=2	EEF2K	1.009	1.185	1	1.247	2.276	1.497	0.843	0.535	0.484	0.808	1.521	0.677	0.766	0.677	2.157	1.338	0.739	0.658	0.797	0.819	0.876	0.725	1.565	0.636	1.12	1.298	0.928	1.034	1.112	0.614	1.008	0.734	0.58	1.052		0.886	0.931	1.415	1.282	0.892		0.679	1.168	1.066	0.89
O00418	477	S	Eukaryotic elongation factor 2 kinase OS=Homo sapiens OX=9606 GN=EEF2K PE=1 SV=2	EEF2K	1.009	0.906	0.815	0.887	1.862	1.6	1.076	0.755	0.578	0.598	1.235	0.575	0.57	0.819	2.589	0.866	0.52	0.414	0.574	0.643	0.971	0.677	1.5	0.524	0.823	1.043	0.652	1.239	0.939	0.523	0.766	0.765	0.671	1.052		0.886	0.931	1.415	1.282	0.892		0.679	1.168	1.066	0.89
O00418	18	S	Eukaryotic elongation factor 2 kinase OS=Homo sapiens OX=9606 GN=EEF2K PE=1 SV=2	EEF2K	1.115	1.007	1.044	0.723	1.314	0.84	0.792	0.829			0.933	1.019	0.78	0.992		1.074		0.48	0.954	0.801	1.263	0.803	1.156	0.568			0.691	1.247	1.033	0.719	0.858			1.052		0.886	0.931	1.415	1.282	0.892		0.679	1.168	1.066	0.89
O00418	74	S	Eukaryotic elongation factor 2 kinase OS=Homo sapiens OX=9606 GN=EEF2K PE=1 SV=2	EEF2K	1.501	1.676	1.101	0.701	2.427	0.505	0.737	1.115	0.555	0.736	0.444	1.068	0.989	0.919	1.996	0.678	1.12	0.345	1.357	0.519	1.194	1.067	1.091	0.709	1.126	0.94	0.521	0.659	0.873	0.665	0.703	0.542	0.389	1.052		0.886	0.931	1.415	1.282	0.892		0.679	1.168	1.066	0.89
O00421	329	S	C-C chemokine receptor-like 2 OS=Homo sapiens OX=9606 GN=CCRL2 PE=1 SV=2	CCRL2		0.669						0.859						0.903		1.249		0.318				1.14					0.42	0.958		0.608
O00429	616	S	Dynamin-1-like protein OS=Homo sapiens OX=9606 GN=DNM1L PE=1 SV=2	DNM1L	1.266	1.218	0.749	0.83	0.802	0.581	1.306	0.699	0.733	0.761	1.013	0.888	1.155	0.69	1.434	0.95	0.774	0.675	0.93	0.712	0.879	0.967	0.78	1.324	1.026	0.807	0.905	1.237	1.28	1.247	1.004	0.863	0.828	1.025	1.177	0.996	1.058	1.002	1.031	0.97	0.769	0.795	0.819	1.095	0.956
O00443	259	S	Phosphatidylinositol 4-phosphate 3-kinase C2 domain-containing subunit alpha OS=Homo sapiens OX=9606 GN=PIK3C2A PE=1 SV=2	PIK3C2A	0.837	0.613	0.616	0.902	0.74	0.662	1.566	0.74	0.868	0.889	0.589	0.919	1.127	0.604	0.658	0.765	0.55	1.237	0.79	1.46	0.713	1.054	0.611	1.642	0.712	0.688	0.636	1.537	1.609	0.702	0.913	0.889	1.348	0.824		0.978	0.746							0.672	1.274
O00453	50	S	Leukocyte-specific transcript 1 protein OS=Homo sapiens OX=9606 GN=LST1 PE=1 SV=2	LST1		0.87			0.893	0.791	1.107	0.75					0.741	0.961		0.863		0.499			0.835	1.49	0.722	0.821			0.506	1.175		0.64	0.992				1.125						1.172
O00458	14	S	Interferon-related developmental regulator 1 OS=Homo sapiens OX=9606 GN=IFRD1 PE=1 SV=4	IFRD1		0.807			0.577	0.599	0.654	0.656					1.23	0.502		0.849		0.485			1.821	0.876	0.732	0.637			0.831	0.702		0.843	1.272			1.063	1.215	1.182	0.926	1.173	1.103	1.108	1.036	1.178	1.019	1.311	1.137
O00461	246	S	Golgi integral membrane protein 4 OS=Homo sapiens OX=9606 GN=GOLIM4 PE=1 SV=1	GOLIM4	1.624	1.256	1.316	0.529	1.143	0.834	0.702	0.466	0.65	0.635	1.087	0.563	1.288	0.938	1.894	1.055	1.582	0.351	1.007	0.424	1.871	0.888	1.276	0.646	1.019	0.666	0.929	1.125	0.918	0.849	0.908	1.066	0.922	1.149	0.782	1.318	0.887	1.268	1.135	1.098	2.15	1.189	0.828	0.787	0.897
O00461	538	S	Golgi integral membrane protein 4 OS=Homo sapiens OX=9606 GN=GOLIM4 PE=1 SV=1	GOLIM4	0.647	0.673	0.953	1.011	0.833	0.764	3.022	1.322			0.849	0.606	1.476	0.364		0.745		0.307	0.574	1.069	1.295	2.164	1.031	1.344			0.986	1.144	0.689	0.545	0.819			1.149	0.782	1.318	0.887	1.268	1.135	1.098	2.15	1.189	0.828	0.787	0.897
O00470	196	S	Homeobox protein Meis1 OS=Homo sapiens OX=9606 GN=MEIS1 PE=1 SV=1	MEIS1	0.728	0.481	0.787	1.226				0.117	2.349	2.3	1.281	1.557		0.19	0.483	1.257	0.647	0.595	1.968	0.919		1.081			0.939	1.267	0.081	0.866	1.756	1.277		0.708	0.433	0.794	0.753	0.788	1.14	0.806	0.869	1.227	0.648	1.666	1.803	1.316	1.561
O00472	305	S	RNA polymerase II elongation factor ELL2 OS=Homo sapiens OX=9606 GN=ELL2 PE=1 SV=2	ELL2
O00479	80	S	High mobility group nucleosome-binding domain-containing protein 4 OS=Homo sapiens OX=9606 GN=HMGN4 PE=1 SV=3	HMGN4	1.114	0.679	1.073	0.742	1.074	0.631	0.638	1.395	0.899	1.362	0.748	0.917	0.874	0.817	0.869	0.642	1.295	0.448	0.685	0.556	0.663	0.567	0.848	0.511	0.863	1.052	1.61	1.168	1.245	0.808	1.009	1.216	1.029	1.25	0.752	1.439	0.676	1.114	0.678	0.757	1.738	1.318	1.31	0.728	1.308
O00479	29	S	High mobility group nucleosome-binding domain-containing protein 4 OS=Homo sapiens OX=9606 GN=HMGN4 PE=1 SV=3	HMGN4	0.91	1.235	1.368	0.744	0.369	0.925	0.744	0.85	1.024	0.815	0.81	1.268	1.584	0.451	0.727	0.746	1.435	0.448	1.457	0.711	1.606	1.235	0.593	1.415	1.177	1.489	0.501	0.653	0.983	0.718	1.228	1.159	1.195	1.25	0.752	1.439	0.676	1.114	0.678	0.757	1.738	1.318	1.31	0.728	1.308
O00499	296	S	Myc box-dependent-interacting protein 1 OS=Homo sapiens OX=9606 GN=BIN1 PE=1 SV=1	BIN1	1.056	0.906	1.257	0.632	1.117	0.765	0.722	0.82	1.171	0.831	1.113	0.591	0.865	0.626	1.462	0.761	0.912	0.319	0.697	0.559	1.134	0.649	1.139	0.556	1.527	0.726	0.727	0.819	0.963	0.63	1.431	0.663	0.95	1.061	1.24	1.095	0.699	1.246	0.734	0.794	0.929	1.01	0.968	0.905	0.533
O00499	298	S	Myc box-dependent-interacting protein 1 OS=Homo sapiens OX=9606 GN=BIN1 PE=1 SV=1	BIN1	0.969	0.968	1.277	0.514	1.41	0.575	0.696	0.677	1.016	0.859	0.957	0.529	0.882	0.777	1.36	0.69	1.33	0.408	0.538	0.385	1.111	0.684	1.148	0.492	1.417	0.84	0.855	1.11	0.696	0.718	1.543	0.692	0.823	1.061	1.24	1.095	0.699	1.246	0.734	0.794	0.929	1.01	0.968	0.905	0.533
O00499	303	S	Myc box-dependent-interacting protein 1 OS=Homo sapiens OX=9606 GN=BIN1 PE=1 SV=1	BIN1									1.076	0.826					1.002		0.932								0.981	1.272						1.002	0.945	1.061	1.24	1.095	0.699	1.246	0.734	0.794	0.929	1.01	0.968	0.905	0.533
O00505	56	S	Importin subunit alpha-4 OS=Homo sapiens OX=9606 GN=KPNA3 PE=1 SV=2	KPNA3		2						0.586	0.78	0.553				1.24	0.99	0.712	0.746	0.845				0.721			0.701	2.011	1.051	0.598		0.816		0.706	0.68	1.02	1.055	0.889	0.954	0.98	0.899	1.09	0.856	0.955	1.005	0.934	0.951
O00505	60	S	Importin subunit alpha-4 OS=Homo sapiens OX=9606 GN=KPNA3 PE=1 SV=2	KPNA3	0.961	0.771	0.956	0.978	0.825	0.983	0.746	0.63	1.802	0.937	1.04	0.855	1.146	0.743	1.031	0.862	0.858	0.723	0.858	0.762	1.006	0.892	0.954	1.086	0.794	1.15	0.803	0.934	1.197	0.836	0.919	0.931	0.991	1.02	1.055	0.889	0.954	0.98	0.899	1.09	0.856	0.955	1.005	0.934	0.951
O00512	278	S	B-cell CLL/lymphoma 9 protein OS=Homo sapiens OX=9606 GN=BCL9 PE=1 SV=4	BCL9	2.187	0.69	0.495	0.798	1.331	0.711	0.673	0.447	0.934	0.951	0.918	0.966	0.699	1.745	1.197	1.651	0.517	0.649	1.171	0.416	0.444	1.624	1.393	0.586	0.62	1.056	0.43	1.762	0.683	1.099	2.809	0.775	0.844
O00512	917	S	B-cell CLL/lymphoma 9 protein OS=Homo sapiens OX=9606 GN=BCL9 PE=1 SV=4	BCL9		1.228						0.856						1.066		1.224		0.46				1.082					1.122	1.282		1.096
O00512	1039	S	B-cell CLL/lymphoma 9 protein OS=Homo sapiens OX=9606 GN=BCL9 PE=1 SV=4	BCL9	1.896	0.739	1.628	0.661	1.021	0.504	0.812	0.918			0.624	0.9	0.864	0.756		1.393		0.534	0.909	0.622	1.03	1.226	1.476	0.492			0.985	1.095	0.772	0.788	1.946
O00522	22	S	Krev interaction trapped protein 1 OS=Homo sapiens OX=9606 GN=KRIT1 PE=1 SV=2	KRIT1	1.244	1.187	0.908	1.19	0.92	0.797	0.936	0.629	0.96	0.776	1.154	0.704	1.021	0.924	0.918	0.853	0.875	0.535	1.015	0.885	1.289	0.869	1.151	0.88	1.273	0.654	0.813	1.023	0.811	0.804	1.172	1.311	0.78	1.083		0.977	1.098	1.106	1.035	0.867				1.217	0.944
O00555	2451	S	Voltage-dependent P/Q-type calcium channel subunit alpha-1A OS=Homo sapiens OX=9606 GN=CACNA1A PE=1 SV=3	CACNA1A
O00559	86	S	Receptor-binding cancer antigen expressed on SiSo cells OS=Homo sapiens OX=9606 GN=EBAG9 PE=1 SV=1	EBAG9		0.842						1.141	0.82	1.125				0.732	0.829	1.206	1.007	0.617				1.073			0.959	1.141	0.779	1.094		1.104		0.836	0.97	1.391	0.988	1.251	0.793	0.919	0.8	1.17	2.317	0.873	1.58	0.959	1.322
O00559	36	S	Receptor-binding cancer antigen expressed on SiSo cells OS=Homo sapiens OX=9606 GN=EBAG9 PE=1 SV=1	EBAG9	1.024	0.782	1.196	0.717	0.647	0.716	1.014	2.338	1.406	1.586	0.689	1.247	1.168	0.498	0.566	1.62	1.169	0.712	0.997	0.687	1.094	1.204	0.642	0.697	1.079	1.017	0.878	0.686	0.816	1.269	0.786	0.62	0.433	1.391	0.988	1.251	0.793	0.919	0.8	1.17	2.317	0.873	1.58	0.959	1.322
O00562	621	S	Membrane-associated phosphatidylinositol transfer protein 1 OS=Homo sapiens OX=9606 GN=PITPNM1 PE=1 SV=4	PITPNM1		0.817			1.046	0.843	1.043	0.924					0.902	1		0.807		0.435			0.904	0.96	0.859	0.943			0.832	1.296		0.702	1.051			1.149	1.013	1.078	1.166	1.154	1.164	1.143	1.229	0.929	0.542	0.978	0.721
O00562	593	S	Membrane-associated phosphatidylinositol transfer protein 1 OS=Homo sapiens OX=9606 GN=PITPNM1 PE=1 SV=4	PITPNM1																																		1.149	1.013	1.078	1.166	1.154	1.164	1.143	1.229	0.929	0.542	0.978	0.721
O00562	600	S	Membrane-associated phosphatidylinositol transfer protein 1 OS=Homo sapiens OX=9606 GN=PITPNM1 PE=1 SV=4	PITPNM1					1.35	0.818	1.271						0.847								0.796		1.15	1.055							1.069			1.149	1.013	1.078	1.166	1.154	1.164	1.143	1.229	0.929	0.542	0.978	0.721
O00566	163	S	U3 small nucleolar ribonucleoprotein protein MPP10 OS=Homo sapiens OX=9606 GN=MPHOSPH10 PE=1 SV=2	MPHOSPH10	0.757	0.815	0.811	0.659	1.226	0.747	1.037	1.055	1.354	0.872	0.988	0.633	0.832	0.636	2.719	0.866	0.841	0.477	0.568	0.521	0.875	0.913	1.048	0.684	0.88	0.55	1.352	0.783	1.328	1.072	1.091	1.01	0.686	1.285	0.941	1.495	0.733	1.273	0.751	0.951	1.483	1.118	1.17	0.839	1.077
O00566	167	S	U3 small nucleolar ribonucleoprotein protein MPP10 OS=Homo sapiens OX=9606 GN=MPHOSPH10 PE=1 SV=2	MPHOSPH10		0.858						1.355						0.511		0.885		0.647				0.896					1.91	0.48		1.389				1.285	0.941	1.495	0.733	1.273	0.751	0.951	1.483	1.118	1.17	0.839	1.077
O00566	171	S	U3 small nucleolar ribonucleoprotein protein MPP10 OS=Homo sapiens OX=9606 GN=MPHOSPH10 PE=1 SV=2	MPHOSPH10	1.337	0.836	1.444	0.5	1.869	0.639	1.14	1.371	1.494	0.993	0.773	0.565	0.762	0.756	1.789	0.935	0.957	0.592	0.554	0.476	1.019	0.854	1.695	0.508	1.014	0.706	1.309	0.51	1.05	1.379	1.055	0.949	0.514	1.285	0.941	1.495	0.733	1.273	0.751	0.951	1.483	1.118	1.17	0.839	1.077
O00566	178	S	U3 small nucleolar ribonucleoprotein protein MPP10 OS=Homo sapiens OX=9606 GN=MPHOSPH10 PE=1 SV=2	MPHOSPH10									1.239	1.017					2.106		1.092								0.92	0.803						0.76	0.537	1.285	0.941	1.495	0.733	1.273	0.751	0.951	1.483	1.118	1.17	0.839	1.077
O00567	519	S	Nucleolar protein 56 OS=Homo sapiens OX=9606 GN=NOP56 PE=1 SV=4	NOP56		0.868			0.655	0.324	0.508	1.094	0.914	1.399			1.42	0.73	1.286	1.658	1.575	0.404			2.389	0.924	0.958	0.424	1.045	1.667	1.179	0.739		1.215	2.502	0.512	0.502	1.248	0.963	1.385	0.735	1.029	0.783	0.702	1.003	1.426	1.403	0.943	1.33
O00567	520	S	Nucleolar protein 56 OS=Homo sapiens OX=9606 GN=NOP56 PE=1 SV=4	NOP56	1.859	0.734	3.008	0.354	1.232	0.286	0.412	1.028	0.508	1.384	0.593	1.372	1.129	0.554	0.625	2.115	2.463	0.307	1.106	0.379	2.279	0.773	1.49	0.35	1.714	1.928	1.202	0.302	0.579	1.134	0.724	0.382	0.448	1.248	0.963	1.385	0.735	1.029	0.783	0.702	1.003	1.426	1.403	0.943	1.33
O00567	569	S	Nucleolar protein 56 OS=Homo sapiens OX=9606 GN=NOP56 PE=1 SV=4	NOP56	1.823	0.993	1.994	0.716	1.214	0.878	0.651	1.078	1.636	1.682	0.481	1.245	0.79	0.574	0.819	1.405	2.062	0.317	1.171	0.596	1.559	0.893	1.384	0.543	0.825	1.409	0.263	0.722	1.187	1.33	0.56	0.939	0.574	1.248	0.963	1.385	0.735	1.029	0.783	0.702	1.003	1.426	1.403	0.943	1.33
O00567	570	S	Nucleolar protein 56 OS=Homo sapiens OX=9606 GN=NOP56 PE=1 SV=4	NOP56	1.74	0.878	1.886	0.668	1.189	0.884	0.548	1.388	1.405	1.56	0.372	1.107	0.733	0.573	0.809	2.206	2.136	0.013	1.231	0.582	1.729	0.775	1.546	0.439	0.792	2.146	0.08	0.388	1.315	0.542	0.489	1.024	0.638	1.248	0.963	1.385	0.735	1.029	0.783	0.702	1.003	1.426	1.403	0.943	1.33
O00567	591	S	Nucleolar protein 56 OS=Homo sapiens OX=9606 GN=NOP56 PE=1 SV=4	NOP56	2.93	0.599	0.724	0.789	0.571	0.995	1.1	0.869	0.767	1.29	1.193	0.844	1.079	1.001	0.49	0.976	0.865	0.417	0.651	0.737	0.675	0.521	1.16	0.695	0.757	1.197	1.192	0.659	1.525	1.743	0.753	1.861	0.986	1.248	0.963	1.385	0.735	1.029	0.783	0.702	1.003	1.426	1.403	0.943	1.33
O00567	563	S	Nucleolar protein 56 OS=Homo sapiens OX=9606 GN=NOP56 PE=1 SV=4	NOP56	1.186	1.41	2.017	0.919	0.518	0.956	0.753	1.179	1.634	1.34	0.371	2.445	1.1	0.368	0.695	1.912	1.549	0.347	1.016	0.988	1.995	0.969	0.578	0.842	0.971	1.11	0.124	0.366	0.902	1.426	0.153	0.933	0.669	1.248	0.963	1.385	0.735	1.029	0.783	0.702	1.003	1.426	1.403	0.943	1.33
O00567	511	S	Nucleolar protein 56 OS=Homo sapiens OX=9606 GN=NOP56 PE=1 SV=4	NOP56	1.04	1.283	2.101	0.221	0.906	0.239	0.39	0.81			0.336	3.755	1.483	0.491		1.239		0.514	1.363	0.454	2.687	0.819	1.348	0.272			1.081	0.119	0.42	1.177	2.032			1.248	0.963	1.385	0.735	1.029	0.783	0.702	1.003	1.426	1.403	0.943	1.33
O00567	314	S	Nucleolar protein 56 OS=Homo sapiens OX=9606 GN=NOP56 PE=1 SV=4	NOP56	1.088	2.131	2.155	0.435	0.541	0.81	0.337	0.363	0.291	1.303	1.286	1.277	1.383	0.334	0.641	0.591	1.265	0.135	1.081	0.624	1.261	0.625	0.832	0.42	1.22	1.542	0.502	0.202	0.988	1.569	1.574	0.68	0.687	1.248	0.963	1.385	0.735	1.029	0.783	0.702	1.003	1.426	1.403	0.943	1.33
O00567	537	S	Nucleolar protein 56 OS=Homo sapiens OX=9606 GN=NOP56 PE=1 SV=4	NOP56	0.354	0.544	1.458	0.237	0.312	0.285	0.406	0.298	1.189	0.743	0.622	2.064	0.567	0.318	0.887	0.299	1.537	0.334	0.771	0.507	1.003	0.46	0.379	0.346	0.425	1.577	0.621	0.614	0.564	1.943	4.083	0.803	0.769	1.248	0.963	1.385	0.735	1.029	0.783	0.702	1.003	1.426	1.403	0.943	1.33
O00571	594	S	ATP-dependent RNA helicase DDX3X OS=Homo sapiens OX=9606 GN=DDX3X PE=1 SV=3	DDX3X	0.808	2.45	1.166	0.569	0.731	0.636	0.858	0.466	0.487	0.413	1.036	0.773	0.824	1.293	1.688	0.819	1.244	0.903	0.959	0.62	1.244	0.804	1.085	0.796	1.218	1.863	0.696	0.856	0.789	0.47	1.231	0.654	0.702	1.359	1.395	1.353	0.974	0.988	1.016	1.067	0.899	0.75	1.107	0.933	1.158
O00571	606	S	ATP-dependent RNA helicase DDX3X OS=Homo sapiens OX=9606 GN=DDX3X PE=1 SV=3	DDX3X	0.881	3.75	2.586	0.433				0.692	0.527	0.538	0.714	1.095		1.048	1.151	0.657	1	0.991	1.335	0.778		1.341			1.592	1.565	0.624	0.915	0.641	0.452		0.621	0.794	1.359	1.395	1.353	0.974	0.988	1.016	1.067	0.899	0.75	1.107	0.933	1.158
O00571	612	S	ATP-dependent RNA helicase DDX3X OS=Homo sapiens OX=9606 GN=DDX3X PE=1 SV=3	DDX3X	0.663	3.91	2.486	0.409	0.453	0.392	0.588	0.505	0.391	0.474	0.725	0.8	0.904	1.185	0.84	0.554	1.172	0.762	1.345	0.705	0.881	0.96	0.858	0.832	1.343	1.97	0.62	1.092	0.843	0.401	1.139	0.732	1.153	1.359	1.395	1.353	0.974	0.988	1.016	1.067	0.899	0.75	1.107	0.933	1.158
O00571	90	S	ATP-dependent RNA helicase DDX3X OS=Homo sapiens OX=9606 GN=DDX3X PE=1 SV=3	DDX3X	1.023	2.735	3.035	0.459	0.659	0.553	0.54	0.409	0.6	0.492	0.807	0.513	0.944	0.5	0.872	0.729	1.872	0.445	0.795	0.399	1.897	0.614	1.486	0.531	1.818	1.996	0.911	0.608	0.579	0.374	0.832	0.61	0.686	1.359	1.395	1.353	0.974	0.988	1.016	1.067	0.899	0.75	1.107	0.933	1.158
O00629	60	S	Importin subunit alpha-3 OS=Homo sapiens OX=9606 GN=KPNA4 PE=1 SV=1	KPNA4	1.082	0.653	1.237	0.77	0.967	0.803	0.683	0.671	1.172	1.012	0.969	0.864	0.897	0.76	0.862	0.929	1.018	0.468	0.914	0.628	1.148	0.902	1.115	0.69	1.035	1.332	0.594	0.912	1.197	0.798	0.843	0.943	0.752	0.789	1.059	0.72	0.843	0.966	0.98	1.152	1.16	1.025	1.012	0.922	0.844
O00716	163	S	Transcription factor E2F3 OS=Homo sapiens OX=9606 GN=E2F3 PE=1 SV=1	E2F3	1.511		0.732	0.725	1.051	0.659	0.648		1.043	1.538	1.152	1.224	0.839		0.882		1.026		0.931	0.725	0.998		0.916	0.814	0.866	0.826			2.216		0.867	1.164	0.993
O00716	166	S	Transcription factor E2F3 OS=Homo sapiens OX=9606 GN=E2F3 PE=1 SV=1	E2F3	1.186		1.941	0.774					1.191	1.077	0.743	0.973			0.605		1.296		1.021	0.619					0.984	0.926			1.032			0.596	0.404
O00750	155	S	Phosphatidylinositol 4-phosphate 3-kinase C2 domain-containing subunit beta OS=Homo sapiens OX=9606 GN=PIK3C2B PE=1 SV=2	PIK3C2B	1.671	0.936	0.867	0.665	0.957	0.845	0.719	0.84	0.749	0.543	0.937	0.462	1.157	0.897	1.303	1.34	0.913	0.357	0.632	0.529	0.88	1.115	0.86	0.501	0.833	1.769	1.072	1.045	0.936	0.876	2	1.275	0.929
O00763	146	S	Acetyl-CoA carboxylase 2 OS=Homo sapiens OX=9606 GN=ACACB PE=1 SV=3	ACACB		1.243			1.511	0.982	0.947	0.836	1.381	0.466			0.91	0.873	1.324	0.916	0.843	0.527			1.702	0.793	1.361	1.007	1.237	1.002	0.981	0.885		0.672	1.131	0.713	0.73
O00767	281	S	Stearoyl-CoA desaturase OS=Homo sapiens OX=9606 GN=SCD PE=1 SV=2	SCD
O14492	157	S	SH2B adapter protein 2 OS=Homo sapiens OX=9606 GN=SH2B2 PE=1 SV=2	SH2B2	0.914	0.614	0.904	0.906	0.767	0.616	1.215	0.394	0.756	1.017	0.833	1.164	0.942	0.56	0.879	0.573	0.658	0.763	1.175	2.459	0.848	0.665	0.75	1.238	0.833	0.61	0.404	0.837	1.086	0.523	0.864	0.901	0.73	1.149		0.746	1.259							0.922	1.562
O14497	1544	S	AT-rich interactive domain-containing protein 1A OS=Homo sapiens OX=9606 GN=ARID1A PE=1 SV=3	ARID1A	0.963	1.008	1.328	0.757	0.884	0.753	0.822	0.903	1.015	1.04	0.836	0.821	0.845	0.938	1.227	1.091	1.18	0.424	0.808	0.647	1.075	0.909	1.155	0.587	1.338	1.627	0.725	1.131	0.876	0.666	1.158	1.158	1.35	1.019	0.858	1.268	0.985	1.076	0.916	1.017	1.171	1.185	1.183	0.899	1.047
O14497	1801	S	AT-rich interactive domain-containing protein 1A OS=Homo sapiens OX=9606 GN=ARID1A PE=1 SV=3	ARID1A	1.343	0.894	1.48	0.758				1.046			0.766	0.967		0.626		0.76		0.604	0.814	0.669		0.888					1.167	1.444	0.817	0.979				1.019	0.858	1.268	0.985	1.076	0.916	1.017	1.171	1.185	1.183	0.899	1.047
O14497	79	S	AT-rich interactive domain-containing protein 1A OS=Homo sapiens OX=9606 GN=ARID1A PE=1 SV=3	ARID1A	0.961	0.907	1.141	0.751	0.946	0.786	0.89	0.79	1.362	1.124	0.856	0.944	0.987	0.733	1.072	0.906	1.142	0.515	0.94	0.654	1.213	0.935	1.001	0.655	1.142	1.082	0.862	0.902	0.995	0.817	1.062	0.824	0.838	1.019	0.858	1.268	0.985	1.076	0.916	1.017	1.171	1.185	1.183	0.899	1.047
O14497	1944	S	AT-rich interactive domain-containing protein 1A OS=Homo sapiens OX=9606 GN=ARID1A PE=1 SV=3	ARID1A	1.372	0.86	1.249	0.791	1.195	0.779	0.76	0.968	1.455	0.871	1.078	0.953	0.986	0.828	1.009	0.998	1.218	1.076	0.93	0.698	1.435	0.98	1.255	0.465	0.99	0.88	1.77	0.879	1.02	1.005	1.318	1.089	0.823	1.019	0.858	1.268	0.985	1.076	0.916	1.017	1.171	1.185	1.183	0.899	1.047
O14497	604	S	AT-rich interactive domain-containing protein 1A OS=Homo sapiens OX=9606 GN=ARID1A PE=1 SV=3	ARID1A	1.106	0.839	1.191	0.745	0.813	0.93	0.954	0.668	1.517	1.89	0.81	1.172	0.84	0.846	0.874	1.074	1.21	0.618	1.523	0.712	0.881	1.867	0.77	0.77	0.993	1.031	0.67	1.456	1.174	1.001	0.778	0.994	0.824	1.019	0.858	1.268	0.985	1.076	0.916	1.017	1.171	1.185	1.183	0.899	1.047
O14497	696	S	AT-rich interactive domain-containing protein 1A OS=Homo sapiens OX=9606 GN=ARID1A PE=1 SV=3	ARID1A	1.094	0.704	1.45	0.82	0.811	0.824	1.002	0.895	1.756	1.745	0.853	1.12	1.072	0.662	0.729	0.997	1.437	0.614	1.121	0.695	1.26	1.079	0.756	0.764	1.019	0.915	0.781	0.869	0.929	0.904	1.001	0.711	0.536	1.019	0.858	1.268	0.985	1.076	0.916	1.017	1.171	1.185	1.183	0.899	1.047
O14497	698	S	AT-rich interactive domain-containing protein 1A OS=Homo sapiens OX=9606 GN=ARID1A PE=1 SV=3	ARID1A	0.94	0.89	0.993	0.829	0.943	0.861	1.302	0.733	1.032	0.874	0.805	0.882	0.958	0.87	0.876	0.837	0.876	0.51	0.836	0.745	0.938	1.026	0.812	1.055	1.006	0.957	0.685	1.099	1.006	0.69	0.786	0.848	0.827	1.019	0.858	1.268	0.985	1.076	0.916	1.017	1.171	1.185	1.183	0.899	1.047
O14497	702	S	AT-rich interactive domain-containing protein 1A OS=Homo sapiens OX=9606 GN=ARID1A PE=1 SV=3	ARID1A	1.029	0.768	1.093	1.179	1.177	0.846	0.745	0.624			0.795	0.756	0.863	1.143		0.843		0.432	0.732	0.737	0.996	0.843	1.123	0.662			0.558	1.728	1.24	0.608	1.137			1.019	0.858	1.268	0.985	1.076	0.916	1.017	1.171	1.185	1.183	0.899	1.047
O14497	772	S	AT-rich interactive domain-containing protein 1A OS=Homo sapiens OX=9606 GN=ARID1A PE=1 SV=3	ARID1A	1.065	0.834	0.993	0.726	1.049	0.688	0.97	0.739	1.182	0.997	0.78	0.865	0.838	0.941	1.037	0.855	0.94	0.535	0.743	0.651	1.019	0.912	0.926	0.793	0.977	1.007	0.723	1.064	1.001	0.766	0.775	0.782	0.764	1.019	0.858	1.268	0.985	1.076	0.916	1.017	1.171	1.185	1.183	0.899	1.047
O14497	1604	S	AT-rich interactive domain-containing protein 1A OS=Homo sapiens OX=9606 GN=ARID1A PE=1 SV=3	ARID1A																																		1.019	0.858	1.268	0.985	1.076	0.916	1.017	1.171	1.185	1.183	0.899	1.047
O14497	1204	S	AT-rich interactive domain-containing protein 1A OS=Homo sapiens OX=9606 GN=ARID1A PE=1 SV=3	ARID1A		0.74						0.597						0.815		0.928		0.469				0.869					0.575	0.995		0.747				1.019	0.858	1.268	0.985	1.076	0.916	1.017	1.171	1.185	1.183	0.899	1.047
O14497	363	S	AT-rich interactive domain-containing protein 1A OS=Homo sapiens OX=9606 GN=ARID1A PE=1 SV=3	ARID1A	0.979	0.87	1.138	0.85	0.967	0.682	1.07	0.847	1.31	1.093	0.745	0.962	0.95	0.866	0.96	1.015	1.068	0.522	0.924	0.75	1.087	1.006	1.005	0.836	1.062	0.932	0.799	1.078	0.994	0.855	0.959	0.94	0.78	1.019	0.858	1.268	0.985	1.076	0.916	1.017	1.171	1.185	1.183	0.899	1.047
O14497	1184	S	AT-rich interactive domain-containing protein 1A OS=Homo sapiens OX=9606 GN=ARID1A PE=1 SV=3	ARID1A	1.102	0.633	1.32	0.649	0.991	0.886	1.106	0.745	0.76	1.039	0.7	1.249	1.021	1.098	1.005	1.335	1.355	0.278	1.524	0.736	1.135	1.046	0.872	0.841	1.423	1.34	0.455	0.796	0.988	0.621	1.247	0.687	0.631	1.019	0.858	1.268	0.985	1.076	0.916	1.017	1.171	1.185	1.183	0.899	1.047
O14497	1751	S	AT-rich interactive domain-containing protein 1A OS=Homo sapiens OX=9606 GN=ARID1A PE=1 SV=3	ARID1A	1.39	0.694	1.189	0.393	0.426	0.315	0.787	0.964	2.657	2.794	0.587	1.324	0.939	0.634	0.478	0.899	2.262	0.772	0.776	0.404	1.108	0.805	0.45	0.451	0.791	0.86	1.145	0.804	0.979	1.492	1.39	1.115	1.01	1.019	0.858	1.268	0.985	1.076	0.916	1.017	1.171	1.185	1.183	0.899	1.047
O14497	1755	S	AT-rich interactive domain-containing protein 1A OS=Homo sapiens OX=9606 GN=ARID1A PE=1 SV=3	ARID1A	0.942	1.153	0.77	0.68	0.651	0.646	1.285	0.754	1.684	1.449	0.803	1.061	1.015	0.622	1.034	0.694	1.508	1.416	0.684	0.651	0.88	0.948	0.643	0.771	0.47	0.657	2.191	1.081	0.811	1.428	1.762	0.568	0.841	1.019	0.858	1.268	0.985	1.076	0.916	1.017	1.171	1.185	1.183	0.899	1.047
O14497	382	S	AT-rich interactive domain-containing protein 1A OS=Homo sapiens OX=9606 GN=ARID1A PE=1 SV=3	ARID1A	1.008	0.932	0.825	0.858	1.142	0.691	1.45	0.777	1.295	1.061	0.936	0.969	0.912	0.964	1.226	1.169	0.909	0.583	0.988	0.759	0.777	1.065	0.855	1.118	0.968	0.782	0.641	1.09	1.279	0.994	0.734	0.866	0.875	1.019	0.858	1.268	0.985	1.076	0.916	1.017	1.171	1.185	1.183	0.899	1.047
O14523	662	S	Phospholipid transfer protein C2CD2L OS=Homo sapiens OX=9606 GN=C2CD2L PE=1 SV=3	C2CD2L	0.987	0.715	1.157	0.753	1.007	0.732	0.811	1.213	1.044	1.365	0.783	0.976	0.962	0.884	0.835	0.978	1.456	0.473	0.977	0.749	1.112	1.03	0.919	0.72	0.984	1.297	0.688	1.087	1.069	0.767	0.912	0.737	0.806	0.815		0.975	1.19							0.906	1.085
O14523	613	S	Phospholipid transfer protein C2CD2L OS=Homo sapiens OX=9606 GN=C2CD2L PE=1 SV=3	C2CD2L	1.034	0.718	1.307	0.922	0.937	0.954	0.736	0.696	1.077	1.092	0.706	0.89	0.974	0.935	0.662	0.956	1.068	0.719	0.901	0.898	0.979	1.132	0.88	0.624	0.8	1.11	0.787	1.184	0.963	0.795	0.851	0.661	0.75	0.815		0.975	1.19							0.906	1.085
O14523	623	S	Phospholipid transfer protein C2CD2L OS=Homo sapiens OX=9606 GN=C2CD2L PE=1 SV=3	C2CD2L	0.818	0.779	1.215	1.037	1.036	1.054	0.949	1.081			1.002	0.741	0.798	0.704		0.905		0.582	0.916	0.981	1.036	0.983	1.022	0.685			0.618	1.453	1.131	0.605	0.807			0.815		0.975	1.19							0.906	1.085
O14526	372	S	F-BAR domain only protein 1 OS=Homo sapiens OX=9606 GN=FCHO1 PE=1 SV=2	FCHO1	1.264	0.914	1.31	0.78	1.087	0.863	0.924	0.686	1.005	0.643	0.777	0.671	0.85	0.696	0.864	0.915	0.728	0.402	0.911	0.724	0.947	0.995	1.034	0.788	0.967	0.816	0.715	0.819	1.095	0.704	1.061	1.045	1.077	0.926	1.047	0.881	1.121	0.998	1.225	1.155	0.901	0.769	0.716	1.153	0.819
O14526	570	S	F-BAR domain only protein 1 OS=Homo sapiens OX=9606 GN=FCHO1 PE=1 SV=2	FCHO1	0.867	0.748	1.484	0.825	0.535	1.343	0.492	0.449	0.489	0.574	1.071	0.672	0.436	0.805	0.656	0.644	1.108	0.686	1.68	1.067	0.989	1.343	0.406	1.257	1.264	0.825	0.407	2.731	1.679	0.514	1.17	1.212	1.306	0.926	1.047	0.881	1.121	0.998	1.225	1.155	0.901	0.769	0.716	1.153	0.819
O14526	501	S	F-BAR domain only protein 1 OS=Homo sapiens OX=9606 GN=FCHO1 PE=1 SV=2	FCHO1		1.052			0.849	0.648	1.127	0.704					0.876	0.806		0.828		0.887			1.386	1.014	0.905	0.863			1.357	1.526		0.875	1.346			0.926	1.047	0.881	1.121	0.998	1.225	1.155	0.901	0.769	0.716	1.153	0.819
O14545	327	S	TRAF-type zinc finger domain-containing protein 1 OS=Homo sapiens OX=9606 GN=TRAFD1 PE=1 SV=1	TRAFD1	0.947	1.033	0.868	0.914	0.892	0.808	1.04	0.842	0.658	0.567	0.869	0.808	0.846	0.873	0.987	0.873	0.789	0.58	0.836	0.812	0.876	1.269	0.802	0.966	1.049	0.686	0.733	1.402	1.039	0.586	0.862	0.925	0.815	0.952	0.889	1.031	1.252	1.213	1.146	1.207	1.217	0.626	0.738	0.946	1.138
O14545	278	S	TRAF-type zinc finger domain-containing protein 1 OS=Homo sapiens OX=9606 GN=TRAFD1 PE=1 SV=1	TRAFD1	1.13	0.687	0.93	1.284				0.821			0.685	0.743		1.035		0.873		0.413	0.997	1.066		0.778					0.528	1.356	2.012	0.571				0.952	0.889	1.031	1.252	1.213	1.146	1.207	1.217	0.626	0.738	0.946	1.138
O14558	16	S	Heat shock protein beta-6 OS=Homo sapiens OX=9606 GN=HSPB6 PE=1 SV=2	HSPB6
O14562	72	S	Ubiquitin domain-containing protein UBFD1 OS=Homo sapiens OX=9606 GN=UBFD1 PE=1 SV=2	UBFD1	1.11	0.828	1.157	0.693	0.961	0.674	0.796	0.798	1.105	1.051	0.759	1.212	1.088	0.916	0.957	1.048	1.068	0.412	0.936	0.634	1.344	0.811	0.925	0.687	1.129	0.94	0.903	1.001	0.911	0.823	0.991	0.883	0.639	1.4	1.424	1.362	1.021				1.004	0.702	0.896	1.115	0.695
O14579	10	S	Coatomer subunit epsilon OS=Homo sapiens OX=9606 GN=COPE PE=1 SV=3	COPE	1.079	0.962	0.821	0.844				0.67			0.789	1.081		0.887		0.916		0.73	0.872	0.733		1.106					0.722	0.943	1.147	0.947				1.07	1.021	1.021	1.198	1.12	1.112	1.075	1.041	1.014	0.898	0.94	0.98
O14579	283	S	Coatomer subunit epsilon OS=Homo sapiens OX=9606 GN=COPE PE=1 SV=3	COPE	1.038	0.87	1.047	1.251	0.87	1.196	0.565	0.949	0.851	0.73	0.733	0.837	1.022	0.945	0.676	0.771	0.686	0.644	1.053	1.054	0.944	0.73	1.37	1.063	0.937	1.011	0.526	1.107	1.442	0.485	0.75	1.253	1.436	1.07	1.021	1.021	1.198	1.12	1.112	1.075	1.041	1.014	0.898	0.94	0.98
O14579	99	S	Coatomer subunit epsilon OS=Homo sapiens OX=9606 GN=COPE PE=1 SV=3	COPE	0.607	0.847	0.645	0.706	0.814	0.899	0.793	0.466			1.039	0.945	0.859	0.758		0.792		0.691	0.755	0.685	0.901	0.791	0.794	0.71			0.699	1.133	1.007	1.012	0.884			1.07	1.021	1.021	1.198	1.12	1.112	1.075	1.041	1.014	0.898	0.94	0.98
O14607	776	S	Histone demethylase UTY OS=Homo sapiens OX=9606 GN=UTY PE=1 SV=2	UTY																																										1.113	1.263
O14607	1008	S	Histone demethylase UTY OS=Homo sapiens OX=9606 GN=UTY PE=1 SV=2	UTY	0.082	0.092	0.109	1.993	1.72	1.623	0.236	1.005	3.574	0.172	1.493	0.195	2.365	0.105	1.888	0.232	0.22	0.945	2.195	0.036	3.314	0.119	0.403	0.308	2.549	0.271	0.192	1.066	1.293	1.74	0.116	2.223	0.87									1.113	1.263
O14610	6	S	Guanine nucleotide-binding protein G(I)/G(S)/G(O) subunit gamma-T2 OS=Homo sapiens OX=9606 GN=GNGT2 PE=2 SV=1	GNGT2	3.202	0.588	0.671	0.735				0.569	0.669	0.37	0.581	0.479		1.408	2.399	0.681	0.574	0.403	0.471	0.48		0.598			0.605	0.529	0.695	0.871	0.607	0.563		0.579	0.57
O14617	658	S	AP-3 complex subunit delta-1 OS=Homo sapiens OX=9606 GN=AP3D1 PE=1 SV=1	AP3D1	0.375	0.591	1.276	0.597	0.346	0.886	1.372	0.438	0.699	0.763	0.536	0.791	0.831	0.719	0.613	0.499	0.764	1.323	0.687	0.945	0.83	0.998	0.403	1.193	0.719	0.753	0.348	3.494	0.901	0.481	1.768	0.953	1.59	0.936	1.057	0.856	1.062	0.994	1.086	1.188	0.963	0.799	0.894	1.059	0.918
O14617	688	S	AP-3 complex subunit delta-1 OS=Homo sapiens OX=9606 GN=AP3D1 PE=1 SV=1	AP3D1	1.502	1.135	1.174	1.34	0.572	1.139	1.677	1.79			0.882	0.657	0.992	0.384		0.695		0.519	1.141	1.055	1.245	0.895	0.921	1.427			0.438	1.854	0.723	0.54	0.685			0.936	1.057	0.856	1.062	0.994	1.086	1.188	0.963	0.799	0.894	1.059	0.918
O14639	655	S	Actin-binding LIM protein 1 OS=Homo sapiens OX=9606 GN=ABLIM1 PE=1 SV=3	ABLIM1	0.746	0.543	0.489	0.415	0.862	1.05	0.665	0.456	1.219	0.938	0.724	0.384	1.772	0.857	0.812	0.611	1.319	0.333	0.899	0.352	0.587	0.78	0.841	0.711	0.65	1.031	0.476	1.475	0.998	1.664	2.762	1.218	0.995					2.164	0.722	0.891
O14641	169	S	Segment polarity protein dishevelled homolog DVL-2 OS=Homo sapiens OX=9606 GN=DVL2 PE=1 SV=1	DVL2	1.104	1.038	2.934	1.038	0.483	0.821	0.316	0.595	0.318	1.318	1.115	0.939	0.958	0.439	0.542	0.947	1.926	0.428	1.711	0.925	2.782	0.998	1.765	0.749	1.527	2.159	0.885	0.551	0.655	1.029	1.281	1.186	1.108	0.9	1.047	0.931	0.949				1.184			1.073	1.089
O14646	1677	S	Chromodomain-helicase-DNA-binding protein 1 OS=Homo sapiens OX=9606 GN=CHD1 PE=1 SV=2	CHD1	1.38	0.949	1.311	0.683	1.151	0.556	1.299	1.012	1.384	0.687	0.866	0.847	1.112	0.909	1.316	1.076	1.04	0.461	0.834	0.668	1.102	1.024	1.004	0.891	1.198	0.595	0.827	1.067	0.76	0.916	0.709	0.867	0.773	1.261	1.056	1.175	0.977	1.189	1.001	1.002	0.878	1.098	1.195	0.998	0.91
O14646	1683	S	Chromodomain-helicase-DNA-binding protein 1 OS=Homo sapiens OX=9606 GN=CHD1 PE=1 SV=2	CHD1																																		1.261	1.056	1.175	0.977	1.189	1.001	1.002	0.878	1.098	1.195	0.998	0.91
O14646	5	S	Chromodomain-helicase-DNA-binding protein 1 OS=Homo sapiens OX=9606 GN=CHD1 PE=1 SV=2	CHD1	0.984	0.945	1.355	1.081	0.873	0.728	1.15	0.745	0.955	1.096	0.85	1.036	1.036	0.968	0.665	1.093	1.082	0.553	0.873	1.024	1.043	0.918	0.93	1.251	1.086	1.091	0.761	1.522	1.104	0.662	1.025	1.028	0.9	1.261	1.056	1.175	0.977	1.189	1.001	1.002	0.878	1.098	1.195	0.998	0.91
O14646	215	S	Chromodomain-helicase-DNA-binding protein 1 OS=Homo sapiens OX=9606 GN=CHD1 PE=1 SV=2	CHD1	0.464	0.668	0.402	1.087	1.472	0.824	2.142	0.956	1.773	0.666	0.811	0.334	0.427	0.932	1.874	0.498	0.535	0.255	0.324	0.466	0.689	0.918	1.089	0.712	0.714	0.383	0.36	2.701	1.949	0.378	0.763	1.399	1.28	1.261	1.056	1.175	0.977	1.189	1.001	1.002	0.878	1.098	1.195	0.998	0.91
O14646	216	S	Chromodomain-helicase-DNA-binding protein 1 OS=Homo sapiens OX=9606 GN=CHD1 PE=1 SV=2	CHD1																																		1.261	1.056	1.175	0.977	1.189	1.001	1.002	0.878	1.098	1.195	0.998	0.91
O14646	1085	S	Chromodomain-helicase-DNA-binding protein 1 OS=Homo sapiens OX=9606 GN=CHD1 PE=1 SV=2	CHD1																																		1.261	1.056	1.175	0.977	1.189	1.001	1.002	0.878	1.098	1.195	0.998	0.91
O14646	1096	S	Chromodomain-helicase-DNA-binding protein 1 OS=Homo sapiens OX=9606 GN=CHD1 PE=1 SV=2	CHD1																																		1.261	1.056	1.175	0.977	1.189	1.001	1.002	0.878	1.098	1.195	0.998	0.91
O14646	1100	S	Chromodomain-helicase-DNA-binding protein 1 OS=Homo sapiens OX=9606 GN=CHD1 PE=1 SV=2	CHD1																																		1.261	1.056	1.175	0.977	1.189	1.001	1.002	0.878	1.098	1.195	0.998	0.91
O14646	1102	S	Chromodomain-helicase-DNA-binding protein 1 OS=Homo sapiens OX=9606 GN=CHD1 PE=1 SV=2	CHD1																																		1.261	1.056	1.175	0.977	1.189	1.001	1.002	0.878	1.098	1.195	0.998	0.91
O14646	1622	S	Chromodomain-helicase-DNA-binding protein 1 OS=Homo sapiens OX=9606 GN=CHD1 PE=1 SV=2	CHD1	1.234	2.595	2.121	0.566	0.717	1.546	0.389	0.332	0.473	0.345	1.366	0.378	1.3	1.036	1.678	0.402	1.016	0.254	0.973	0.444	1.065	1.503	1.148	0.817	1.555	0.874	0.512	1.276	1.141	0.443	0.983	1.321	2.129	1.261	1.056	1.175	0.977	1.189	1.001	1.002	0.878	1.098	1.195	0.998	0.91
O14646	1689	S	Chromodomain-helicase-DNA-binding protein 1 OS=Homo sapiens OX=9606 GN=CHD1 PE=1 SV=2	CHD1	0.877	1.056	1.231	0.466	1.059	0.453	1.015	0.833	0.489	1.18	0.617	1.146	1.302	0.645	0.862	0.792	1.719	1.399	0.706	0.585	1.604	1.28	1.582	0.563	1.802	0.976	1.783	1.148	0.492	1.362	0.856	0.622	0.523	1.261	1.056	1.175	0.977	1.189	1.001	1.002	0.878	1.098	1.195	0.998	0.91
O14646	1699	S	Chromodomain-helicase-DNA-binding protein 1 OS=Homo sapiens OX=9606 GN=CHD1 PE=1 SV=2	CHD1	1.196	0.898	1.875	0.703				1.068			0.806	0.86		0.782		1.13		0.58	0.699	0.712		1.425					0.653	1.366	0.737	0.807				1.261	1.056	1.175	0.977	1.189	1.001	1.002	0.878	1.098	1.195	0.998	0.91
O14647	1085	S	Chromodomain-helicase-DNA-binding protein 2 OS=Homo sapiens OX=9606 GN=CHD2 PE=1 SV=2	CHD2		0.741						1.328						0.936		1.092		0.329				0.693					0.924	1.209		0.759				1.032	0.933	1.033	0.971	1.095	0.9	0.974	0.957	1.225	1.182	0.932	1.182
O14647	1087	S	Chromodomain-helicase-DNA-binding protein 2 OS=Homo sapiens OX=9606 GN=CHD2 PE=1 SV=2	CHD2	0.952		1.127	0.793	1.614	0.581	1.435				0.744	0.571	0.852						0.541	0.595	1		1.768	0.658					1.111		1.237			1.032	0.933	1.033	0.971	1.095	0.9	0.974	0.957	1.225	1.182	0.932	1.182
O14647	1386	S	Chromodomain-helicase-DNA-binding protein 2 OS=Homo sapiens OX=9606 GN=CHD2 PE=1 SV=2	CHD2																																		1.032	0.933	1.033	0.971	1.095	0.9	0.974	0.957	1.225	1.182	0.932	1.182
O14647	1369	S	Chromodomain-helicase-DNA-binding protein 2 OS=Homo sapiens OX=9606 GN=CHD2 PE=1 SV=2	CHD2																																		1.032	0.933	1.033	0.971	1.095	0.9	0.974	0.957	1.225	1.182	0.932	1.182
O14647	1373	S	Chromodomain-helicase-DNA-binding protein 2 OS=Homo sapiens OX=9606 GN=CHD2 PE=1 SV=2	CHD2	0.73	0.821	0.804	0.755	1.387	0.7	1.199	1.06	1.85	1.043	1.043	0.78	0.901	0.725	1.558	1.054	0.999	0.427	0.522	0.543	0.939	0.678	1.266	0.638	0.64	0.818	1.461	0.994	1.31	1.015	1.249	1.269	1.073	1.032	0.933	1.033	0.971	1.095	0.9	0.974	0.957	1.225	1.182	0.932	1.182
O14647	207	S	Chromodomain-helicase-DNA-binding protein 2 OS=Homo sapiens OX=9606 GN=CHD2 PE=1 SV=2	CHD2																																		1.032	0.933	1.033	0.971	1.095	0.9	0.974	0.957	1.225	1.182	0.932	1.182
O14647	208	S	Chromodomain-helicase-DNA-binding protein 2 OS=Homo sapiens OX=9606 GN=CHD2 PE=1 SV=2	CHD2		0.678						0.97						0.874		0.717		0.365				0.878					0.845	2.405		0.737				1.032	0.933	1.033	0.971	1.095	0.9	0.974	0.957	1.225	1.182	0.932	1.182
O14647	1789	S	Chromodomain-helicase-DNA-binding protein 2 OS=Homo sapiens OX=9606 GN=CHD2 PE=1 SV=2	CHD2	1.141	0.759	1.562	0.729	1.173	0.675	0.941	0.82	1.246	1.902	0.762	1.32	1.066	0.853	0.764	1.276	1.433	0.422	1.31	0.734	1.148	1.028	0.861	0.806	1.549	0.871	0.587	0.865	0.966	0.758	0.919	0.849	0.591	1.032	0.933	1.033	0.971	1.095	0.9	0.974	0.957	1.225	1.182	0.932	1.182
O14647	1745	S	Chromodomain-helicase-DNA-binding protein 2 OS=Homo sapiens OX=9606 GN=CHD2 PE=1 SV=2	CHD2		1.135			0.808	0.774	0.855	0.818					0.856	0.839		0.963		0.519			1.253	0.757	1.037	0.757			0.824	1.155		0.714	1			1.032	0.933	1.033	0.971	1.095	0.9	0.974	0.957	1.225	1.182	0.932	1.182
O14647	1728	S	Chromodomain-helicase-DNA-binding protein 2 OS=Homo sapiens OX=9606 GN=CHD2 PE=1 SV=2	CHD2	0.924	1.166	0.963	0.604	1.026	0.603	0.886	1.015	0.824	0.745	0.721	0.993	1.149	0.954	1.096	1.293	1.135	0.943	0.779	0.652	0.973	1.012	0.974	0.617	1.005	1.146	1.345	0.957	0.846	1.281	1.328	0.749	0.879	1.032	0.933	1.033	0.971	1.095	0.9	0.974	0.957	1.225	1.182	0.932	1.182
O14647	960	S	Chromodomain-helicase-DNA-binding protein 2 OS=Homo sapiens OX=9606 GN=CHD2 PE=1 SV=2	CHD2		1.065			0.578	0.728	0.738	0.598	1.262	1.334			1.342	0.521	0.638	0.952	0.953	0.854			0.657	0.76	0.545	1.105	0.933	1.39	1.086	0.537		1.122	1.259	0.988	0.619	1.032	0.933	1.033	0.971	1.095	0.9	0.974	0.957	1.225	1.182	0.932	1.182
O14647	1795	S	Chromodomain-helicase-DNA-binding protein 2 OS=Homo sapiens OX=9606 GN=CHD2 PE=1 SV=2	CHD2	1.163	0.921	1.3	0.681	1.034	0.765	0.845	1.171	1.744	0.81	0.705	0.786	0.976	0.967	0.704	1.224	0.961	0.433	0.71	0.774	1.329	0.829	1.05	0.672	1.514	1.168	0.672	0.971	0.811	0.836	1.086	1.291	0.797	1.032	0.933	1.033	0.971	1.095	0.9	0.974	0.957	1.225	1.182	0.932	1.182
O14647	1560	S	Chromodomain-helicase-DNA-binding protein 2 OS=Homo sapiens OX=9606 GN=CHD2 PE=1 SV=2	CHD2	1.908	0.729	1.948	0.699				1.232	1.135	1.253	0.695	1.115		0.7	0.429	1.489	1.334	0.329	1.064	0.616		0.992			1.308	2.497	0.855	0.59	0.945	1.265		1.046	0.549	1.032	0.933	1.033	0.971	1.095	0.9	0.974	0.957	1.225	1.182	0.932	1.182
O14681	56	S	Etoposide-induced protein 2.4 homolog OS=Homo sapiens OX=9606 GN=EI24 PE=1 SV=4	EI24	1.254	1.009	1.099	1.296				0.762	1.582	0.774	0.833	0.845		1.38	0.661	0.976	0.565	0.44	1.177	1.011		1.065			1.217	0.855	0.331	0.855	1.268	0.467		0.88	0.831					1.112	1.18	1.15		1.533	1.398
O14681	46	S	Etoposide-induced protein 2.4 homolog OS=Homo sapiens OX=9606 GN=EI24 PE=1 SV=4	EI24	0.818	0.793	1.216	0.681				0.804			0.78	0.993		0.601		0.828		1.225	1.1	0.719		0.96					0.523	0.942	0.809	0.603								1.112	1.18	1.15		1.533	1.398
O14681	320	S	Etoposide-induced protein 2.4 homolog OS=Homo sapiens OX=9606 GN=EI24 PE=1 SV=4	EI24		0.782						1.55	1.73	0.857				0.679	0.684	0.794	0.63	1.247				0.94			0.613	1.083	0.756	0.876		0.671		0.597	0.667					1.112	1.18	1.15		1.533	1.398
O14683	14	S	Tumor protein p53-inducible protein 11 OS=Homo sapiens OX=9606 GN=TP53I11 PE=1 SV=2	TP53I11	1.658	0.443	0.456	0.837	0.373	0.256	1.21	0.462	0.653	0.943	0.712	0.939	1.059	0.221	0.343	0.383	0.67	0.794	1.596	0.872	0.442	0.286	0.352	1.048	0.759	7.144	0.183	0.378	0.762	0.24	2.922	0.253	0.824	1.058		0.754	0.946	1.474	0.719	1.406		0.866	0.907	0.825	0.785
O14686	1854	S	Histone-lysine N-methyltransferase 2D OS=Homo sapiens OX=9606 GN=KMT2D PE=1 SV=2	KMT2D																																		0.974	0.928	1.074	0.955	1.047	0.932	1.098	1.298	0.984	1.034	0.882	0.989
O14686	1858	S	Histone-lysine N-methyltransferase 2D OS=Homo sapiens OX=9606 GN=KMT2D PE=1 SV=2	KMT2D	1.093	0.955	1.355	0.748	0.985	0.756	1.209	0.886	1.139	1.27	0.805	0.766	0.958	0.734	1.107	0.855	1.193	0.542	0.781	0.639	1.08	0.995	0.904	0.866	1.048	1.038	0.952	1.283	0.929	0.743	1.014	0.831	0.712	0.974	0.928	1.074	0.955	1.047	0.932	1.098	1.298	0.984	1.034	0.882	0.989
O14686	4738	S	Histone-lysine N-methyltransferase 2D OS=Homo sapiens OX=9606 GN=KMT2D PE=1 SV=2	KMT2D	1.122	0.696	1.43	0.744	0.898	0.907	0.849	1.115	1.221	1.691	0.889	0.995	0.866	0.921	0.911	1.025	1.189	0.674	1.316	0.741	1.071	1.003	0.756	0.761	1.047	0.646	0.784	1.272	0.974	0.787	1.098	0.928	0.635	0.974	0.928	1.074	0.955	1.047	0.932	1.098	1.298	0.984	1.034	0.882	0.989
O14686	2274	S	Histone-lysine N-methyltransferase 2D OS=Homo sapiens OX=9606 GN=KMT2D PE=1 SV=2	KMT2D	1.109	0.723	1.065	0.869	1.069	0.593	1.369	0.715	1.039	1.123	0.764	1.032	1.209	0.737	0.888	1.096	1.125	0.878	0.986	0.805	0.846	1.178	0.776	1	1.326	0.948	0.752	0.933	1.14	1.027	1.021	1.007	0.793	0.974	0.928	1.074	0.955	1.047	0.932	1.098	1.298	0.984	1.034	0.882	0.989
O14686	3199	S	Histone-lysine N-methyltransferase 2D OS=Homo sapiens OX=9606 GN=KMT2D PE=1 SV=2	KMT2D		0.883			0.899	0.814	1.586	0.828	0.822	1.764			0.915	0.77	0.905	0.995	0.953	0.742			0.961	1.205	0.765	0.99	0.9	0.701	0.827	1.019		0.896	0.928	0.852	0.65	0.974	0.928	1.074	0.955	1.047	0.932	1.098	1.298	0.984	1.034	0.882	0.989
O14686	2251	S	Histone-lysine N-methyltransferase 2D OS=Homo sapiens OX=9606 GN=KMT2D PE=1 SV=2	KMT2D	1.05	0.584	1.04	1.036	0.945	1.061	1.523	0.639	0.993	1.384	0.908	0.958	0.878	0.832	1.142	0.699	0.835	0.532	1.145	0.783	1.031	0.732	0.736	1.084	0.848	0.811	0.434	1.266	1.116	0.614	1.003	0.917	1.034	0.974	0.928	1.074	0.955	1.047	0.932	1.098	1.298	0.984	1.034	0.882	0.989
O14686	4849	S	Histone-lysine N-methyltransferase 2D OS=Homo sapiens OX=9606 GN=KMT2D PE=1 SV=2	KMT2D	1.371	0.941	0.795	0.745	1.037	0.649	1.144	0.685	1.127	1.242	0.871	0.811	1.141	1.235	1.464	1.05	0.92	0.74	0.909	0.772	0.913	0.794	1.074	0.902	1.081	0.835	1.046	1.104	1.169	0.882	0.979	1.566	1.049	0.974	0.928	1.074	0.955	1.047	0.932	1.098	1.298	0.984	1.034	0.882	0.989
O14686	1834	S	Histone-lysine N-methyltransferase 2D OS=Homo sapiens OX=9606 GN=KMT2D PE=1 SV=2	KMT2D	1.089	0.632	1.085	0.777	0.886	1.11	1.336	0.647	0.985	1.658	1.103	0.943	0.893	0.845	0.713	0.857	0.965	0.433	1.072	0.536	0.978	1.383	0.989	0.544	0.849	0.848	0.6	1.232	0.984	0.747	0.96	0.837	0.807	0.974	0.928	1.074	0.955	1.047	0.932	1.098	1.298	0.984	1.034	0.882	0.989
O14686	3130	S	Histone-lysine N-methyltransferase 2D OS=Homo sapiens OX=9606 GN=KMT2D PE=1 SV=2	KMT2D	1.036	0.867	1.143	0.782	0.657	0.456	0.695	1.085	0.831	2.051	0.773	1.134	0.841	0.58	0.896	1.079	1.303	0.601	1.108	0.769	1.015	1.361	0.663	0.545	1.293	1.023	0.648	0.964	0.817	0.76	0.673	0.788	0.629	0.974	0.928	1.074	0.955	1.047	0.932	1.098	1.298	0.984	1.034	0.882	0.989
O14686	4822	S	Histone-lysine N-methyltransferase 2D OS=Homo sapiens OX=9606 GN=KMT2D PE=1 SV=2	KMT2D	1.085	0.702	0.92	0.866	0.912	0.894	1.317	0.675	1.026	1.058	0.924	0.915	0.978	0.922	0.86	0.845	0.74	0.706	0.966	0.834	0.843	1.089	0.763	1.144	0.815	0.708	0.595	1.116	1.187	0.796	0.898	0.884	0.742	0.974	0.928	1.074	0.955	1.047	0.932	1.098	1.298	0.984	1.034	0.882	0.989
O14686	2309	S	Histone-lysine N-methyltransferase 2D OS=Homo sapiens OX=9606 GN=KMT2D PE=1 SV=2	KMT2D	0.9	0.733	0.905	0.923	0.805	0.756	1.43	0.963			0.6	1.404	1.085	0.86		1.548		0.739	1.364	0.813	0.913	1.668	0.572	1.34			1.19	1.565	1.293	1.034	0.812			0.974	0.928	1.074	0.955	1.047	0.932	1.098	1.298	0.984	1.034	0.882	0.989
O14686	1263	S	Histone-lysine N-methyltransferase 2D OS=Homo sapiens OX=9606 GN=KMT2D PE=1 SV=2	KMT2D		1.056			0.992	0.504	0.83	1.113	0.538	1.627			1.158	0.679	0.561	1.296	1.873	0.605			1.531	0.919	0.868	0.625	1.486	1.317	1.701	0.561		1.081	1.137	0.556	0.227	0.974	0.928	1.074	0.955	1.047	0.932	1.098	1.298	0.984	1.034	0.882	0.989
O14686	1671	S	Histone-lysine N-methyltransferase 2D OS=Homo sapiens OX=9606 GN=KMT2D PE=1 SV=2	KMT2D	0.9	1.148	0.819	0.736	1.071	0.756	1.223	0.728	1.12	1.472	0.882	0.996	1.201	0.775	1.214	0.822	1.512	0.995	0.776	0.615	1.033	1.193	0.957	0.912	0.686	0.751	1.508	1.129	0.877	1.075	1.556	0.796	0.623	0.974	0.928	1.074	0.955	1.047	0.932	1.098	1.298	0.984	1.034	0.882	0.989
O14686	654	S	Histone-lysine N-methyltransferase 2D OS=Homo sapiens OX=9606 GN=KMT2D PE=1 SV=2	KMT2D		0.827			0.709	0.528	1.537	0.714					1.189	0.678		0.746		2.081			1.041	1.057	0.68	0.573			2.973	0.765		1.445	2.109			0.974	0.928	1.074	0.955	1.047	0.932	1.098	1.298	0.984	1.034	0.882	0.989
O14686	1606	S	Histone-lysine N-methyltransferase 2D OS=Homo sapiens OX=9606 GN=KMT2D PE=1 SV=2	KMT2D	0.963	0.734	1.324	0.962	1.043	0.898	0.822	0.981	1.144	1.788	0.885	1.421	1.007	0.786	1.074	1.196	0.989	0.916	1.626	0.828	1.047	1.063	0.728	0.759	1.236	0.637	0.62	1.008	1.048	0.82	1.107	1.148	0.725	0.974	0.928	1.074	0.955	1.047	0.932	1.098	1.298	0.984	1.034	0.882	0.989
O14686	4359	S	Histone-lysine N-methyltransferase 2D OS=Homo sapiens OX=9606 GN=KMT2D PE=1 SV=2	KMT2D	0.674	0.618	1.037	0.648	0.488	0.268	2.218	0.858	0.609	2.154	0.523	1.787	1.23	0.454	0.644	1.095	1.073	1.734	1.339	0.97	0.754	2.162	0.438	0.907	0.796	0.594	1.004	0.916	0.887	1.078	2.221	0.595	0.557	0.974	0.928	1.074	0.955	1.047	0.932	1.098	1.298	0.984	1.034	0.882	0.989
O14686	1180	S	Histone-lysine N-methyltransferase 2D OS=Homo sapiens OX=9606 GN=KMT2D PE=1 SV=2	KMT2D	1.241	0.82	1.461	0.985	0.878	0.884	1.052	0.881	1.089	1.236	0.794	1.021	1.019	0.751	0.82	1	1.141	0.574	0.991	0.776	1.25	1.02	0.82	0.917	1.262	0.912	0.964	1.293	1.019	0.804	1.091	1.036	0.583	0.974	0.928	1.074	0.955	1.047	0.932	1.098	1.298	0.984	1.034	0.882	0.989
O14686	2640	S	Histone-lysine N-methyltransferase 2D OS=Homo sapiens OX=9606 GN=KMT2D PE=1 SV=2	KMT2D		0.768						0.785						0.828		1.308		0.308				0.936					0.514	0.814		0.703				0.974	0.928	1.074	0.955	1.047	0.932	1.098	1.298	0.984	1.034	0.882	0.989
O14686	2414	S	Histone-lysine N-methyltransferase 2D OS=Homo sapiens OX=9606 GN=KMT2D PE=1 SV=2	KMT2D																																		0.974	0.928	1.074	0.955	1.047	0.932	1.098	1.298	0.984	1.034	0.882	0.989
O14713	41	S	Integrin beta-1-binding protein 1 OS=Homo sapiens OX=9606 GN=ITGB1BP1 PE=1 SV=1	ITGB1BP1	0.972	0.819	1.058	0.913	0.837	1.042	1.023	0.809	1.497	0.885	1.09	0.933	0.994	0.801	0.996	0.851	0.841	0.533	1.086	0.763	0.89	1.103	0.875	0.788	1.128	0.973	0.655	1.354	1.105	0.712	0.846	0.924	0.838	1.19		1.259	1.07	0.971	0.937	1.298		1.021	0.881	1.009	0.997
O14730	125	S	Serine/threonine-protein kinase RIO3 OS=Homo sapiens OX=9606 GN=RIOK3 PE=1 SV=2	RIOK3																																						1.18	0.807	1.183		0.953	1.115
O14730	127	S	Serine/threonine-protein kinase RIO3 OS=Homo sapiens OX=9606 GN=RIOK3 PE=1 SV=2	RIOK3																																						1.18	0.807	1.183		0.953	1.115
O14730	128	S	Serine/threonine-protein kinase RIO3 OS=Homo sapiens OX=9606 GN=RIOK3 PE=1 SV=2	RIOK3																																						1.18	0.807	1.183		0.953	1.115
O14733	271	S	Dual specificity mitogen-activated protein kinase kinase 7 OS=Homo sapiens OX=9606 GN=MAP2K7 PE=1 SV=2	MAP2K7	1.855	1.026	1.2	0.821				0.683	0.425	0.631	1.236	0.496		0.816	0.722	0.939	1.088	0.226	0.999	0.989		0.704			1.039	1.787	0.242	0.867	1.36	0.62		1.501	0.897		1.041			0.705	0.709	0.899	1.29
O14733	61	S	Dual specificity mitogen-activated protein kinase kinase 7 OS=Homo sapiens OX=9606 GN=MAP2K7 PE=1 SV=2	MAP2K7		1.084			0.96	0.641	1.191	0.829					1	0.778		0.945		0.529			1.041	0.861	1.207	0.65			0.84	1.02		0.817	1.133				1.041			0.705	0.709	0.899	1.29
O14737	51	S	Programmed cell death protein 5 OS=Homo sapiens OX=9606 GN=PDCD5 PE=1 SV=3	PDCD5	1.137	0.792	0.759	0.742				0.708	0.956	0.738	0.895	0.9		1.19	0.949	0.922	0.883	0.891	0.821	0.668		1.131			0.871	0.976	0.638	1.334	1.122	0.89		0.801	0.804	1.34	1.171	1.057	1.063	1.154	1.211	1.144	0.953	0.652	0.688	1.101	0.931
O14745	280	S	Na(+)/H(+) exchange regulatory cofactor NHE-RF1 OS=Homo sapiens OX=9606 GN=SLC9A3R1 PE=1 SV=4	SLC9A3R1	1.169	0.863	0.849	0.925	0.773	0.843	2.059	0.69	0.689	0.774	0.519	1.249	0.99	0.786	0.696	1.615	0.9	0.321	0.848	0.952	0.811	1.473	0.547	1.953	1.461	0.617	0.622	0.896	1.093	0.984	1.515	0.564	0.412	1.014	1.253	1.262	1.053	1.026	0.975	1.213	1.034	0.753	0.686	0.991	0.943
O14745	269	S	Na(+)/H(+) exchange regulatory cofactor NHE-RF1 OS=Homo sapiens OX=9606 GN=SLC9A3R1 PE=1 SV=4	SLC9A3R1	1.049	0.811	1.314	0.876	0.93	0.684	1.422	0.658	1.023	0.697	0.808	0.905	0.832	0.881	0.928	0.961	1.358	0.506	0.916	0.712	1.038	1.034	0.844	0.68	1.031	1.095	1.264	0.916	0.896	0.947	1.659	0.627	0.693	1.014	1.253	1.262	1.053	1.026	0.975	1.213	1.034	0.753	0.686	0.991	0.943
O14745	2	S	Na(+)/H(+) exchange regulatory cofactor NHE-RF1 OS=Homo sapiens OX=9606 GN=SLC9A3R1 PE=1 SV=4	SLC9A3R1	0.925	0.788	0.683	1.362	1.046	0.743	0.779	0.68	1.249	0.659	1.456	0.85	0.927	0.96	1.212	1.208	0.673	0.534	0.859	1.246	0.855	1.056	0.842	0.803	1.211	0.752	0.532	1.562	1.257	0.704	0.633	1.341	1.001	1.014	1.253	1.262	1.053	1.026	0.975	1.213	1.034	0.753	0.686	0.991	0.943
O14745	290	S	Na(+)/H(+) exchange regulatory cofactor NHE-RF1 OS=Homo sapiens OX=9606 GN=SLC9A3R1 PE=1 SV=4	SLC9A3R1		0.845			0.886	0.762	1.342	0.867	0.617	0.636			0.919	0.772	0.832	0.976	1.23	0.362			1.115	0.99	0.749	0.836	0.91	1.158	1.119	0.988		0.976	2.28	0.609	0.621	1.014	1.253	1.262	1.053	1.026	0.975	1.213	1.034	0.753	0.686	0.991	0.943
O14745	294	S	Na(+)/H(+) exchange regulatory cofactor NHE-RF1 OS=Homo sapiens OX=9606 GN=SLC9A3R1 PE=1 SV=4	SLC9A3R1		1.035						0.948						0.899		0.967		0.432				0.896					1.418	1.108		0.839				1.014	1.253	1.262	1.053	1.026	0.975	1.213	1.034	0.753	0.686	0.991	0.943
O14757	331	S	Serine/threonine-protein kinase Chk1 OS=Homo sapiens OX=9606 GN=CHEK1 PE=1 SV=2	CHEK1	1.522	1.2	0.796	0.598	1.043	0.837	1.158	0.896	0.734	0.657	0.981	0.628	1.025	0.779	1.17	0.791	0.576	0.652	0.878	0.939	1.046	0.852	0.934	1.801	0.984	0.874	1.032	0.906	0.953	0.781	0.833	0.877	0.905	1.849		1.609	0.722	1	0.757	0.958		0.693	0.535	0.621	0.761
O14828	32	S	Secretory carrier-associated membrane protein 3 OS=Homo sapiens OX=9606 GN=SCAMP3 PE=1 SV=3	SCAMP3	0.895	0.702	1.369	0.666	0.864	0.648	0.966	0.764	0.88	1.706	0.736	0.943	0.935	1.001	0.81	0.768	1.061	1.31	0.95	0.677	1.055	0.859	0.774	0.803	0.926	1.156	0.663	1.339	1.028	0.837	1.32	0.825	0.746	1.044	0.818	0.93	1.039	1.01	0.956	1.233	1.245	1.169	1.367	1.001	1.007
O14867	388	S	Transcription regulator protein BACH1 OS=Homo sapiens OX=9606 GN=BACH1 PE=1 SV=2	BACH1	0.532	0.908	0.556	0.85				1.258	0.742	0.883	0.494	0.901		0.523	0.756	0.687	0.845	0.482	0.587	1.275		1.402			0.734	0.701	0.747	1.544	0.831	0.847		0.751	1.312	0.799	0.703	0.883	1.147	0.893	0.78	1.327	1.333	1	1.246	0.75	0.842
O14867	417	S	Transcription regulator protein BACH1 OS=Homo sapiens OX=9606 GN=BACH1 PE=1 SV=2	BACH1	0.871	0.614	1.057	0.869	0.895	0.74	1.702	1.205	0.925	1.759	0.595	1.249	0.849	0.807	0.729	1.063	1.128	0.597	1.296	0.99	0.997	1.432	0.666	1.444	1.009	0.585	0.618	1.133	1.325	0.801	0.817	0.881	0.605	0.799	0.703	0.883	1.147	0.893	0.78	1.327	1.333	1	1.246	0.75	0.842
O14867	688	S	Transcription regulator protein BACH1 OS=Homo sapiens OX=9606 GN=BACH1 PE=1 SV=2	BACH1	1.177	0.798	0.353	0.778	1.042	0.409	1.709	1.093			0.351	0.527	0.754	0.964		1.091		0.382	0.557	1.057	1.046	1.201	0.695	1.382			0.517	1.926	1.589	1.029	0.64			0.799	0.703	0.883	1.147	0.893	0.78	1.327	1.333	1	1.246	0.75	0.842
O14867	445	S	Transcription regulator protein BACH1 OS=Homo sapiens OX=9606 GN=BACH1 PE=1 SV=2	BACH1	0.553	0.513	0.788	0.491	0.574	0.67	0.73	0.849	0.795	1.001	0.41	0.596	0.599	0.53	0.419	0.878	0.707	0.282	0.559	0.543	0.856	0.757	0.58	0.742	0.707	0.61	0.371	0.932	0.656	0.508	0.714	0.502	0.606	0.799	0.703	0.883	1.147	0.893	0.78	1.327	1.333	1	1.246	0.75	0.842
O14874	31	S	[3-methyl-2-oxobutanoate dehydrogenase [lipoamide]] kinase, mitochondrial OS=Homo sapiens OX=9606 GN=BCKDK PE=1 SV=2	BCKDK	1.028	0.734	1.072	1.105	0.878	1.012	0.533	0.928	1.143	1.019	0.916	0.899	0.915	0.955	0.877	1.312	1.042	0.58	0.911	0.847	0.872	0.904	0.967	0.87	1.076	1.12	0.769	0.946	1.415	0.907	0.773	0.844	0.816	1.009	1.013	1.017	1.113	1.073	1.091	0.87	1.577	0.842	0.945	0.934	0.963
O14920	672	S	Inhibitor of nuclear factor kappa-B kinase subunit beta OS=Homo sapiens OX=9606 GN=IKBKB PE=1 SV=1	IKBKB	1.083	0.875	1.073	1.031	0.856	0.859	0.926	0.715	0.812	0.84	0.872	0.938	0.972	0.761	0.904	0.794	0.932	0.696	0.973	0.767	1.092	0.811	0.875	1	1.019	1.148	1.014	1.18	0.993	0.912	1.03	0.961	0.729	0.915	1.142	0.898	1.085	0.958	1.065	1.088	0.781	0.709	0.697	1.043	0.954
O14920	697	S	Inhibitor of nuclear factor kappa-B kinase subunit beta OS=Homo sapiens OX=9606 GN=IKBKB PE=1 SV=1	IKBKB	0.921	0.718	0.929	0.89	0.92	0.808	1.114	0.861			0.692	1.126	0.906	0.832		1.459		0.455	0.905	1.274	1.119	1.607	0.816	1.006			0.548	1.12	1.494	0.702	0.868			0.915	1.142	0.898	1.085	0.958	1.065	1.088	0.781	0.709	0.697	1.043	0.954
O14924	850	S	Regulator of G-protein signaling 12 OS=Homo sapiens OX=9606 GN=RGS12 PE=1 SV=1	RGS12	0.855	0.844	0.959	0.794	1.106	0.792	0.837	0.59	1.408	0.573	0.933	0.709	0.746	0.981	1.14	0.875	0.759	0.633	0.672	0.802	0.864	1.047	1.067	0.872	0.932	0.737	0.683	1.292	1.015	0.713	0.973	0.803	0.874
O14929	361	S	Histone acetyltransferase type B catalytic subunit OS=Homo sapiens OX=9606 GN=HAT1 PE=1 SV=1	HAT1	1.598	1.349	1.27	1.528	1.032	1.958	0.789	0.596	0.574	0.429	1.261	0.984	0.974	0.825	1.259	0.643	0.632	1.094	1.585	0.674	1.5	0.904	1.098	0.898	1.419	1.187	0.814	0.642	0.955	0.452	1.289	1.005	0.73	1.245	1.136	1.032	1.105	1.076	1.124	0.965	0.851	0.728	0.75	1.057	0.878
P19105	19	S	Myosin regulatory light chain 12A OS=Homo sapiens OX=9606 GN=MYL12A PE=1 SV=2	MYL12A	0.718	1.027	0.547	0.539	0.273	0.575	0.62	0.552			0.567	1.542	0.384	1.524		1.064		0.799	1.156	0.831	0.469	1.305	0.176	1.607			0.466	1.609	2.037	0.869	1.818			0.845	1.166	0.692	0.969	0.863	0.877	1.61	0.908	0.68	0.758	0.849	1.077
O14967	581	S	Calmegin OS=Homo sapiens OX=9606 GN=CLGN PE=1 SV=1	CLGN
O14974	299	S	Protein phosphatase 1 regulatory subunit 12A OS=Homo sapiens OX=9606 GN=PPP1R12A PE=1 SV=1	PPP1R12A		0.776			0.766	0.565	1.57	0.5	0.672	1.395			1.339	0.57	0.364	0.947	0.69	0.565			1.001	0.866	0.792	1.148	1.062	0.74	0.45	0.601		0.569	0.92	0.888	0.572	0.956	1.067	0.922	0.981	0.847	0.989	1.434	1.106	0.997	0.99	0.954	1.031
O14974	422	S	Protein phosphatase 1 regulatory subunit 12A OS=Homo sapiens OX=9606 GN=PPP1R12A PE=1 SV=1	PPP1R12A	2.259	1.44	0.493	0.767	0.696	0.654	1.03	1.145	0.689	1.178	1.052	0.783	1.922	0.557	0.631	0.708	0.621	0.529	0.686	0.991	1.1	0.585	0.85	0.969	0.758	1.117	1.063	0.78	1.751	0.896	0.626	1.026	1.261	0.956	1.067	0.922	0.981	0.847	0.989	1.434	1.106	0.997	0.99	0.954	1.031
O14974	445	S	Protein phosphatase 1 regulatory subunit 12A OS=Homo sapiens OX=9606 GN=PPP1R12A PE=1 SV=1	PPP1R12A	2.346	1.464	0.902	0.707				1.61	0.703	0.427	0.876	0.459		0.446	1.211	1.084	0.949	0.249	0.619	0.687		0.681			1.189	2.199	1.511	0.478	1.22	1.15		0.485	1.002	0.956	1.067	0.922	0.981	0.847	0.989	1.434	1.106	0.997	0.99	0.954	1.031
O14974	507	S	Protein phosphatase 1 regulatory subunit 12A OS=Homo sapiens OX=9606 GN=PPP1R12A PE=1 SV=1	PPP1R12A		0.916			0.964	0.996	0.668	0.606	0.669	0.519			0.772	0.704	1.054	0.674	0.728	0.339			0.966	0.938	1.091	0.799	1.44	1.263	0.639	2.437		1.298	0.652	2.085	1.491	0.956	1.067	0.922	0.981	0.847	0.989	1.434	1.106	0.997	0.99	0.954	1.031
O14974	995	S	Protein phosphatase 1 regulatory subunit 12A OS=Homo sapiens OX=9606 GN=PPP1R12A PE=1 SV=1	PPP1R12A	1.078	0.772	0.448	0.641	0.637	0.593	0.868	0.636	0.9	0.769	0.641	0.52	0.674	1.167	0.904	0.73	0.765	0.402	0.506	0.677	0.611	0.804	0.738	0.805	0.896	0.742	0.634	1.385	1.896	0.817	0.652	3.409	2.151	0.956	1.067	0.922	0.981	0.847	0.989	1.434	1.106	0.997	0.99	0.954	1.031
O14974	908	S	Protein phosphatase 1 regulatory subunit 12A OS=Homo sapiens OX=9606 GN=PPP1R12A PE=1 SV=1	PPP1R12A		1.068						0.584						0.791		0.719		0.313				1.115					0.617	1.409		0.831				0.956	1.067	0.922	0.981	0.847	0.989	1.434	1.106	0.997	0.99	0.954	1.031
O14974	862	S	Protein phosphatase 1 regulatory subunit 12A OS=Homo sapiens OX=9606 GN=PPP1R12A PE=1 SV=1	PPP1R12A	1.134	1.543	1.58	0.514	1.143	0.478	1.15	1.678	0.871	1.008	0.665	0.991	1.179	0.605	1.065	1.172	0.986	0.528	0.896	0.733	1.242	1.137	1.186	0.638	1.347	1.188	0.84	0.484	0.67	0.864	1.011	0.534	0.296	0.956	1.067	0.922	0.981	0.847	0.989	1.434	1.106	0.997	0.99	0.954	1.031
O14974	871	S	Protein phosphatase 1 regulatory subunit 12A OS=Homo sapiens OX=9606 GN=PPP1R12A PE=1 SV=1	PPP1R12A	1.284	1.153	1.363	0.67	0.91	0.51	1.777	0.813	0.853	1.057	0.672	1.417	1.301	0.668	0.801	1.072	1.017	0.805	1.006	0.949	1.398	1.228	0.882	0.777	1.435	1.382	0.96	0.563	0.776	1.217	1.021	0.529	0.465	0.956	1.067	0.922	0.981	0.847	0.989	1.434	1.106	0.997	0.99	0.954	1.031
O14976	829	S	Cyclin-G-associated kinase OS=Homo sapiens OX=9606 GN=GAK PE=1 SV=2	GAK	1.698		1.161	1.034	0.875	1.084	1.131		0.659	0.607	0.948	0.744	1.064		1.067		0.83		0.802	0.96	1.118		1.017	0.953	0.985	1.386			0.845		1.405	0.653	0.709	1.026	1.019	0.989	1.156	1.019	1.126	1.147	1.13	0.854	0.725	1.021	0.884
O14976	834	S	Cyclin-G-associated kinase OS=Homo sapiens OX=9606 GN=GAK PE=1 SV=2	GAK		1.338						0.952						0.655		1.108		0.597				1.099					0.872	0.669		0.645				1.026	1.019	0.989	1.156	1.019	1.126	1.147	1.13	0.854	0.725	1.021	0.884
O14976	73	S	Cyclin-G-associated kinase OS=Homo sapiens OX=9606 GN=GAK PE=1 SV=2	GAK	2.44	0.967	0.626	0.871	0.694	0.401	0.77	1.058	0.458	0.506	0.685	0.567	1.019	1.278	0.803	0.873	0.591	0.355	0.567	0.702	0.468	0.653	0.773	0.787	0.704	0.705	0.905	1.112	1.481	0.648	0.409	1.617	1.258	1.026	1.019	0.989	1.156	1.019	1.126	1.147	1.13	0.854	0.725	1.021	0.884
O14978	178	S	Zinc finger protein 263 OS=Homo sapiens OX=9606 GN=ZNF263 PE=1 SV=2	ZNF263		0.769						0.774	1.534	1.412				0.72	0.679	1.055	0.999	0.658				0.998			1.138	0.88	0.71	0.949		0.784		0.93	0.785
O14979	241	S	Heterogeneous nuclear ribonucleoprotein D-like OS=Homo sapiens OX=9606 GN=HNRNPDL PE=1 SV=3	HNRNPDL	0.986	1.421	0.962	0.383				0.569	1.354	1.324	0.786	1.087		0.802	1.082	0.641	2.066	1.127	0.699	0.472		0.941			0.648	0.533	2.184	0.595	0.806	1.179		0.722	0.717	1.205	1.231	1.263	0.77	1.031	0.855	0.92	1.028	1.592	1.544	0.762	0.981
O14980	391	S	Exportin-1 OS=Homo sapiens OX=9606 GN=XPO1 PE=1 SV=1	XPO1	1.145	0.903	1.206	0.715	0.885	0.747	0.793	0.873	1.011	1.153	0.843	0.971	1.022	0.791	0.922	1.025	1.211	0.772	0.945	0.668	1.171	0.982	0.836	0.863	1.147	1.382	0.948	0.903	1.007	1.044	0.994	0.718	0.801	0.985	1.179	1.03	0.981	0.901	0.926	0.971	0.913	0.921	0.995	1.124	0.96
O14980	1055	S	Exportin-1 OS=Homo sapiens OX=9606 GN=XPO1 PE=1 SV=1	XPO1	1.144	0.928	0.864	0.779	1.061	0.682	1.04	0.667	1.077	0.84	0.788	0.827	0.949	0.934	1.091	1.049	0.901	0.66	0.845	0.732	0.882	1.207	0.883	0.939	1.009	0.948	0.827	1.14	1.129	1.287	0.89	0.992	0.862	0.985	1.179	1.03	0.981	0.901	0.926	0.971	0.913	0.921	0.995	1.124	0.96
O14981	234	S	TATA-binding protein-associated factor 172 OS=Homo sapiens OX=9606 GN=BTAF1 PE=1 SV=2	BTAF1	1.115	0.903	1.389	1.241	0.605	1.384	0.692	1.589			0.939	0.891	0.816	0.605		0.876		0.638	0.824	0.792	1.005	1.09	0.944	0.663			0.993	1.116	0.854	0.554	0.752			0.956	0.9	0.854	1.031	1.041	1.153	0.931	0.782	0.941	0.856	1.02	0.857
O14981	224	S	TATA-binding protein-associated factor 172 OS=Homo sapiens OX=9606 GN=BTAF1 PE=1 SV=2	BTAF1	1.505	1.644	0.584	0.742	1.393	0.756	1.093	0.93	0.56	0.387	0.782	0.413	0.679	0.949	1.371	0.846	0.824	0.339	0.41	0.468	1.141	0.652	1.338	0.754	1.114	1.453	0.684	1.298	0.813	0.731	0.811	0.985	1.035	0.956	0.9	0.854	1.031	1.041	1.153	0.931	0.782	0.941	0.856	1.02	0.857
O14981	91	S	TATA-binding protein-associated factor 172 OS=Homo sapiens OX=9606 GN=BTAF1 PE=1 SV=2	BTAF1	1.159	0.866	1.025	0.88	0.866	0.866	0.976	0.775	1.006	0.892	0.851	0.817	0.875	0.987	0.92	0.811	0.975	0.492	0.781	0.771	1.178	0.872	0.994	0.848	1.012	1.171	0.797	1.06	1.12	0.727	0.894	1.016	1.181	0.956	0.9	0.854	1.031	1.041	1.153	0.931	0.782	0.941	0.856	1.02	0.857
O14981	95	S	TATA-binding protein-associated factor 172 OS=Homo sapiens OX=9606 GN=BTAF1 PE=1 SV=2	BTAF1	1.143	0.96	1.223	1.157	0.839	0.765	0.964	0.901	0.844	0.844	0.945	0.987	0.842	0.823	0.885	0.962	1.039	0.646	0.807	1.489	1.191	1.124	0.86	1.019	0.993	1.208	0.919	1.126	1.033	0.687	0.91	0.914	0.835	0.956	0.9	0.854	1.031	1.041	1.153	0.931	0.782	0.941	0.856	1.02	0.857
O14986	445	S	Phosphatidylinositol 4-phosphate 5-kinase type-1 beta OS=Homo sapiens OX=9606 GN=PIP5K1B PE=1 SV=2	PIP5K1B
O14986	448	S	Phosphatidylinositol 4-phosphate 5-kinase type-1 beta OS=Homo sapiens OX=9606 GN=PIP5K1B PE=1 SV=2	PIP5K1B
O14986	405	S	Phosphatidylinositol 4-phosphate 5-kinase type-1 beta OS=Homo sapiens OX=9606 GN=PIP5K1B PE=1 SV=2	PIP5K1B	0.932	1.034	1.278	0.619				1.312	1.069	0.591	0.777	0.65		0.779	1.403	0.67	2.249	0.341	0.582	0.607		0.712			1.397	0.603	1.068	0.619	0.797	0.661		0.921	0.767
O15014	1055	S	Zinc finger protein 609 OS=Homo sapiens OX=9606 GN=ZNF609 PE=1 SV=2	ZNF609	1.124	1.043	1.035	0.847				2.044			0.847	0.989		0.552		2.078		0.358	1.659	0.714		1.276					1.382	0.56	1.686	1.044				0.911	0.973	1.082	0.904	1.013	1.116	0.865	1.387	1.193	1.468	0.9	0.941
O15014	743	S	Zinc finger protein 609 OS=Homo sapiens OX=9606 GN=ZNF609 PE=1 SV=2	ZNF609	1.01	1.036	0.537	0.861	1.228	0.811	0.791	0.958	1.192	1.78	1.199	0.858	1.031	0.849	1.391	0.974	0.87	0.363	1.091	0.598	1.095	0.817	1.08	0.831	1.359	0.867	0.896	1.282	1.525	0.959	0.662	1.249	0.893	0.911	0.973	1.082	0.904	1.013	1.116	0.865	1.387	1.193	1.468	0.9	0.941
O15014	358	S	Zinc finger protein 609 OS=Homo sapiens OX=9606 GN=ZNF609 PE=1 SV=2	ZNF609	1.152	1.177	1.026	0.774				0.934	1.046	1.411	0.876	0.823		0.753	1.088	1.406	1.598	0.505	0.993	0.609		1.105			1.344	1.354	1.444	0.791	0.967	1.068		0.815	0.586	0.911	0.973	1.082	0.904	1.013	1.116	0.865	1.387	1.193	1.468	0.9	0.941
O15014	560	S	Zinc finger protein 609 OS=Homo sapiens OX=9606 GN=ZNF609 PE=1 SV=2	ZNF609	0.964	1.336	1.416	0.789	0.766	1.075	0.604	1.758	1.282	1.62	1.08	1.031	1.063	0.588	0.685	1.689	1.437	0.275	1.571	0.69	1.4	1.305	0.865	0.544	1.698	1.267	1.251	0.949	0.953	0.997	0.734	1.092	0.633	0.911	0.973	1.082	0.904	1.013	1.116	0.865	1.387	1.193	1.468	0.9	0.941
O15014	413	S	Zinc finger protein 609 OS=Homo sapiens OX=9606 GN=ZNF609 PE=1 SV=2	ZNF609	0.9	1.247	1.423	0.766	0.767	0.813	0.643	0.782	1.376	1.546	0.861	0.998	1.146	0.595	0.94	1.345	1.878	0.272	1.042	0.64	1.795	0.996	0.868	0.671	1.525	1.561	1.17	0.859	0.998	1.019	0.786	0.982	0.613	0.911	0.973	1.082	0.904	1.013	1.116	0.865	1.387	1.193	1.468	0.9	0.941
O15014	416	S	Zinc finger protein 609 OS=Homo sapiens OX=9606 GN=ZNF609 PE=1 SV=2	ZNF609																																		0.911	0.973	1.082	0.904	1.013	1.116	0.865	1.387	1.193	1.468	0.9	0.941
O15014	52	S	Zinc finger protein 609 OS=Homo sapiens OX=9606 GN=ZNF609 PE=1 SV=2	ZNF609	0.919	1.092	0.552	0.693				0.821			1.756	1.07		0.661		0.844		0.652	1.167	0.672		1.244					1.343	1.351	0.908	1.92				0.911	0.973	1.082	0.904	1.013	1.116	0.865	1.387	1.193	1.468	0.9	0.941
O15014	576	S	Zinc finger protein 609 OS=Homo sapiens OX=9606 GN=ZNF609 PE=1 SV=2	ZNF609	1.071	1.053	1.142	0.888	0.887	0.914	0.828	2.088	0.963	1.37	0.923	0.928	1.104	0.909	0.781	1.817	1.212	0.484	1.199	0.697	1.207	1.263	0.811	0.709	1.223	0.925	1.211	0.874	1.135	1.233	0.775	0.816	0.621	0.911	0.973	1.082	0.904	1.013	1.116	0.865	1.387	1.193	1.468	0.9	0.941
O15014	578	S	Zinc finger protein 609 OS=Homo sapiens OX=9606 GN=ZNF609 PE=1 SV=2	ZNF609																																		0.911	0.973	1.082	0.904	1.013	1.116	0.865	1.387	1.193	1.468	0.9	0.941
O15014	491	S	Zinc finger protein 609 OS=Homo sapiens OX=9606 GN=ZNF609 PE=1 SV=2	ZNF609	1.097	1.152	1.243	0.822	0.751	0.819	0.795	1.038	1.303	1.4	0.98	1.068	1.265	0.65	1.022	1.215	1.664	0.413	1.141	0.651	1.454	1.087	0.677	0.746	1.34	1.356	1.189	0.869	0.898	1.077	0.889	0.942	0.624	0.911	0.973	1.082	0.904	1.013	1.116	0.865	1.387	1.193	1.468	0.9	0.941
O15014	452	S	Zinc finger protein 609 OS=Homo sapiens OX=9606 GN=ZNF609 PE=1 SV=2	ZNF609																																		0.911	0.973	1.082	0.904	1.013	1.116	0.865	1.387	1.193	1.468	0.9	0.941
O15014	453	S	Zinc finger protein 609 OS=Homo sapiens OX=9606 GN=ZNF609 PE=1 SV=2	ZNF609																																		0.911	0.973	1.082	0.904	1.013	1.116	0.865	1.387	1.193	1.468	0.9	0.941
O15014	467	S	Zinc finger protein 609 OS=Homo sapiens OX=9606 GN=ZNF609 PE=1 SV=2	ZNF609	0.926	0.95	1.131	0.764	1.041	0.891	0.803	0.711	1.331	1.097	0.908	0.945	0.941	1.199	1.061	1.114	1.167	0.461	1.113	0.664	1.227	1.016	0.944	0.774	1.135	1.093	0.848	1.499	1.055	0.851	0.855	0.968	0.785	0.911	0.973	1.082	0.904	1.013	1.116	0.865	1.387	1.193	1.468	0.9	0.941
O15014	470	S	Zinc finger protein 609 OS=Homo sapiens OX=9606 GN=ZNF609 PE=1 SV=2	ZNF609																																		0.911	0.973	1.082	0.904	1.013	1.116	0.865	1.387	1.193	1.468	0.9	0.941
O15014	842	S	Zinc finger protein 609 OS=Homo sapiens OX=9606 GN=ZNF609 PE=1 SV=2	ZNF609	0.962	1.512	1.262	0.759	0.915	0.971	0.599	2.499	1.014	1.013	0.923	0.752	0.695	0.448	1.058	1.402	1.354	0.186	0.823	0.522	1.695	1.023	0.86	0.376	1.727	1.233	1.122	0.802	0.744	0.815	0.503	0.713	0.431	0.911	0.973	1.082	0.904	1.013	1.116	0.865	1.387	1.193	1.468	0.9	0.941
O15014	846	S	Zinc finger protein 609 OS=Homo sapiens OX=9606 GN=ZNF609 PE=1 SV=2	ZNF609		1.142						1.181	1.291	1.109				1.057	1.013	1.09	1.104	0.366				1.014			1.221	1.164	0.916	1.44		0.865		1.009	0.798	0.911	0.973	1.082	0.904	1.013	1.116	0.865	1.387	1.193	1.468	0.9	0.941
O15014	849	S	Zinc finger protein 609 OS=Homo sapiens OX=9606 GN=ZNF609 PE=1 SV=2	ZNF609	1.059	1.17	1.281	0.728	1.053	0.886	0.782	1.347	1.237	1.43	1.128	0.886	0.944	0.609	1.21	1.189	1.353	0.383	0.942	0.604	1.433	1.069	0.984	0.549	1.317	1.443	0.946	0.962	1.249	0.868	0.764	0.819	0.478	0.911	0.973	1.082	0.904	1.013	1.116	0.865	1.387	1.193	1.468	0.9	0.941
O15015	160	S	Zinc finger protein 646 OS=Homo sapiens OX=9606 GN=ZNF646 PE=1 SV=2	ZNF646		0.759						0.799						0.935		0.814		0.534				0.867					0.72	1.335		0.993				1.006	1.079	1.085	0.997	0.805	0.787	0.94	1.003	1.356	1.117	0.919	1.103
O15015	315	S	Zinc finger protein 646 OS=Homo sapiens OX=9606 GN=ZNF646 PE=1 SV=2	ZNF646	0.997	0.702	1.277	0.687				0.863			0.659	0.956		1.101		0.881		0.403	0.72	0.585		0.784					0.783	1.026	1.112	0.735				1.006	1.079	1.085	0.997	0.805	0.787	0.94	1.003	1.356	1.117	0.919	1.103
O15015	253	S	Zinc finger protein 646 OS=Homo sapiens OX=9606 GN=ZNF646 PE=1 SV=2	ZNF646		1.311			0.744	0.735	0.595	0.875					0.98	0.944		1.071		0.467			1.046	1.025	1.111	0.72			0.922	0.865		0.781	2.042			1.006	1.079	1.085	0.997	0.805	0.787	0.94	1.003	1.356	1.117	0.919	1.103
O15015	1066	S	Zinc finger protein 646 OS=Homo sapiens OX=9606 GN=ZNF646 PE=1 SV=2	ZNF646	0.96	1.409	1.675	0.54				0.694			0.637	1.628		0.817		0.7		0.321	0.983	0.463		1.106					0.622	1.098	0.861	0.587				1.006	1.079	1.085	0.997	0.805	0.787	0.94	1.003	1.356	1.117	0.919	1.103
O15015	479	S	Zinc finger protein 646 OS=Homo sapiens OX=9606 GN=ZNF646 PE=1 SV=2	ZNF646		1.619			0.663	0.642	0.43	0.68	1.308	1.219			0.974	0.667	0.974	1.006	1.57	0.396			1.271	0.882	1.119	0.521	1.28	1.377	0.783	0.613		0.829	1.894	1.088	0.733	1.006	1.079	1.085	0.997	0.805	0.787	0.94	1.003	1.356	1.117	0.919	1.103
O15015	631	S	Zinc finger protein 646 OS=Homo sapiens OX=9606 GN=ZNF646 PE=1 SV=2	ZNF646	1.503	1.162	2.398	0.587	1.064	1.187	0.447	0.717			0.806	0.737	1.04	0.701		0.925		0.243	1.273	0.399	1.294	0.957	1.558	0.302			0.567	0.884	0.892	0.807	1.734			1.006	1.079	1.085	0.997	0.805	0.787	0.94	1.003	1.356	1.117	0.919	1.103
O15015	134	S	Zinc finger protein 646 OS=Homo sapiens OX=9606 GN=ZNF646 PE=1 SV=2	ZNF646									1.345	0.802					1.026		1.074								1.132	0.86						1.159	0.93	1.006	1.079	1.085	0.997	0.805	0.787	0.94	1.003	1.356	1.117	0.919	1.103
O15015	612	S	Zinc finger protein 646 OS=Homo sapiens OX=9606 GN=ZNF646 PE=1 SV=2	ZNF646	1.095	0.78	1.386	0.652	0.911	0.676	0.857	0.962	1.899	0.975	0.75	1.251	1	0.604	0.904	1.116	1.186	0.613	1.003	0.64	1.201	0.948	0.803	0.711	0.899	0.938	0.907	1.087	0.911	1.191	1.037	0.77	0.783	1.006	1.079	1.085	0.997	0.805	0.787	0.94	1.003	1.356	1.117	0.919	1.103
O15021	1947	S	Microtubule-associated serine/threonine-protein kinase 4 OS=Homo sapiens OX=9606 GN=MAST4 PE=1 SV=4	MAST4		0.823						0.714						0.956		1.129		0.578				0.994					0.522	1.301		0.919
O15021	1419	S	Microtubule-associated serine/threonine-protein kinase 4 OS=Homo sapiens OX=9606 GN=MAST4 PE=1 SV=4	MAST4	0.94	0.975	1.347	0.613	0.914	0.901	0.783	0.66	0.904	0.904	0.995	1.011	1.353	0.668	1.202	1.233	1.295	0.484	0.647	0.517	1.335	1.105	1.04	0.561	1.175	1.299	0.867	1.032	1.045	1.21	1.431	0.802	0.854
O15021	1523	S	Microtubule-associated serine/threonine-protein kinase 4 OS=Homo sapiens OX=9606 GN=MAST4 PE=1 SV=4	MAST4	1.167	1.029	1.247	0.61	0.882	0.831	0.55	0.447	1.011	0.761	1.198	0.757	1.32	0.931	1.138	0.938	1.17	0.359	0.817	0.474	1.607	0.918	1.084	0.552	1.269	1.566	0.855	1.077	0.949	1.359	1.111	1.028	0.776
O15021	2442	S	Microtubule-associated serine/threonine-protein kinase 4 OS=Homo sapiens OX=9606 GN=MAST4 PE=1 SV=4	MAST4	1.207	0.878	1.514	0.639				0.934			0.821	0.953		0.649		1.13		0.356	0.784	0.52		0.896					0.681	0.891	0.808	0.932
Q6P0Q8	1399	S	Microtubule-associated serine/threonine-protein kinase 2 OS=Homo sapiens OX=9606 GN=MAST2 PE=1 SV=2	MAST2
O15021	1822	S	Microtubule-associated serine/threonine-protein kinase 4 OS=Homo sapiens OX=9606 GN=MAST4 PE=1 SV=4	MAST4	0.63	1.082	0.73	0.748	0.958	0.623	0.572	0.583	1.309	0.782	0.645	0.526	1.245	0.818	0.844	0.957	0.848	0.348	0.389	0.479	1.186	0.684	2.402	0.334	0.906	2.796	0.972	0.927	0.739	0.984	1.358	0.806	0.856
O15021	1391	S	Microtubule-associated serine/threonine-protein kinase 4 OS=Homo sapiens OX=9606 GN=MAST4 PE=1 SV=4	MAST4	0.957	0.852	1.365	0.582	0.759	0.516	0.678	0.868	1.032	0.897	0.805	0.969	1.15	0.806	1.099	1.114	1.066	0.348	0.723	0.595	1.073	0.987	0.856	0.449	0.867	1.072	0.888	1.109	0.803	0.917	1.541	0.901	0.761
O15027	2073	S	Protein transport protein Sec16A OS=Homo sapiens OX=9606 GN=SEC16A PE=1 SV=4	SEC16A																																		0.9	0.892	0.865	1.081	0.979	1.133	1.131	1.245	1.002	0.87	0.879	0.948
O15027	2081	S	Protein transport protein Sec16A OS=Homo sapiens OX=9606 GN=SEC16A PE=1 SV=4	SEC16A	1.464		0.973	0.768							0.725	0.841							0.988	0.613									1.289					0.9	0.892	0.865	1.081	0.979	1.133	1.131	1.245	1.002	0.87	0.879	0.948
O15027	2083	S	Protein transport protein Sec16A OS=Homo sapiens OX=9606 GN=SEC16A PE=1 SV=4	SEC16A	1.237	0.669	0.895	0.833	0.8	0.709	1.082	1.109	1	0.861	0.694	0.849	0.957	0.73	1.157	1.148	0.748	0.765	1.022	0.69	0.768	0.987	0.678	1.123	0.995	0.783	0.683	1.567	1.216	0.785	0.771	0.943	0.717	0.9	0.892	0.865	1.081	0.979	1.133	1.131	1.245	1.002	0.87	0.879	0.948
O15027	1069	S	Protein transport protein Sec16A OS=Homo sapiens OX=9606 GN=SEC16A PE=1 SV=4	SEC16A	1.006	0.785	0.899	1.025	1.038	0.744	1.076	0.977	1.054	0.877	0.778	0.939	0.935	0.91	0.995	1.088	0.801	0.66	0.874	0.874	0.907	1.029	0.946	0.732	1.055	0.914	0.713	1.275	1.097	0.779	0.948	0.918	0.671	0.9	0.892	0.865	1.081	0.979	1.133	1.131	1.245	1.002	0.87	0.879	0.948
O15027	1226	S	Protein transport protein Sec16A OS=Homo sapiens OX=9606 GN=SEC16A PE=1 SV=4	SEC16A		0.794						1.303	0.911	0.988				0.903	1.217	1.104	0.762	1.051				0.728			0.9	0.869	1.2	1.631		0.562		1.19	0.824	0.9	0.892	0.865	1.081	0.979	1.133	1.131	1.245	1.002	0.87	0.879	0.948
O15027	1305	S	Protein transport protein Sec16A OS=Homo sapiens OX=9606 GN=SEC16A PE=1 SV=4	SEC16A	2.54	0.889	0.486	0.543	0.639	0.249	1.482	2.683	0.411	0.431	0.281	0.704	1.584	1.081	2.068	1.144	0.552	3.761	0.555	0.299	0.504	0.667	0.689	0.375	0.598	0.669	1.408	0.696	0.863	0.561	0.548	0.793	0.359	0.9	0.892	0.865	1.081	0.979	1.133	1.131	1.245	1.002	0.87	0.879	0.948
O15027	1327	S	Protein transport protein Sec16A OS=Homo sapiens OX=9606 GN=SEC16A PE=1 SV=4	SEC16A	1.112	0.915	1.188	0.757	0.998	0.806	0.808	0.721	0.79	0.764	0.892	1.07	1.069	0.834	1.091	0.904	0.985	1.082	0.988	0.751	1.026	1.045	1.026	0.697	1.272	1.472	0.946	0.906	0.979	1.01	1.174	0.692	0.582	0.9	0.892	0.865	1.081	0.979	1.133	1.131	1.245	1.002	0.87	0.879	0.948
O15027	342	S	Protein transport protein Sec16A OS=Homo sapiens OX=9606 GN=SEC16A PE=1 SV=4	SEC16A	1.272	1.245	1.223	1.373	0.348	0.971	1.87	1.591	0.272	0.892	0.624	1.103	0.946	0.494	0.173	2.156	0.787	1.341	1.887	1.194	1.167	4.079	0.832	1.447	1.588	1.086	0.571	1.33	0.358	1.342	0.815	0.865	0.514	0.9	0.892	0.865	1.081	0.979	1.133	1.131	1.245	1.002	0.87	0.879	0.948
O15027	595	S	Protein transport protein Sec16A OS=Homo sapiens OX=9606 GN=SEC16A PE=1 SV=4	SEC16A	1.145		1.333	0.944					1.225	1.353	0.653	1.271			0.674		0.992		1.264	0.962					1.144	0.921			0.823			0.617	0.614	0.9	0.892	0.865	1.081	0.979	1.133	1.131	1.245	1.002	0.87	0.879	0.948
O15027	314	S	Protein transport protein Sec16A OS=Homo sapiens OX=9606 GN=SEC16A PE=1 SV=4	SEC16A	1.082		0.773	0.83	1.214	0.917	1.25		1.032	0.803	0.979	0.731	1.025		1.024		0.843		0.813	0.674	0.873		1.011	0.865	0.855	0.721			1.42		0.952	0.933	0.781	0.9	0.892	0.865	1.081	0.979	1.133	1.131	1.245	1.002	0.87	0.879	0.948
O15027	1964	S	Protein transport protein Sec16A OS=Homo sapiens OX=9606 GN=SEC16A PE=1 SV=4	SEC16A	1.052	0.735	0.958	0.747	0.677	0.701	1.291	1.008	0.923	1.314	0.683	0.972	1.083	0.853	0.649	1.076	1.11	0.875	0.99	0.776	0.885	1.111	0.612	1.444	0.848	0.926	0.724	1.293	1.234	0.866	0.978	0.936	0.825	0.9	0.892	0.865	1.081	0.979	1.133	1.131	1.245	1.002	0.87	0.879	0.948
O15027	569	S	Protein transport protein Sec16A OS=Homo sapiens OX=9606 GN=SEC16A PE=1 SV=4	SEC16A		0.747			2.18	0.739	1.001	0.743	1.01	0.79			0.692	1.077	1.568	0.739	0.666	0.426			0.841	0.769	1.797	0.499	1.23	0.869	0.582	1.129		0.538	0.856	0.982	0.742	0.9	0.892	0.865	1.081	0.979	1.133	1.131	1.245	1.002	0.87	0.879	0.948
O15027	1368	S	Protein transport protein Sec16A OS=Homo sapiens OX=9606 GN=SEC16A PE=1 SV=4	SEC16A		0.685			0.747	0.785	0.931	0.979					1.004	0.756		1.154		0.589			0.976	0.834	0.93	0.79			0.655	1.021		0.846	1.225			0.9	0.892	0.865	1.081	0.979	1.133	1.131	1.245	1.002	0.87	0.879	0.948
O15027	1371	S	Protein transport protein Sec16A OS=Homo sapiens OX=9606 GN=SEC16A PE=1 SV=4	SEC16A									1.144	1.151					0.673		1.223								1.085	1.187						1.014	0.828	0.9	0.892	0.865	1.081	0.979	1.133	1.131	1.245	1.002	0.87	0.879	0.948
O15027	534	S	Protein transport protein Sec16A OS=Homo sapiens OX=9606 GN=SEC16A PE=1 SV=4	SEC16A		1.288						0.728	0.683	0.889				0.693	0.772	1.059	1.161	0.921				1.531			1.167	1.495	0.826	1.212		0.792		0.784	1.058	0.9	0.892	0.865	1.081	0.979	1.133	1.131	1.245	1.002	0.87	0.879	0.948
O15027	1356	S	Protein transport protein Sec16A OS=Homo sapiens OX=9606 GN=SEC16A PE=1 SV=4	SEC16A																																		0.9	0.892	0.865	1.081	0.979	1.133	1.131	1.245	1.002	0.87	0.879	0.948
O15027	1359	S	Protein transport protein Sec16A OS=Homo sapiens OX=9606 GN=SEC16A PE=1 SV=4	SEC16A	1.053	0.94	1.19	0.759	0.721	0.462	1.41	1.248	1.142	0.738	0.637	0.836	0.974	0.824	1.083	0.836	0.934	0.855	0.681	0.631	0.87	1.022	0.854	0.829	0.882	1.009	0.822	1.194	1.019	0.821	1.018	1.109	0.986	0.9	0.892	0.865	1.081	0.979	1.133	1.131	1.245	1.002	0.87	0.879	0.948
O15027	1365	S	Protein transport protein Sec16A OS=Homo sapiens OX=9606 GN=SEC16A PE=1 SV=4	SEC16A	0.931	0.894	0.976	0.919	0.922	1.053	0.86	0.765	1.217	1.049	0.704	1.071	0.939	1.206	0.673	1.047	0.865	0.718	0.832	0.767	0.858	0.848	1.11	0.762	1.188	0.907	0.653	1.215	0.944	0.678	0.923	1.321	0.926	0.9	0.892	0.865	1.081	0.979	1.133	1.131	1.245	1.002	0.87	0.879	0.948
O15027	1347	S	Protein transport protein Sec16A OS=Homo sapiens OX=9606 GN=SEC16A PE=1 SV=4	SEC16A	0.716	0.988	0.979	0.887	0.225	0.888	0.951	1.021	0.572	1.461	0.579	1.127	1.019	0.571	0.456	1.234	1.218	0.881	1.054	0.774	0.796	1.521	0.578	1.316	1.082	1.295	0.642	1.076	0.695	0.774	1.014	1.048	1.196	0.9	0.892	0.865	1.081	0.979	1.133	1.131	1.245	1.002	0.87	0.879	0.948
O15027	1350	S	Protein transport protein Sec16A OS=Homo sapiens OX=9606 GN=SEC16A PE=1 SV=4	SEC16A					0.347	0.832	1.155		0.858	0.625			0.644		0.374		0.683				0.798		0.672	1.154	0.839	1.113					0.732	1.56	1.154	0.9	0.892	0.865	1.081	0.979	1.133	1.131	1.245	1.002	0.87	0.879	0.948
O15027	1353	S	Protein transport protein Sec16A OS=Homo sapiens OX=9606 GN=SEC16A PE=1 SV=4	SEC16A		0.991						1.881						0.34		1.017		0.777				1.179					0.684	1.001		0.583				0.9	0.892	0.865	1.081	0.979	1.133	1.131	1.245	1.002	0.87	0.879	0.948
O15031	1244	S	Plexin-B2 OS=Homo sapiens OX=9606 GN=PLXNB2 PE=1 SV=3	PLXNB2	0.829	0.72	1.029	0.91	0.852	0.772	1.654	0.742			0.78	0.804	0.765	0.782		0.653		0.599	0.991	0.984	0.99	1.038	0.773	1.015			0.412	1.246	0.907	0.363	0.969			0.781	0.965	0.991	1.056	0.876	1.087	1.416	1.078	1.049	1.076	0.926	0.876
O15033	337	S	Apoptosis-resistant E3 ubiquitin protein ligase 1 OS=Homo sapiens OX=9606 GN=AREL1 PE=1 SV=3	AREL1	1.108	1.11	1.221	0.882	1.406	0.781	0.839	0.706	1.67	1.198	0.73	0.957	0.815	0.629	1.036	1.012	1.677	0.548	0.655	0.709	1.037	0.95	0.953	0.864	1.149	0.909	1.048	0.763	0.987	0.729	1.002	0.951	0.733
O15037	10	S	Protein KHNYN OS=Homo sapiens OX=9606 GN=KHNYN PE=1 SV=3	KHNYN	1.08	1.404	0.901	1.013	0.81	0.935	0.861	0.684	1.073	1.209	1.083	1.164	1.142	0.4	0.956	1.07	1.139	0.673	1.619	0.946	1.228	1.601	0.822	1.286	0.996	1.401	1.506	0.587	1.031	1.425	0.924	0.817	0.755		0.692						0.582
O15042	9	S	U2 snRNP-associated SURP motif-containing protein OS=Homo sapiens OX=9606 GN=U2SURP PE=1 SV=2	U2SURP		2.246			0.731	0.842	0.404	0.697					1.013	0.628		0.523		0.105			1.663	1.332	1.643	0.263			0.445	0.838		0.492	2.077			1.033	0.929	1.235	0.84	1.061	0.977	0.876	1.212	1.476	1.486	0.955	1.07
O15042	67	S	U2 snRNP-associated SURP motif-containing protein OS=Homo sapiens OX=9606 GN=U2SURP PE=1 SV=2	U2SURP		0.724			0.787	0.69	1.335	1.122	1.319	1.337			1.056	0.998	0.91	0.988	0.868	0.64			0.946	0.97	0.828	0.925	1.131	0.83	0.585	1.244		0.77	0.774	0.85	0.675	1.033	0.929	1.235	0.84	1.061	0.977	0.876	1.212	1.476	1.486	0.955	1.07
O15042	934	S	U2 snRNP-associated SURP motif-containing protein OS=Homo sapiens OX=9606 GN=U2SURP PE=1 SV=2	U2SURP	0.854	0.824	0.865	0.647	1.701	0.319	1.127	3.371	0.746	0.699	0.761	0.431	0.478	0.61	1.247	1.391	0.916	0.268	0.345	0.287	1.259	0.641	2.182	0.258	0.93	0.84	1.25	0.532	0.692	0.935	0.794	0.894	0.329	1.033	0.929	1.235	0.84	1.061	0.977	0.876	1.212	1.476	1.486	0.955	1.07
O15042	479	S	U2 snRNP-associated SURP motif-containing protein OS=Homo sapiens OX=9606 GN=U2SURP PE=1 SV=2	U2SURP																																		1.033	0.929	1.235	0.84	1.061	0.977	0.876	1.212	1.476	1.486	0.955	1.07
O15042	485	S	U2 snRNP-associated SURP motif-containing protein OS=Homo sapiens OX=9606 GN=U2SURP PE=1 SV=2	U2SURP	1.151	0.899	1.612	1.089	0.785	0.973	0.905	0.73	1.192	1.349	1.504	1.034	1.231	0.515	1.281	0.854	1.065	0.693	1.699	0.71	1.058	1.111	0.825	0.849	0.929	0.714	0.932	0.84	1.452	0.987	1.266	0.729	0.897	1.033	0.929	1.235	0.84	1.061	0.977	0.876	1.212	1.476	1.486	0.955	1.07
O15042	244	S	U2 snRNP-associated SURP motif-containing protein OS=Homo sapiens OX=9606 GN=U2SURP PE=1 SV=2	U2SURP	0.631	0.822	0.473	1.288	0.805	0.774	0.804	0.669	1.104	0.754	0.838	1.08	1.296	0.802	0.787	1.139	0.976	0.929	1.183	1.439	0.863	1.027	0.856	1.553	1.764	1.682	0.59	1.187	1.271	0.976	1.197	1.077	1.106	1.033	0.929	1.235	0.84	1.061	0.977	0.876	1.212	1.476	1.486	0.955	1.07
O15042	946	S	U2 snRNP-associated SURP motif-containing protein OS=Homo sapiens OX=9606 GN=U2SURP PE=1 SV=2	U2SURP		1.061						2.949	0.703	1.1				0.786	0.676	1.302	0.796	0.432				0.998			0.959	1.266	1.108	1.087		0.758		0.886	0.757	1.033	0.929	1.235	0.84	1.061	0.977	0.876	1.212	1.476	1.486	0.955	1.07
O15042	948	S	U2 snRNP-associated SURP motif-containing protein OS=Homo sapiens OX=9606 GN=U2SURP PE=1 SV=2	U2SURP	0.882	1.52	1.343	0.99	1.148	0.694	1.072	3.963	0.881	0.493	1.05	0.585	0.774	0.414	1.258	1.154	0.448	0.325	0.626	0.564	1.136	0.97	1.556	0.485	0.743	0.793	0.967	1.18	0.917	0.852	1.037	1.509	0.96	1.033	0.929	1.235	0.84	1.061	0.977	0.876	1.212	1.476	1.486	0.955	1.07
O15042	960	S	U2 snRNP-associated SURP motif-containing protein OS=Homo sapiens OX=9606 GN=U2SURP PE=1 SV=2	U2SURP		0.948			0.512	1.202	0.371	0.884	0.805	2.031			1.376	0.647	0.092	1.373	1.791	0.106			2.398	1.265	1.451	0.922	1.984	1.826	0.17	0.372		0.676	0.496	1.444	0.655	1.033	0.929	1.235	0.84	1.061	0.977	0.876	1.212	1.476	1.486	0.955	1.07
O15042	969	S	U2 snRNP-associated SURP motif-containing protein OS=Homo sapiens OX=9606 GN=U2SURP PE=1 SV=2	U2SURP	1.9	0.647	1.748	0.68	0.732	0.755	0.335	1.229	0.791	2.115	0.591	1.4	0.898	0.806	0.166	2.121	1.161	0.232	1.924	0.729	1.834	0.93	0.964	0.562	1.282	1.461	0.471	0.612	0.78	1.084	0.45	1.084	0.743	1.033	0.929	1.235	0.84	1.061	0.977	0.876	1.212	1.476	1.486	0.955	1.07
O15042	974	S	U2 snRNP-associated SURP motif-containing protein OS=Homo sapiens OX=9606 GN=U2SURP PE=1 SV=2	U2SURP	0.896	1.75	3.976	0.19	1.08	0.686	0.428	2.16	2.621	1.584	0.774	0.563	1.136	0.371	0.65	1.763	1.409	1.131	1.013	0.423	1.736	3.116	1.548	0.485	1.442	1.671	1.647	0.518	0.831	1.812	0.69	1.093	0.34	1.033	0.929	1.235	0.84	1.061	0.977	0.876	1.212	1.476	1.486	0.955	1.07
O15042	37	S	U2 snRNP-associated SURP motif-containing protein OS=Homo sapiens OX=9606 GN=U2SURP PE=1 SV=2	U2SURP	1.052	0.796	1.379	0.871	1.419	0.925	0.61	0.501	1.292	0.932	0.971	0.886	0.635	1.81	1.226	0.879	1.436	0.398	1.101	0.639	2.373	0.85	1.158	0.524	1.006	0.957	0.942	1.054	0.986	0.755	0.645	1.088	0.966	1.033	0.929	1.235	0.84	1.061	0.977	0.876	1.212	1.476	1.486	0.955	1.07
O15042	951	S	U2 snRNP-associated SURP motif-containing protein OS=Homo sapiens OX=9606 GN=U2SURP PE=1 SV=2	U2SURP																																		1.033	0.929	1.235	0.84	1.061	0.977	0.876	1.212	1.476	1.486	0.955	1.07
O15047	459	S	Histone-lysine N-methyltransferase SETD1A OS=Homo sapiens OX=9606 GN=SETD1A PE=1 SV=3	SETD1A																																		0.954	0.908	1.047	0.93	0.882	0.902	0.853	1.086	1.078	1.11	1.004	0.932
O15047	464	S	Histone-lysine N-methyltransferase SETD1A OS=Homo sapiens OX=9606 GN=SETD1A PE=1 SV=3	SETD1A	1.118	1.097	1.245	0.758	0.944	0.739	1.019	1.523	0.921	1.386	0.893	0.72	1.025	0.763	0.854	1.223	1.226	0.379	0.865	0.503	1.453	0.868	1.253	0.673	1.02	1.466	0.988	0.773	1.095	0.784	0.993	1.071	0.9	0.954	0.908	1.047	0.93	0.882	0.902	0.853	1.086	1.078	1.11	1.004	0.932
O15047	381	S	Histone-lysine N-methyltransferase SETD1A OS=Homo sapiens OX=9606 GN=SETD1A PE=1 SV=3	SETD1A	0.997	1.236	0.963	0.771	0.984	0.827	0.782	0.684	1.1	0.722	0.684	0.833	0.944	1.264	0.733	1.001	0.995	0.79	0.947	0.663	1.03	0.984	1.049	0.688	1.094	1.237	0.73	1.216	0.989	1.301	0.999	1.17	0.978	0.954	0.908	1.047	0.93	0.882	0.902	0.853	1.086	1.078	1.11	1.004	0.932
O15047	1153	S	Histone-lysine N-methyltransferase SETD1A OS=Homo sapiens OX=9606 GN=SETD1A PE=1 SV=3	SETD1A	0.708	0.632	0.653	0.835	0.735	0.704	1.104	0.399			0.711	0.983	1.045	0.768		0.53		0.576	0.611	0.852	0.943	0.64	0.682	0.741			0.933	0.779	0.83	0.698	1.61			0.954	0.908	1.047	0.93	0.882	0.902	0.853	1.086	1.078	1.11	1.004	0.932
O15047	915	S	Histone-lysine N-methyltransferase SETD1A OS=Homo sapiens OX=9606 GN=SETD1A PE=1 SV=3	SETD1A		1.004			0.509	0.395	1.021	0.861	1.02	1.234			1.353	0.596	1.324	0.701	1.57	1.146			1.034	1.007	0.649	0.592	0.597	1.187	2.204	1.702		1.656	1.97	0.757	1.061	0.954	0.908	1.047	0.93	0.882	0.902	0.853	1.086	1.078	1.11	1.004	0.932
O15047	1103	S	Histone-lysine N-methyltransferase SETD1A OS=Homo sapiens OX=9606 GN=SETD1A PE=1 SV=3	SETD1A	1.014	0.82	1.286	0.803	1.026	0.87	1.01	0.685	0.848	0.751	0.847	0.857	1.193	0.901	0.693	0.895	0.976	0.515	0.888	0.751	1.089	0.906	1.003	0.809	0.944	1.31	0.779	1.085	1.093	0.768	1.335	0.798	0.708	0.954	0.908	1.047	0.93	0.882	0.902	0.853	1.086	1.078	1.11	1.004	0.932
O15050	1374	S	TPR and ankyrin repeat-containing protein 1 OS=Homo sapiens OX=9606 GN=TRANK1 PE=2 SV=4	TRANK1		0.587						0.621						6.117		0.588		0.69				0.469					0.36	1.306		0.296				0.97	0.863	1.441	0.773	1.206	0.782	0.867	0.708	1.22	1.034	0.986	0.975
O15054	911	S	Lysine-specific demethylase 6B OS=Homo sapiens OX=9606 GN=KDM6B PE=1 SV=4	KDM6B
O15055	977	S	Period circadian protein homolog 2 OS=Homo sapiens OX=9606 GN=PER2 PE=1 SV=2	PER2		0.849						0.812						0.712		0.951		0.696				1.587					0.495	1.566		0.776
O15056	1191	S	Synaptojanin-2 OS=Homo sapiens OX=9606 GN=SYNJ2 PE=1 SV=3	SYNJ2		0.822			1.003	0.777	0.622	0.728					0.978	0.927		1.722		0.564			1.145	1.018	1.295	0.582			0.741	1.062		0.771	1.073				1.09			0.887	0.908	0.973	0.995	0.739	0.827
O15062	371	S	Zinc finger and BTB domain-containing protein 5 OS=Homo sapiens OX=9606 GN=ZBTB5 PE=1 SV=1	ZBTB5	1.134	0.901	1.317	0.905	0.745	0.669	0.94	0.892	1.062	1.249	0.844	1.073	0.844	0.666	0.689	1.104	1.375	0.752	0.979	0.898	1.324	0.918	0.743	0.695	0.977	1.234	1.063	1.23	0.961	0.972	1.14	0.865	0.856
O15062	208	S	Zinc finger and BTB domain-containing protein 5 OS=Homo sapiens OX=9606 GN=ZBTB5 PE=1 SV=1	ZBTB5		0.823						0.752						1.194		0.901		0.543				0.917					0.708	1.461		0.875
O15067	569	S	Phosphoribosylformylglycinamidine synthase OS=Homo sapiens OX=9606 GN=PFAS PE=1 SV=4	PFAS		1.01						0.726						0.759		0.932		0.587				1.105					1.203	1.418		0.905				1.217	1.232	1.043	0.994	1.052	1.169	0.901	0.787	0.815	0.871	1.166	0.83
O15084	1011	S	Serine/threonine-protein phosphatase 6 regulatory ankyrin repeat subunit A OS=Homo sapiens OX=9606 GN=ANKRD28 PE=1 SV=5	ANKRD28		0.903						0.755						0.708		1.155		0.419				1.336					0.966	0.817		1.689				1.227	1.184	0.766	0.881	1.224	1.065	0.728	0.949	1.169	0.861	1.031	0.681
O15085	150	S	Rho guanine nucleotide exchange factor 11 OS=Homo sapiens OX=9606 GN=ARHGEF11 PE=1 SV=1	ARHGEF11	0.987	0.86	0.892	0.89	0.982	0.815	1.161	0.739	1.063	0.927	0.924	1.015	1.019	0.937	0.953	1.107	0.73	0.657	0.97	0.871	0.994	1.125	0.931	1.023	1.16	0.818	0.571	1.053	1.096	0.887	0.967	0.792	0.643	0.558		0.697	1.296	0.792	1.107	1.961		1.165	0.64	0.494	1.316
O15085	592	S	Rho guanine nucleotide exchange factor 11 OS=Homo sapiens OX=9606 GN=ARHGEF11 PE=1 SV=1	ARHGEF11		0.849			0.815	0.914	1.084	0.655	0.955	1.024			1.044	0.864	1.169	0.887	0.832	0.743			0.965	1.141	0.902	0.75	0.875	0.964	0.825	1.288		1.042	1.147	0.941	0.918	0.558		0.697	1.296	0.792	1.107	1.961		1.165	0.64	0.494	1.316
O15085	1413	S	Rho guanine nucleotide exchange factor 11 OS=Homo sapiens OX=9606 GN=ARHGEF11 PE=1 SV=1	ARHGEF11		1.199						0.471						0.676		0.878		0.732				0.697					0.592	1.637		0.501				0.558		0.697	1.296	0.792	1.107	1.961		1.165	0.64	0.494	1.316
O15085	663	S	Rho guanine nucleotide exchange factor 11 OS=Homo sapiens OX=9606 GN=ARHGEF11 PE=1 SV=1	ARHGEF11	0.741	1.148	0.79	1.356	0.606	0.906	0.873	0.962	1.424	0.882	0.605	1.422	1.023	0.607	0.626	1.029	0.823	1.114	1.01	1.261	0.92	0.948	0.522	0.951	1.365	0.522	0.536	1.568	0.981	1.068	1.242	1.06	0.564	0.558		0.697	1.296	0.792	1.107	1.961		1.165	0.64	0.494	1.316
O15085	1458	S	Rho guanine nucleotide exchange factor 11 OS=Homo sapiens OX=9606 GN=ARHGEF11 PE=1 SV=1	ARHGEF11	0.873	1.102	0.97	0.994	0.825	0.82	1.183	1.047	1.287	0.93	0.931	1.02	0.958	0.732	1.109	1.125	0.874	0.763	0.871	0.906	1.078	0.912	0.796	0.86	1.192	0.829	0.839	1.161	0.999	1.067	0.972	0.852	0.893	0.558		0.697	1.296	0.792	1.107	1.961		1.165	0.64	0.494	1.316
O15085	635	S	Rho guanine nucleotide exchange factor 11 OS=Homo sapiens OX=9606 GN=ARHGEF11 PE=1 SV=1	ARHGEF11	0.535	1.17	0.751	1.125	0.474	0.88	1.126	0.918	1.297	0.921	0.502	1.523	1.321	0.682	0.53	1.31	1.102	1.414	1.559	1.578	1.09	0.901	0.5	1.179	1.744	0.614	0.585	0.821	0.785	1.33	1.028	0.604	0.43	0.558		0.697	1.296	0.792	1.107	1.961		1.165	0.64	0.494	1.316
O15085	556	S	Rho guanine nucleotide exchange factor 11 OS=Homo sapiens OX=9606 GN=ARHGEF11 PE=1 SV=1	ARHGEF11	0.675	1.277	0.659	1.014	0.562	0.547	1.571	1.028	0.509	0.609	0.51	1.55	1.099	0.632	0.476	1.576	0.573	1.297	1.508	1.554	0.767	1.077	0.542	1.126	2.452	0.406	0.456	0.888	0.904	0.996	0.866	0.615	0.382	0.558		0.697	1.296	0.792	1.107	1.961		1.165	0.64	0.494	1.316
O15085	1295	S	Rho guanine nucleotide exchange factor 11 OS=Homo sapiens OX=9606 GN=ARHGEF11 PE=1 SV=1	ARHGEF11	0.946	0.884	0.983	1.072	0.848	0.858	1.189	0.827	1.435	0.951	0.66	1.033	0.954	0.798	0.755	0.959	0.871	0.701	1.151	1.135	0.902	0.917	0.713	0.899	1.288	0.538	0.696	1.537	1.086	0.881	0.986	0.95	0.776	0.558		0.697	1.296	0.792	1.107	1.961		1.165	0.64	0.494	1.316
O15085	1480	S	Rho guanine nucleotide exchange factor 11 OS=Homo sapiens OX=9606 GN=ARHGEF11 PE=1 SV=1	ARHGEF11		0.631			0.655	0.617	2.587	0.556					0.934	1.16		1.049		0.715			1.084	0.922	0.6	1.193			0.65	1.074		1.107	0.863			0.558		0.697	1.296	0.792	1.107	1.961		1.165	0.64	0.494	1.316
O15117	184	S	FYN-binding protein 1 OS=Homo sapiens OX=9606 GN=FYB1 PE=1 SV=2	FYB1	0.73	0.702	0.63	0.529	0.571	0.832	0.545	0.438	0.541	0.411	0.977	0.485	1.069	0.672	1.147	0.417	1.571	0.324	0.796	0.768	1.781	0.928	1.287	0.608	1.473	2.997	1.282	1.248	1.591	0.82	1.38	1.49	1.386	1.151	1.07	1.337	1	0.957	1.03	1.333	1.158	0.769	0.502	0.85	0.689
O15117	558	S	FYN-binding protein 1 OS=Homo sapiens OX=9606 GN=FYB1 PE=1 SV=2	FYB1	1.467	0.876	2.185	1.281	1.098	1.784	0.517	0.995	1.193	0.533	0.873	0.581	0.797	0.826	1.018	0.615	0.846	0.341	0.666	1.652	1.463	0.783	0.848	0.681	1.337	0.838	0.52	1.285	1.939	0.452	0.723	1.379	1.504	1.151	1.07	1.337	1	0.957	1.03	1.333	1.158	0.769	0.502	0.85	0.689
O15117	46	S	FYN-binding protein 1 OS=Homo sapiens OX=9606 GN=FYB1 PE=1 SV=2	FYB1	1.068	0.992	0.773	0.946	1.042	0.753	1.704	0.956	0.857	0.479	0.812	0.728	0.906	0.696	1.455	0.802	0.738	0.317	0.709	0.915	1.041	1.252	0.855	1.052	1.185	0.741	0.442	1.341	1.285	0.592	0.906	0.77	0.911	1.151	1.07	1.337	1	0.957	1.03	1.333	1.158	0.769	0.502	0.85	0.689
O15117	329	S	FYN-binding protein 1 OS=Homo sapiens OX=9606 GN=FYB1 PE=1 SV=2	FYB1	0.94	1.307	1.098	0.839	0.848	0.874	1.094	0.671	0.898	0.66	0.995	0.718	1.218	0.689	0.84	0.697	1.103	0.409	0.778	1.097	1.544	1.095	0.833	0.782	1.254	1.274	0.926	0.884	0.984	0.769	1.909	0.642	0.662	1.151	1.07	1.337	1	0.957	1.03	1.333	1.158	0.769	0.502	0.85	0.689
O15117	209	S	FYN-binding protein 1 OS=Homo sapiens OX=9606 GN=FYB1 PE=1 SV=2	FYB1	1.026	0.923	0.541	0.808	1.04	0.629	2.141	0.682	0.573	0.331	0.537	0.61	1.333	0.548	1.675	0.743	0.637	0.395	0.463	1.396	0.952	1.609	0.673	1.106	0.892	0.604	0.605	1.673	1.444	0.833	1.593	0.68	1.216	1.151	1.07	1.337	1	0.957	1.03	1.333	1.158	0.769	0.502	0.85	0.689
O15117	573	S	FYN-binding protein 1 OS=Homo sapiens OX=9606 GN=FYB1 PE=1 SV=2	FYB1		0.885			0.688	0.781	1.568	0.785	1.278	0.828			1.357	0.719	0.831	1.026	0.982	0.627			0.821	1.254	0.551	0.842	0.826	0.753	0.637	1.15		0.846	0.939	0.879	0.956	1.151	1.07	1.337	1	0.957	1.03	1.333	1.158	0.769	0.502	0.85	0.689
O15126	112	S	Secretory carrier-associated membrane protein 1 OS=Homo sapiens OX=9606 GN=SCAMP1 PE=1 SV=2	SCAMP1	1.098	0.895	0.805	0.701	0.906	0.844	1.262	0.862	0.955	0.954	0.879	1.008	0.938	0.99	0.791	0.925	0.808	0.611	0.904	0.719	0.991	0.936	1.079	1.145	0.967	0.89	0.721	1.016	1.054	0.748	0.815	0.909	0.923	0.941	1.02	0.936	0.993	1	0.961	1.127	1.642	1.423	1.258	1.021	0.973
O15127	319	S	Secretory carrier-associated membrane protein 2 OS=Homo sapiens OX=9606 GN=SCAMP2 PE=1 SV=2	SCAMP2	0.923	0.777	1.178	0.841	1.15	0.884	1.011	0.907	0.999	0.813	0.89	0.831	0.856	1.106	0.861	0.963	0.826	0.51	0.716	0.657	0.852	0.915	0.994	0.773	0.839	0.771	0.649	1.346	1.168	0.678	0.807	0.905	0.865	0.797	0.831	0.865	1.105	1.019	1.049	1.101	1.001	0.879	1.022	0.92	1.081
O15127	320	S	Secretory carrier-associated membrane protein 2 OS=Homo sapiens OX=9606 GN=SCAMP2 PE=1 SV=2	SCAMP2	1.037	0.522	1.137	0.941	0.988	0.841	1.051	1.383	0.943	0.83	0.883	0.928	0.802	0.797	0.844	1.091	0.815	0.475	0.813	0.743	0.873	0.945	0.937	0.791	0.889	1.177	0.381	0.997	1.189	0.784	0.855	0.967	0.853	0.797	0.831	0.865	1.105	1.019	1.049	1.101	1.001	0.879	1.022	0.92	1.081
O15131	3	S	Importin subunit alpha-6 OS=Homo sapiens OX=9606 GN=KPNA5 PE=1 SV=2	KPNA5	1.176	0.954	1.09	0.942	1.141	1.097	0.838	0.606			0.952	0.754	0.932	0.855		0.776		0.561	0.759	0.698	0.995	0.839	0.979	0.889			0.719	1.565	0.876	0.71	0.91							1.586	1.136	0.591		1.514	0.763
O15143	310	S	Actin-related protein 2/3 complex subunit 1B OS=Homo sapiens OX=9606 GN=ARPC1B PE=1 SV=3	ARPC1B	0.603	1.032	0.537	0.949	0.707	1	0.979	0.476	1.014	0.614	0.958	0.716	0.735	0.894	0.907	1.088	0.664	0.402	0.622	0.873	0.805	0.836	0.694	1.297	0.747	0.83	0.507	1.518	1.533	0.51	1.079	2.115	2.431	0.988	1.144	1.083	1.257	0.919	1.119	1.206	0.784	0.695	0.731	1.005	1.047
O15143	311	S	Actin-related protein 2/3 complex subunit 1B OS=Homo sapiens OX=9606 GN=ARPC1B PE=1 SV=3	ARPC1B	1.002	1.175	1.35	0.831	0.938	0.747	0.909	0.504	0.866	0.69	0.927	0.815	0.729	1.028	1.169	0.967	0.788	0.405	0.781	0.812	0.974	0.761	1.013	0.907	1.053	1.06	0.547	1.358	0.87	0.554	1.068	1.561	1.461	0.988	1.144	1.083	1.257	0.919	1.119	1.206	0.784	0.695	0.731	1.005	1.047
O15155	50	S	BET1 homolog OS=Homo sapiens OX=9606 GN=BET1 PE=1 SV=1	BET1		0.566						0.585	2.223	1.506				0.675	0.62	1.156	0.746	0.656				1.134			0.874	0.851	0.552	1.516		1.131		0.797	0.868		0.883			1.03	1.069	1.124	1.226	0.899	0.996
O15156	487	S	Zinc finger and BTB domain-containing protein 7B OS=Homo sapiens OX=9606 GN=ZBTB7B PE=1 SV=2	ZBTB7B	1.115	0.868	1.196	0.846				0.81			0.845	0.973		0.835		1.061		0.573	1.048	0.79		1.156					0.694	1.123	1.105	0.767				0.706		0.644	1.1	0.932	1.229	1.723				0.819	0.849
O15164	1019	S	Transcription intermediary factor 1-alpha OS=Homo sapiens OX=9606 GN=TRIM24 PE=1 SV=3	TRIM24					1.685	0.605	0.815						0.932								1.083		1.674	0.61							0.914			0.941	1.013	1.275	0.82	0.998	0.872	0.839	1.183	1.159	1.16	1.024	0.934
O15164	1025	S	Transcription intermediary factor 1-alpha OS=Homo sapiens OX=9606 GN=TRIM24 PE=1 SV=3	TRIM24		1.102						0.967	0.946	0.879				2.583	3.529	0.791	1.179	0.913				0.627			1.094	1.108	1.226	0.571		0.747		0.651	0.418	0.941	1.013	1.275	0.82	0.998	0.872	0.839	1.183	1.159	1.16	1.024	0.934
O15164	1028	S	Transcription intermediary factor 1-alpha OS=Homo sapiens OX=9606 GN=TRIM24 PE=1 SV=3	TRIM24		0.946			1.246	0.533	0.652	1.13	0.945	0.901			0.746	0.865	3.267	0.957	1.177	0.608			1.027	0.718	1.119	0.479	1.108	1.086	1.013	0.854		0.844	1.005	0.638	0.454	0.941	1.013	1.275	0.82	0.998	0.872	0.839	1.183	1.159	1.16	1.024	0.934
O15164	744	S	Transcription intermediary factor 1-alpha OS=Homo sapiens OX=9606 GN=TRIM24 PE=1 SV=3	TRIM24	0.932	0.923	1.228	0.719	0.592	0.608	0.846	0.915	0.99	1.475	0.901	0.957	1.171	0.507	0.616	0.792	1.403	1.882	0.944	0.841	1.241	0.958	0.739	0.751	0.758	1.14	1.355	1.022	0.849	0.998	1.102	0.856	0.789	0.941	1.013	1.275	0.82	0.998	0.872	0.839	1.183	1.159	1.16	1.024	0.934
O15164	811	S	Transcription intermediary factor 1-alpha OS=Homo sapiens OX=9606 GN=TRIM24 PE=1 SV=3	TRIM24	0.931	0.956	1.287	0.691	0.746	0.661	0.676	0.971	1.137	1.253	0.971	0.844	0.992	0.823	1.404	0.786	1.415	1.556	0.795	0.549	1.135	0.903	0.799	0.602	0.957	0.991	1.357	0.962	0.801	0.987	1.413	0.907	0.893	0.941	1.013	1.275	0.82	0.998	0.872	0.839	1.183	1.159	1.16	1.024	0.934
O15164	685	S	Transcription intermediary factor 1-alpha OS=Homo sapiens OX=9606 GN=TRIM24 PE=1 SV=3	TRIM24		1.082						0.743						0.606		0.615		1.472				0.866					0.761	0.729		0.829				0.941	1.013	1.275	0.82	0.998	0.872	0.839	1.183	1.159	1.16	1.024	0.934
O15164	690	S	Transcription intermediary factor 1-alpha OS=Homo sapiens OX=9606 GN=TRIM24 PE=1 SV=3	TRIM24																																		0.941	1.013	1.275	0.82	0.998	0.872	0.839	1.183	1.159	1.16	1.024	0.934
O15164	660	S	Transcription intermediary factor 1-alpha OS=Homo sapiens OX=9606 GN=TRIM24 PE=1 SV=3	TRIM24	1.228	0.886	1.262	0.743	0.782	0.821	0.703	0.868	1.155	1.083	0.763	1.052	0.992	0.732	0.889	1.208	1.197	0.577	0.856	0.684	0.982	0.997	0.718	0.782	1.179	1.149	0.859	0.709	0.992	0.897	1.053	0.781	0.611	0.941	1.013	1.275	0.82	0.998	0.872	0.839	1.183	1.159	1.16	1.024	0.934
O15169	486	S	Axin-1 OS=Homo sapiens OX=9606 GN=AXIN1 PE=1 SV=2	AXIN1	0.599	0.7	1.944	0.74	0.722	0.634	1.694	1.552	0.363	0.742	0.687	0.822	0.658	0.713	0.903	1.26	1.027	0.556	1.49	0.684	1.403	1.092	1.305	1.396	0.807	2.038	0.895	1.314	0.744	0.657	0.961	0.66	0.672
O15169	493	S	Axin-1 OS=Homo sapiens OX=9606 GN=AXIN1 PE=1 SV=2	AXIN1	0.747	0.919	1.299	0.746	0.738	0.667	1.708	1.156	0.64	0.743	0.744	0.934	1.152	1.065	0.585	0.965	1.072	0.836	0.843	0.66	1.246	1.137	1.001	0.919	0.769	1.23	1.252	1.569	0.604	0.808	1.714	0.654	0.643
O15173	90	S	Membrane-associated progesterone receptor component 2 OS=Homo sapiens OX=9606 GN=PGRMC2 PE=1 SV=1	PGRMC2	0.97	0.739	0.982	0.744	1.093	0.793	0.785	0.844	1.207	1.036	0.945	0.862	1.04	1.038	1.133	0.874	0.818	0.462	0.763	0.624	0.929	0.712	0.983	0.67	0.949	0.941	0.695	1.142	1.412	0.663	0.852	1.294	0.852	0.926	0.824	0.968	0.823	0.958	0.771	0.97	1.815	1.352	1.323	0.915	1.019
O15194	33	S	CTD small phosphatase-like protein OS=Homo sapiens OX=9606 GN=CTDSPL PE=1 SV=2	CTDSPL	0.71	0.812	0.61	0.7	1.252	0.787	0.488	0.451	1.635	0.541	0.921	0.538	0.834	0.76	1.184	0.679	0.551	0.626	0.828	0.72	0.5	0.752	1.24	0.401	1.697	0.673	0.377	2.207	1.711	0.408	1.211	0.893	1.13
O15209	599	S	Zinc finger and BTB domain-containing protein 22 OS=Homo sapiens OX=9606 GN=ZBTB22 PE=1 SV=1	ZBTB22	1.097	0.786	1.185	0.896	1.157	0.789	0.811	0.691	1.379	0.955	0.913	0.697	1.144	1.479	1.371	0.876	0.995	0.441	0.659	0.611	1.112	0.794	0.865	0.617	1.017	0.975	0.742	1.074	1.11	0.592	0.939	1.132	0.671
O15211	409	S	Ral guanine nucleotide dissociation stimulator-like 2 OS=Homo sapiens OX=9606 GN=RGL2 PE=1 SV=1	RGL2	1.962	1.066	0.435	1.091	1.087	0.762	0.807	0.7	0.663	0.72	1.084	1.295	0.97	0.956	1.183	1.124	0.72	0.544	1.589	0.984	0.932	0.926	1.043	0.954	0.978	0.725	0.873	1.001	1.576	0.886	0.952	0.923	0.689	0.965		0.868	0.893	1.082	0.899	0.991		0.793	1.005	0.884	0.944
O15213	564	S	WD repeat-containing protein 46 OS=Homo sapiens OX=9606 GN=WDR46 PE=1 SV=3	WDR46		1.637			0.648	1.095	0.514	0.444	0.883	0.551			0.825	0.642	1.157	0.548	1.325	0.261			1.371	0.713	0.89	0.477	1.14	2.58	0.875	0.737		1.08	1.188	0.839	1.053	1.074	0.908	1.206	0.915	1.224	1.081	0.803	1.147	1.248	1.209	0.914	1.002
O15226	18	S	NF-kappa-B-repressing factor OS=Homo sapiens OX=9606 GN=NKRF PE=1 SV=2	NKRF																																		1.295	0.985	1.159	0.906	1.136	0.974	0.963	0.973	1.271	1.099	0.91	0.941
O15226	24	S	NF-kappa-B-repressing factor OS=Homo sapiens OX=9606 GN=NKRF PE=1 SV=2	NKRF																																		1.295	0.985	1.159	0.906	1.136	0.974	0.963	0.973	1.271	1.099	0.91	0.941
O15226	618	S	NF-kappa-B-repressing factor OS=Homo sapiens OX=9606 GN=NKRF PE=1 SV=2	NKRF	1.213	0.861	0.958	0.815				0.821			0.815	0.825		1.169		1.116		0.484	0.838	0.783		0.869					0.612	1.01	1.062	1.344				1.295	0.985	1.159	0.906	1.136	0.974	0.963	0.973	1.271	1.099	0.91	0.941
O15226	429	S	NF-kappa-B-repressing factor OS=Homo sapiens OX=9606 GN=NKRF PE=1 SV=2	NKRF	2.033	0.791	1.906	0.988	0.647	0.748	0.716	0.615			0.769	1.462	1.173	0.374		1.186		0.617	1.209	0.884	1.186	1.142	0.761	0.856			0.735	0.93	0.752	1.099	0.814			1.295	0.985	1.159	0.906	1.136	0.974	0.963	0.973	1.271	1.099	0.91	0.941
O15230	2403	S	Laminin subunit alpha-5 OS=Homo sapiens OX=9606 GN=LAMA5 PE=1 SV=8	LAMA5	0.856	0.556	0.542	2.405				0.55			0.468	0.817		0.713		0.708		0.447	0.461	1.493		0.755					0.63	1.228	1.353	0.525				0.838		0.794	1.198	0.745	0.962	2.572				0.939	1.201
O15231	453	S	Zinc finger protein 185 OS=Homo sapiens OX=9606 GN=ZNF185 PE=1 SV=3	ZNF185	0.82	1.139	1.025	1.107	0.961	0.974	0.586	0.989	0.553	0.613	1.521	0.689	0.985	0.817	1.061	1.331	1.379	0.531	1.143	0.99	1.392	1.274	0.887	0.922	1.286	0.739	1.07	1.659	1.393	0.726	1.038	0.845	0.959	0.899	1.145	0.694	1.541	0.829	1.526	0.637	1.358	0.398	0.482	1.175	0.637
O15231	465	S	Zinc finger protein 185 OS=Homo sapiens OX=9606 GN=ZNF185 PE=1 SV=3	ZNF185	0.846	0.799	1.055	1.071	0.692	0.973	0.349	1.505	0.616	0.792	0.576	0.653	0.552	0.478	0.462	3.263	0.937	0.272	2.867	2.379	1.14	3.932	0.508	1.992	2.356	0.715	0.212	0.882	1.615	0.509	0.956	0.719	0.332	0.899	1.145	0.694	1.541	0.829	1.526	0.637	1.358	0.398	0.482	1.175	0.637
O15231	152	S	Zinc finger protein 185 OS=Homo sapiens OX=9606 GN=ZNF185 PE=1 SV=3	ZNF185		2.146						2.039	0.902	0.722				0.674	0.861	2.441	1.883	1.824				3.43			2.759	0.849	2.674	0.635		0.774		0.711	0.326	0.899	1.145	0.694	1.541	0.829	1.526	0.637	1.358	0.398	0.482	1.175	0.637
O15231	307	S	Zinc finger protein 185 OS=Homo sapiens OX=9606 GN=ZNF185 PE=1 SV=3	ZNF185		1.675						1.808						0.507		2.664		0.127				1.706					0.294	0.918		0.352				0.899	1.145	0.694	1.541	0.829	1.526	0.637	1.358	0.398	0.482	1.175	0.637
O15231	602	S	Zinc finger protein 185 OS=Homo sapiens OX=9606 GN=ZNF185 PE=1 SV=3	ZNF185	1.427	1.478	0.74	0.963	0.89	0.741	0.561	2.191			1.267	0.671	0.727	0.727		1.908		0.568	1.313	0.868	1.692	1.857	0.71	1.213			1.793	1.184	2.227	0.752	0.957			0.899	1.145	0.694	1.541	0.829	1.526	0.637	1.358	0.398	0.482	1.175	0.637
O15234	45	S	Protein CASC3 OS=Homo sapiens OX=9606 GN=CASC3 PE=1 SV=2	CASC3		0.895						0.926						0.778		0.94		0.525				1.044					0.899	1.336		0.626				1.079	0.978	1.387	0.925	0.927	0.927	1.376	1.074	0.913	1.011	0.948	0.973
O15234	148	S	Protein CASC3 OS=Homo sapiens OX=9606 GN=CASC3 PE=1 SV=2	CASC3	1.27	1.04	1.654	0.884	0.97	0.934	1.486	0.959	0.945	1.056	0.897	0.899	1.014	0.469	0.932	1.079	1.104	0.606	0.961	0.798	1.344	1.254	1.011	0.911	1.177	1.483	0.909	0.861	0.859	0.954	1.092	0.663	0.694	1.079	0.978	1.387	0.925	0.927	0.927	1.376	1.074	0.913	1.011	0.948	0.973
O15234	363	S	Protein CASC3 OS=Homo sapiens OX=9606 GN=CASC3 PE=1 SV=2	CASC3		0.766						0.672						0.861		0.901		0.713				1.234					0.736	1.298		0.804				1.079	0.978	1.387	0.925	0.927	0.927	1.376	1.074	0.913	1.011	0.948	0.973
O15234	66	S	Protein CASC3 OS=Homo sapiens OX=9606 GN=CASC3 PE=1 SV=2	CASC3	1.83	1.834	1.093	1.097	1.032	0.27	3.657	2.107	0.265	0.505	0.502	0.728	1.231	0.656	0.42	1.798	0.661	0.607	0.724	0.859	1.214	1.579	1.499	1.396	1.181	1.122	0.881	0.909	0.596	1.337	1.234	0.988	0.861	1.079	0.978	1.387	0.925	0.927	0.927	1.376	1.074	0.913	1.011	0.948	0.973
O15234	125	S	Protein CASC3 OS=Homo sapiens OX=9606 GN=CASC3 PE=1 SV=2	CASC3		0.735						0.606	0.592	1.069				1.645	1.26	0.586	1.037	1.091				0.979			0.623	1.031	1.353	1.476		0.902		0.536	0.866	1.079	0.978	1.387	0.925	0.927	0.927	1.376	1.074	0.913	1.011	0.948	0.973
O15234	265	S	Protein CASC3 OS=Homo sapiens OX=9606 GN=CASC3 PE=1 SV=2	CASC3	0.903	0.86	1.308	0.789	0.944	0.941	0.901	0.86	1	0.806	0.954	0.847	0.77	0.797	1.235	1.007	1.033	0.505	0.864	0.693	1.201	1.172	1.133	0.662	1.118	1.34	0.689	1.214	0.928	0.784	0.939	0.799	1.015	1.079	0.978	1.387	0.925	0.927	0.927	1.376	1.074	0.913	1.011	0.948	0.973
O15258	2	S	Protein RER1 OS=Homo sapiens OX=9606 GN=RER1 PE=1 SV=1	RER1	0.959		1.038	0.727	1.011	0.749	1.653		0.948	1.045	1.03	1.03	0.844		1.027		1.028		0.782	0.588	0.813		0.813	0.976	0.968	1.088			0.918		0.696	0.858	1.002	0.884	0.907	0.727	0.955	0.858	0.948	1.5	1.832	1.123	1.207	0.884	1.2
O15258	10	S	Protein RER1 OS=Homo sapiens OX=9606 GN=RER1 PE=1 SV=1	RER1		1.069			1.064	0.829	0.912	0.933					0.996	0.941		0.869		0.523			1.026	0.867	0.868	0.771			0.728	1.143		0.708	1.042			0.884	0.907	0.727	0.955	0.858	0.948	1.5	1.832	1.123	1.207	0.884	1.2
O15258	95	S	Protein RER1 OS=Homo sapiens OX=9606 GN=RER1 PE=1 SV=1	RER1	1.063	0.891	0.734	0.7	0.972	0.69	1.075	0.981	0.831	1.21	0.81	1.096	0.921	0.881	0.986	0.966	0.807	0.596	1.014	0.694	0.934	1.02	0.968	0.853	0.722	0.532	0.833	1.119	1.07	0.906	0.973	0.556	0.87	0.884	0.907	0.727	0.955	0.858	0.948	1.5	1.832	1.123	1.207	0.884	1.2
O15265	115	S	Ataxin-7 OS=Homo sapiens OX=9606 GN=ATXN7 PE=1 SV=1	ATXN7	1.547	0.743	1.033	0.822				0.553			0.988	0.968		0.879		0.776		0.724	1.166	0.991		0.923					0.764	1.166	1.463	0.975				1.078	0.898	1.336	1.043	1.008	1.071	1.107	1.351	1.035	0.842	0.985	1.15
O15294	20	S	UDP-N-acetylglucosamine--peptide N-acetylglucosaminyltransferase 110 kDa subunit OS=Homo sapiens OX=9606 GN=OGT PE=1 SV=3	OGT	1.343	0.965	0.603	0.791	1.25	0.8	0.963	0.6	0.848	0.572	0.823	0.795	1.119	1.146	1.384	0.967	0.608	0.615	0.869	0.766	0.789	0.982	1.066	0.994	0.928	0.647	0.723	1.387	1.258	0.953	0.913	1.124	1.124	1.225	0.997	1.121	0.918	1.103	0.932	0.831	0.877	1.073	0.881	1.023	0.877
O15318	157	S	DNA-directed RNA polymerase III subunit RPC7 OS=Homo sapiens OX=9606 GN=POLR3G PE=1 SV=2	POLR3G		1.356						0.963						0.725		0.64		0.527				0.787					1.575	1.444		1.974
O15355	201	S	Protein phosphatase 1G OS=Homo sapiens OX=9606 GN=PPM1G PE=1 SV=1	PPM1G	1.238	0.758	0.773	0.756	0.802	0.827	1.144	0.923	0.85	0.87	1.151	0.708	0.8	0.747	0.717	0.908	0.9	0.455	0.659	0.744	0.894	0.906	1.045	0.897	0.787	1.282	1.096	1.239	1.207	0.818	0.923	1.06	1.051	1.094	0.974	1.179	1.067	0.841	1.147	1.182	1.035	0.752	0.771	0.982	0.822
O15355	527	S	Protein phosphatase 1G OS=Homo sapiens OX=9606 GN=PPM1G PE=1 SV=1	PPM1G	1.103	0.986	0.965	0.65	0.967	0.722	0.836	0.694	0.875	0.716	0.74	0.817	0.955	0.899	1.083	1.114	1.002	0.476	0.725	0.615	1.036	0.922	0.944	0.925	0.992	1.448	0.946	0.893	1.35	1.03	1.081	0.856	1.037	1.094	0.974	1.179	1.067	0.841	1.147	1.182	1.035	0.752	0.771	0.982	0.822
O15355	183	S	Protein phosphatase 1G OS=Homo sapiens OX=9606 GN=PPM1G PE=1 SV=1	PPM1G	1.231	0.779	0.927	0.847	0.805	1.034	0.901	0.814			1.102	1.178	0.919	0.703		0.927		0.691	0.734	0.764	0.924	0.941	0.887	1.015			1.118	1.181	1.17	1.036	0.878			1.094	0.974	1.179	1.067	0.841	1.147	1.182	1.035	0.752	0.771	0.982	0.822
O15357	132	S	Phosphatidylinositol 3,4,5-trisphosphate 5-phosphatase 2 OS=Homo sapiens OX=9606 GN=INPPL1 PE=1 SV=2	INPPL1	0.837	0.806	1.046	0.892	0.638	1.221	1.356	0.577			0.918	1.048	1.028	0.864		0.715		0.848	0.846	0.699	0.756	0.921	0.599	1.112			0.938	1.412	1.041	0.779	0.861			0.929	1.069	1.004	1.227	1.067	1.016	1.006	0.864	0.799	0.816	1.118	1.059
O15372	183	S	Eukaryotic translation initiation factor 3 subunit H OS=Homo sapiens OX=9606 GN=EIF3H PE=1 SV=1	EIF3H	1.544	1.227	1.06	1.191	0.568	0.83	1.006	0.556	0.714	0.806	1.223	1.009	1.172	0.641	1.563	0.663	0.96	1.032	0.89	0.761	0.927	0.902	0.794	0.769	1.136	1.081	1.175	1.374	0.755	0.907	1.253	0.742	1.051	1.205	1.173	0.936	1.274	1.085	1.125	1.068	0.715	0.711	0.864	1.206	0.873
O15379	424	S	Histone deacetylase 3 OS=Homo sapiens OX=9606 GN=HDAC3 PE=1 SV=2	HDAC3	1	1.055	0.979	0.589	0.751	0.439	0.813	0.546	0.862	1.485	0.81	1.37	1.264	0.688	0.987	0.957	1.52	1.599	1.138	0.627	1.166	1.153	0.855	0.643	0.802	1.103	2.058	0.682	0.845	1.653	1.874	0.564	0.667	1.097	1.372	0.997	0.956	1.095	1.077	0.907	1.044	1.149	1.148	1.111	1.067
O15389	488	S	Sialic acid-binding Ig-like lectin 5 OS=Homo sapiens OX=9606 GN=SIGLEC5 PE=1 SV=1	SIGLEC5		0.598						0.647						0.64		0.718		0.622				1.271					0.486	1.2		0.617
O15400	129	S	Syntaxin-7 OS=Homo sapiens OX=9606 GN=STX7 PE=1 SV=4	STX7	1.087	0.656	1.182	0.836	1.021	0.766	1.126	0.862	0.998	0.839	0.636	1.06	0.967	0.739	0.75	1.264	0.807	0.522	1.009	1.174	0.712	1.356	0.642	1.438	0.705	0.725	0.436	1.43	1.332	0.702	0.98	0.76	1.583	0.987	0.928	0.912	1.054	1.053	1.019	1.443	1.277	0.814	1.124	0.763	0.973
O15400	131	S	Syntaxin-7 OS=Homo sapiens OX=9606 GN=STX7 PE=1 SV=4	STX7	0.811	0.67	0.944	0.652	1.168	0.807	0.834	0.916	1.306	1.336	0.54	1.338	0.942	0.731	0.751	1.387	1.004	0.316	0.834	0.924	1.103	1.484	0.842	0.855	0.841	0.85	0.33	1.441	1.037	0.629	0.948	0.805	0.914	0.987	0.928	0.912	1.054	1.053	1.019	1.443	1.277	0.814	1.124	0.763	0.973
O15400	81	S	Syntaxin-7 OS=Homo sapiens OX=9606 GN=STX7 PE=1 SV=4	STX7		0.768						0.664						0.921		0.783		0.516				0.806					0.74	1.422		0.685				0.987	0.928	0.912	1.054	1.053	1.019	1.443	1.277	0.814	1.124	0.763	0.973
O15400	45	S	Syntaxin-7 OS=Homo sapiens OX=9606 GN=STX7 PE=1 SV=4	STX7	1.079	0.838	1.054	0.804	1.082	0.837	0.88	0.778	1.111	1.01	0.78	0.924	0.832	0.851	1.176	0.933	0.968	0.506	0.953	0.708	0.895	0.913	0.983	0.672	1.02	0.934	0.751	1.411	1.041	0.879	0.973	0.921	0.896	0.987	0.928	0.912	1.054	1.053	1.019	1.443	1.277	0.814	1.124	0.763	0.973
O15417	1857	S	Trinucleotide repeat-containing gene 18 protein OS=Homo sapiens OX=9606 GN=TNRC18 PE=1 SV=3	TNRC18	0.957	1.003	0.936	0.629	0.872	0.508	0.831	0.99	0.949	1.222	0.754	1.412	1.149	0.903	1.149	1.226	1.082	0.771	1.133	0.667	1.095	1.284	0.847	0.512	1.233	1.026	0.843	1.145	0.973	1.263	1.172	1.014	0.631	0.856		0.872	1.024					1.312	1.282	0.812	1.006
O15417	2716	S	Trinucleotide repeat-containing gene 18 protein OS=Homo sapiens OX=9606 GN=TNRC18 PE=1 SV=3	TNRC18	1.347	0.894	1.086	0.73	0.892	0.617	0.806	0.931	1.225	0.852	0.716	1.413	1.126	0.799	0.821	0.989	1.102	0.402	0.886	0.636	1.124	0.775	1.217	0.709	1.264	1.63	0.972	1.262	0.909	1.026	1.246	1.325	0.803	0.856		0.872	1.024					1.312	1.282	0.812	1.006
O15417	991	S	Trinucleotide repeat-containing gene 18 protein OS=Homo sapiens OX=9606 GN=TNRC18 PE=1 SV=3	TNRC18		0.923						0.935						0.722		0.948		0.422				0.96					0.721	1.153		0.835				0.856		0.872	1.024					1.312	1.282	0.812	1.006
O15417	995	S	Trinucleotide repeat-containing gene 18 protein OS=Homo sapiens OX=9606 GN=TNRC18 PE=1 SV=3	TNRC18																																		0.856		0.872	1.024					1.312	1.282	0.812	1.006
O15417	1989	S	Trinucleotide repeat-containing gene 18 protein OS=Homo sapiens OX=9606 GN=TNRC18 PE=1 SV=3	TNRC18	1.142	0.878	1.49	0.577	1.325	0.799	0.982	0.724	1.885	0.907	0.719	0.92	0.914	0.945	1.067	1.075	1.05	0.592	0.9	0.856	1.119	1.041	1.08	0.889	1.45	1.19	0.878	1.225	1.01	0.843	1.114	0.899	0.608	0.856		0.872	1.024					1.312	1.282	0.812	1.006
O15417	2033	S	Trinucleotide repeat-containing gene 18 protein OS=Homo sapiens OX=9606 GN=TNRC18 PE=1 SV=3	TNRC18		1.001						0.897						1.264		1.151		0.439				1.226					0.928	1.468		1.196				0.856		0.872	1.024					1.312	1.282	0.812	1.006
O15417	1957	S	Trinucleotide repeat-containing gene 18 protein OS=Homo sapiens OX=9606 GN=TNRC18 PE=1 SV=3	TNRC18	0.895	0.887	0.858	0.569	0.685	0.51	1.123	0.854			0.727	0.984	0.909	0.631		0.739		0.553	0.646	0.523	0.92	0.889	0.821	0.63			1.021	1.282	0.725	0.861	1.318			0.856		0.872	1.024					1.312	1.282	0.812	1.006
O15417	1579	S	Trinucleotide repeat-containing gene 18 protein OS=Homo sapiens OX=9606 GN=TNRC18 PE=1 SV=3	TNRC18	0.846	0.841	1.189	0.669	0.813	0.844	0.828	0.694	1.627	0.872	0.787	1.031	0.987	1	1.002	1.121	0.975	0.345	0.798	0.652	0.942	0.865	0.95	0.779	1.01	1.278	0.743	1.063	1.004	0.897	1.024	1.138	0.913	0.856		0.872	1.024					1.312	1.282	0.812	1.006
O15417	263	S	Trinucleotide repeat-containing gene 18 protein OS=Homo sapiens OX=9606 GN=TNRC18 PE=1 SV=3	TNRC18		0.7						1.284						0.766		1.762		0.574				1.07					0.725	0.589		1.134				0.856		0.872	1.024					1.312	1.282	0.812	1.006
O15417	1127	S	Trinucleotide repeat-containing gene 18 protein OS=Homo sapiens OX=9606 GN=TNRC18 PE=1 SV=3	TNRC18	1.263	1.047	1.049	0.527	0.733	0.506	0.949	1.075	1.712	0.969	0.648	1.863	1.198	0.685	0.711	1.295	1.178	0.471	0.928	0.606	1.093	1.022	0.631	0.591	1.177	1.751	0.907	0.75	0.785	1.218	1.235	0.591	0.463	0.856		0.872	1.024					1.312	1.282	0.812	1.006
O15417	1136	S	Trinucleotide repeat-containing gene 18 protein OS=Homo sapiens OX=9606 GN=TNRC18 PE=1 SV=3	TNRC18	0.867	0.932	1.305	0.366	0.332	0.408	1.105	2.013	0.864	2.251	0.442	1.99	1.228	0.27	0.36	1.341	1.114	0.599	1.462	0.483	1.408	1.349	0.42	0.598	1.021	1.722	1.111	0.406	0.473	1.473	1.594	0.54	1.072	0.856		0.872	1.024					1.312	1.282	0.812	1.006
O15417	1038	S	Trinucleotide repeat-containing gene 18 protein OS=Homo sapiens OX=9606 GN=TNRC18 PE=1 SV=3	TNRC18																																		0.856		0.872	1.024					1.312	1.282	0.812	1.006
O15417	2771	S	Trinucleotide repeat-containing gene 18 protein OS=Homo sapiens OX=9606 GN=TNRC18 PE=1 SV=3	TNRC18	1.191	0.815	0.65	0.503	1.553	0.608	0.746	0.573	1.294	0.711	0.456	0.514	1.273	0.949	1.018	0.939	0.816	0.466	0.416	0.535	0.615	0.882	1.045	0.716	1.071	0.913	0.618	1.764	0.975	0.947	1.139	0.98	0.91	0.856		0.872	1.024					1.312	1.282	0.812	1.006
O15417	1359	S	Trinucleotide repeat-containing gene 18 protein OS=Homo sapiens OX=9606 GN=TNRC18 PE=1 SV=3	TNRC18	0.732	0.838	0.8	0.7	0.818	0.663	1.101	0.981	1.338	1.272	0.814	1.381	0.849	0.708	0.991	1.098	0.946	0.445	0.995	0.633	0.899	1.073	0.753	1.015	0.872	1.087	0.72	1.04	1.016	0.845	1.441	0.832	0.781	0.856		0.872	1.024					1.312	1.282	0.812	1.006
O15417	1540	S	Trinucleotide repeat-containing gene 18 protein OS=Homo sapiens OX=9606 GN=TNRC18 PE=1 SV=3	TNRC18	1.02	1	1.003	0.856	0.95	0.732	0.828	0.816	1.56	1.029	0.79	0.931	0.833	0.922	1.036	0.856	1.057	0.505	0.893	0.739	0.93	0.827	1.066	0.794	1.079	1.138	0.725	1.337	0.883	0.731	1.122	0.943	0.866	0.856		0.872	1.024					1.312	1.282	0.812	1.006
O15427	436	S	Monocarboxylate transporter 4 OS=Homo sapiens OX=9606 GN=SLC16A3 PE=1 SV=1	SLC16A3	0.495	0.492	0.715	0.901	0.748	0.987	3.608	0.662	0.788	0.766	0.939	0.735	0.634	0.778	0.641	0.623	0.658	0.416	0.981	1.072	1.029	0.833	0.734	1.726	0.655	0.888	0.39	1.739	1.419	0.408	0.812	0.974	1.601	0.404	0.546	0.64	1.266	0.558	0.866	3.151	0.889	0.64	0.866	0.798	1.267
O15439	655	S	ATP-binding cassette sub-family C member 4 OS=Homo sapiens OX=9606 GN=ABCC4 PE=1 SV=3	ABCC4	1.131	0.746	1.154	0.781	1.45	0.673	0.807	0.84	1.714	0.929	0.749	1.509	0.955	1.003	1.111	1.491	0.867	0.315	0.947	0.753	0.872	1.023	1.174	0.684	1.686	0.9	0.424	0.744	1.675	0.632	0.647	0.754	0.522	1.026	1.006	0.953	1.013	1.278	0.787	0.744	1.016	1.217	1.035	1.155	1.108
O15446	27	S	DNA-directed RNA polymerase I subunit RPA34 OS=Homo sapiens OX=9606 GN=POLR1G PE=1 SV=1	POLR1G		0.885						0.861	1.691	1.019				0.711	0.994	1.481	1.166	0.504				1.381			1.114	0.996	0.799	0.825		1.367		0.788	0.608	0.974	0.844	1.116	0.958	1.197	0.932	1.094	1.073	1.48	0.993	1.022	1.019
O15446	128	S	DNA-directed RNA polymerase I subunit RPA34 OS=Homo sapiens OX=9606 GN=POLR1G PE=1 SV=1	POLR1G	1.197	0.8	1.57	0.686				0.877	1.013	0.927	0.684	0.959		0.783	0.847	1.078	1.218	0.487	0.895	0.671		1.047			1.304	1.056	0.762	0.683	0.976	0.826		0.663	0.583	0.974	0.844	1.116	0.958	1.197	0.932	1.094	1.073	1.48	0.993	1.022	1.019
O15446	136	S	DNA-directed RNA polymerase I subunit RPA34 OS=Homo sapiens OX=9606 GN=POLR1G PE=1 SV=1	POLR1G	1.222	0.823	1.154	0.73	1.021	0.686	0.993	0.945	0.934	0.875	0.698	0.961	0.936	0.906	0.969	1.411	0.957	0.476	0.898	0.682	1.173	1.164	0.926	1.184	1.16	0.852	0.626	0.913	0.972	1.135	0.895	0.822	0.68	0.974	0.844	1.116	0.958	1.197	0.932	1.094	1.073	1.48	0.993	1.022	1.019
O15446	490	S	DNA-directed RNA polymerase I subunit RPA34 OS=Homo sapiens OX=9606 GN=POLR1G PE=1 SV=1	POLR1G	1.137	0.776	1.251	0.743	1.046	0.816	0.838	0.714	1.345	1.01	0.864	0.888	1.008	0.923	0.984	0.996	1.072	0.525	0.852	0.665	1.081	0.997	0.935	0.732	1.051	1.058	0.747	1.294	1.073	0.931	0.995	0.869	0.768	0.974	0.844	1.116	0.958	1.197	0.932	1.094	1.073	1.48	0.993	1.022	1.019
O15446	285	S	DNA-directed RNA polymerase I subunit RPA34 OS=Homo sapiens OX=9606 GN=POLR1G PE=1 SV=1	POLR1G	1.848	0.899	0.918	0.793	1.084	0.752	0.984	1.024			0.965	1.042	1.381	0.659		1.261		0.621	0.809	0.73	1.154	1.116	0.891	1.026			1.101	1.093	1.043	1.336	0.922			0.974	0.844	1.116	0.958	1.197	0.932	1.094	1.073	1.48	0.993	1.022	1.019
O15504	106	S	Nucleoporin NUP42 OS=Homo sapiens OX=9606 GN=NUP42 PE=1 SV=1	NUP42	1.839	0.987	1.116	0.603	1.182	0.521	0.977	0.878	0.743	1.777	0.604	1.039	1.225	0.933	1	1.058	1.31	0.743	0.885	0.578	0.932	0.875	0.92	0.714	1.093	1.211	0.898	0.606	1.133	1.136	0.778	0.74	0.56	1.09	0.912	1.027	0.95	1.128	0.983	1.049	1.285	1.025	0.97	0.879	1.112
O15511	77	S	Actin-related protein 2/3 complex subunit 5 OS=Homo sapiens OX=9606 GN=ARPC5 PE=1 SV=3	ARPC5	0.662	0.857	0.856	1.056	0.651	0.96	1.135	0.531	0.841	0.635	0.842	0.847	0.749	1.017	0.933	0.61	0.824	1.144	0.732	1.135	0.765	1.01	0.51	1.064	1.051	1.06	0.552	1.488	1.194	0.531	1.012	1.927	2.145	0.998	1.11	1.075	1.253	0.97	1.149	1.218	0.802	0.666	0.749	0.986	1.01
O15511	2	S	Actin-related protein 2/3 complex subunit 5 OS=Homo sapiens OX=9606 GN=ARPC5 PE=1 SV=3	ARPC5	1.016	1.982	1.441	0.781	0.754	0.824	0.851	0.522	0.512	0.531	0.821	0.792	1.222	0.396	0.782	0.742	1.036	0.518	1.144	1.122	1.305	1.308	1.161	1.093	1.674	2.204	0.771	0.573	0.717	0.551	1.869	0.559	1.028	0.998	1.11	1.075	1.253	0.97	1.149	1.218	0.802	0.666	0.749	0.986	1.01
O15525	124	S	Transcription factor MafG OS=Homo sapiens OX=9606 GN=MAFG PE=1 SV=1	MAFG	0.911	0.635	0.751	0.759	0.5	0.613	1.252	1.183	0.851	1.325	0.679	1.27	0.984	0.726	0.38	0.991	0.96	0.477	1.025	0.699	0.67	0.987	0.438	1.264	0.954	0.392	0.505	1.071	1.52	0.934	0.774	1.01	0.66	0.741	0.932	0.988	1.003	0.961	0.961	1.445	1.154	0.912	0.778	0.746	1.545
Q6A1A2	214	S	Putative 3-phosphoinositide-dependent protein kinase 2 OS=Homo sapiens OX=9606 GN=PDPK2P PE=5 SV=1	PDPK2P	1.188	1.213	1.111	1.277	0.944	0.794	0.968	0.545	0.579	0.775	0.845	1.175	1.135	0.621	1.227	0.922	0.979	1.4	1.046	1.207	1.114	1.087	1.053	1.16	1.121	1.074	0.922	0.537	1.107	0.794	1.11	0.923	1.119
O15534	704	S	Period circadian protein homolog 1 OS=Homo sapiens OX=9606 GN=PER1 PE=1 SV=2	PER1	1.58	0.806	0.643	0.89	0.746	0.676	1.665	1.449	0.405	2.657	0.581	1.091	0.84	0.667	0.692	1.948	0.719	1.868	1.441	1.79	0.553	3.811	0.562	1.402	1.093	0.755	0.888	0.907	0.929	1.001	0.648	0.429	0.395
O15534	1103	S	Period circadian protein homolog 1 OS=Homo sapiens OX=9606 GN=PER1 PE=1 SV=2	PER1		0.847						0.763						0.775		1.059		0.547				1.232					0.763	0.972		0.949
O15541	84	S	E3 ubiquitin-protein ligase RNF113A OS=Homo sapiens OX=9606 GN=RNF113A PE=1 SV=1	RNF113A					0.802	0.419	0.923						1.476								1.565		0.85	0.479							1.388			0.961	0.802	1.109	1.028	1.111	1.098	1.111	1.1	1.032	0.91	0.927	0.889
O15541	85	S	E3 ubiquitin-protein ligase RNF113A OS=Homo sapiens OX=9606 GN=RNF113A PE=1 SV=1	RNF113A	1.49	1.098	2.088	0.451	0.845	0.664	1.3	1.002	0.525	0.887	0.689	1.116	1.251	0.582	0.654	1.281	1.409	0.806	0.96	0.584	1.421	1.35	0.81	0.968	1.569	1.599	1.263	0.545	0.613	0.983	1.283	0.458	0.502	0.961	0.802	1.109	1.028	1.111	1.098	1.111	1.1	1.032	0.91	0.927	0.889
O15541	6	S	E3 ubiquitin-protein ligase RNF113A OS=Homo sapiens OX=9606 GN=RNF113A PE=1 SV=1	RNF113A	0.933	0.785	0.885	0.797	0.694	0.704	1.731	0.693	0.772	0.738	0.797	0.9	1.016	0.531	1.046	0.66	0.75	0.634	0.852	0.734	0.789	1.348	0.6	1.216	0.876	0.792	0.564	1.415	0.861	0.636	0.961	0.837	1.015	0.961	0.802	1.109	1.028	1.111	1.098	1.111	1.1	1.032	0.91	0.927	0.889
O15541	43	S	E3 ubiquitin-protein ligase RNF113A OS=Homo sapiens OX=9606 GN=RNF113A PE=1 SV=1	RNF113A																																		0.961	0.802	1.109	1.028	1.111	1.098	1.111	1.1	1.032	0.91	0.927	0.889
O15541	253	S	E3 ubiquitin-protein ligase RNF113A OS=Homo sapiens OX=9606 GN=RNF113A PE=1 SV=1	RNF113A	1.347	1.023	1.837	0.73	1	0.967	0.778	0.692	0.686	0.95	0.962	0.898	1.027	0.696	0.884	1.179	1.27	1.157	1.594	0.89	1.219	1.529	0.97	0.897	1.091	1.761	1.162	0.592	1.076	1.376	1.124	0.648	0.585	0.961	0.802	1.109	1.028	1.111	1.098	1.111	1.1	1.032	0.91	0.927	0.889
O15550	1061	S	Lysine-specific demethylase 6A OS=Homo sapiens OX=9606 GN=KDM6A PE=1 SV=2	KDM6A	1.193	1.219	2.469	1.072	0.408	0.588	0.547	0.338	0.088	2.223	0.666	1.694	1.1	0.502	0.244	1.277	2.641	0.511	0.761	1.183	1.536	0.853	0.924	1.295	0.909	0.953	1.152	0.66	0.806	0.618	1.574	0.783	0.723	1.052	1.165	1.215	0.91	0.928	0.791	0.995	1.001			0.927	1.071
O15550	829	S	Lysine-specific demethylase 6A OS=Homo sapiens OX=9606 GN=KDM6A PE=1 SV=2	KDM6A	1.669	1.005	1.366	0.839				0.701			0.732	1.063		0.811		0.938		0.496	0.737	0.697		1.032					0.801	0.958	1.223	0.79				1.052	1.165	1.215	0.91	0.928	0.791	0.995	1.001			0.927	1.071
O15553	312	S	Pyrin OS=Homo sapiens OX=9606 GN=MEFV PE=1 SV=1	MEFV		0.624			0.642	0.65	2.948	0.556	0.508	0.475			0.696	0.526	0.4	0.586	0.546	0.563			1.088	1.032	0.538	1.867	0.66	0.442	0.593	2.252		0.565	0.583	0.876	2.243	0.756	0.714	0.778	1.159	0.781	0.845	2.145	1.089	1.152	1.281	0.741	0.97
O15553	363	S	Pyrin OS=Homo sapiens OX=9606 GN=MEFV PE=1 SV=1	MEFV	0.663	0.767	0.823	0.834	0.797	0.7	2.163	0.589	0.682	0.684	0.574	0.765	0.625	0.752	0.629	0.686	0.65	0.58	0.56	1.715	0.906	0.945	0.636	1.315	0.778	0.683	0.408	1.53	1.123	0.4	0.663	0.692	2.732	0.756	0.714	0.778	1.159	0.781	0.845	2.145	1.089	1.152	1.281	0.741	0.97
O15553	366	S	Pyrin OS=Homo sapiens OX=9606 GN=MEFV PE=1 SV=1	MEFV																																		0.756	0.714	0.778	1.159	0.781	0.845	2.145	1.089	1.152	1.281	0.741	0.97
O15553	368	S	Pyrin OS=Homo sapiens OX=9606 GN=MEFV PE=1 SV=1	MEFV	0.684	0.886	0.797	0.867	0.761	0.69	2.685	0.801	0.597	0.575	0.543	0.782	0.598	1.06	0.704	0.898	0.482	0.413	0.604	1.457	0.926	0.96	0.584	1.828	0.94	0.611	0.483	1.218	1.216	0.523	0.638	0.705	1.879	0.756	0.714	0.778	1.159	0.781	0.845	2.145	1.089	1.152	1.281	0.741	0.97
O15553	179	S	Pyrin OS=Homo sapiens OX=9606 GN=MEFV PE=1 SV=1	MEFV		0.521			0.264	1.399	4.625	0.496	0.542	0.569			0.432	0.613	0.466	0.301	0.444	0.553			0.758	1.314	0.109	2.725	0.823	0.444	0.179	2.511		0.181	0.377	0.617	2.743	0.756	0.714	0.778	1.159	0.781	0.845	2.145	1.089	1.152	1.281	0.741	0.97
O43148	4	S	mRNA cap guanine-N7 methyltransferase OS=Homo sapiens OX=9606 GN=RNMT PE=1 SV=1	RNMT																																		1.191	1.044	1.211	0.833	1.097	1.009	0.896	0.867	1.158	1.106	1.05	0.943
O43149	2444	S	Zinc finger ZZ-type and EF-hand domain-containing protein 1 OS=Homo sapiens OX=9606 GN=ZZEF1 PE=1 SV=6	ZZEF1	1.007	1.367	0.933	0.987	0.88	0.838	1.08	0.654	0.642	0.722	0.971	1.043	1.063	0.546	1.354	0.604	0.781	0.893	0.997	0.889	1.084	1.019	0.922	1.061	0.893	0.916	1.086	1.411	1.192	0.808	1.182	0.972	1.237	0.914	0.979	0.948	1.214	0.891	1.079	1.136	1.136	0.86	0.82	1.024	0.965
O43149	1537	S	Zinc finger ZZ-type and EF-hand domain-containing protein 1 OS=Homo sapiens OX=9606 GN=ZZEF1 PE=1 SV=6	ZZEF1	1.353		1.156	1.445							0.707	0.768							1.273	1.441									1.42					0.914	0.979	0.948	1.214	0.891	1.079	1.136	1.136	0.86	0.82	1.024	0.965
O43149	1540	S	Zinc finger ZZ-type and EF-hand domain-containing protein 1 OS=Homo sapiens OX=9606 GN=ZZEF1 PE=1 SV=6	ZZEF1		0.827			0.948	1.697	0.506	0.969	0.953	0.855			0.686	0.194	0.733	2.068	0.797	0.137			1.149	0.738	1.304	0.929	1.555	1.117	0.127	0.273		0.235	0.649	0.903	0.642	0.914	0.979	0.948	1.214	0.891	1.079	1.136	1.136	0.86	0.82	1.024	0.965
O43149	1518	S	Zinc finger ZZ-type and EF-hand domain-containing protein 1 OS=Homo sapiens OX=9606 GN=ZZEF1 PE=1 SV=6	ZZEF1	1.169	1.017	1.125	0.785	0.996	0.77	0.866	0.79	0.982	0.721	0.791	0.943	0.986	0.919	0.976	1.014	0.947	0.508	0.872	0.672	0.946	0.962	1.059	0.819	1	0.936	0.724	0.92	1.087	0.842	1.105	0.888	0.768	0.914	0.979	0.948	1.214	0.891	1.079	1.136	1.136	0.86	0.82	1.024	0.965
O43149	240	S	Zinc finger ZZ-type and EF-hand domain-containing protein 1 OS=Homo sapiens OX=9606 GN=ZZEF1 PE=1 SV=6	ZZEF1		1.014						0.631						0.686		0.691		0.499				1.031					0.378	1.466		0.591				0.914	0.979	0.948	1.214	0.891	1.079	1.136	1.136	0.86	0.82	1.024	0.965
O43150	701	S	Arf-GAP with SH3 domain, ANK repeat and PH domain-containing protein 2 OS=Homo sapiens OX=9606 GN=ASAP2 PE=1 SV=3	ASAP2	0.845	1.214	0.849	0.661	1.129	0.827	0.698	0.493	1.372	1.219	1.369	0.869	1.009	0.764	0.844	1.228	0.909	0.581	0.81	0.69	0.742	0.904	0.954	0.59	1.26	1.562	0.616	0.997	1.544	0.922	0.93	0.955	0.715
O43151	126	S	Methylcytosine dioxygenase TET3 OS=Homo sapiens OX=9606 GN=TET3 PE=1 SV=4	TET3	1.12	0.833	1.121	0.768	0.911	0.6	1.016	0.861	1.711	1.173	0.761	0.935	0.903	0.793	1.018	1.034	1.089	0.493	0.772	0.665	1.039	0.942	0.813	0.81	1.002	1.131	0.861	1.067	0.974	0.835	0.937	0.892	0.906
O43159	53	S	Ribosomal RNA-processing protein 8 OS=Homo sapiens OX=9606 GN=RRP8 PE=1 SV=2	RRP8																																		1.037	0.939	1.223	0.872	1.061	0.902	0.864	1.308	1.034	1.205	0.948	0.931
O43159	62	S	Ribosomal RNA-processing protein 8 OS=Homo sapiens OX=9606 GN=RRP8 PE=1 SV=2	RRP8		1.03						0.845						0.769		1.155		0.651				1.06					1.178	0.722		1.077				1.037	0.939	1.223	0.872	1.061	0.902	0.864	1.308	1.034	1.205	0.948	0.931
O43159	64	S	Ribosomal RNA-processing protein 8 OS=Homo sapiens OX=9606 GN=RRP8 PE=1 SV=2	RRP8		0.751			1.057	0.813	0.757	0.953					0.882	1.026		1.221		0.418			1.381	1.064	0.931	0.704			0.759	0.752		0.882	0.973			1.037	0.939	1.223	0.872	1.061	0.902	0.864	1.308	1.034	1.205	0.948	0.931
O43159	223	S	Ribosomal RNA-processing protein 8 OS=Homo sapiens OX=9606 GN=RRP8 PE=1 SV=2	RRP8	1.299	0.836	1.351	0.777	1.393	0.826	0.819	1.071	1.342	0.994	0.82	0.825	0.911	0.808	0.921	0.918	0.975	0.598	0.9	0.746	1.204	1.018	1.019	0.73	0.831	0.931	0.682	1.46	1.061	0.775	0.862	1.109	0.826	1.037	0.939	1.223	0.872	1.061	0.902	0.864	1.308	1.034	1.205	0.948	0.931
O43159	176	S	Ribosomal RNA-processing protein 8 OS=Homo sapiens OX=9606 GN=RRP8 PE=1 SV=2	RRP8		0.577			1.443	0.833	0.686	1.114	2.211	0.888			0.829	0.989	0.637	1.646	1.242	0.189			1.288	0.625	0.843	0.647	1.951	1.03	0.363	0.547		0.456	0.826	1.145	0.41	1.037	0.939	1.223	0.872	1.061	0.902	0.864	1.308	1.034	1.205	0.948	0.931
O43159	126	S	Ribosomal RNA-processing protein 8 OS=Homo sapiens OX=9606 GN=RRP8 PE=1 SV=2	RRP8	1.176	0.937	2.124	0.54	1.181	0.353	0.697	1.1	0.762	1.269	0.596	1.323	1.448	0.955	0.946	1.439	1.822	0.705	1.065	0.567	1.693	0.88	1.323	0.42	1.197	1.481	1.226	0.681	0.974	0.852	0.849	0.687	0.482	1.037	0.939	1.223	0.872	1.061	0.902	0.864	1.308	1.034	1.205	0.948	0.931
O43159	104	S	Ribosomal RNA-processing protein 8 OS=Homo sapiens OX=9606 GN=RRP8 PE=1 SV=2	RRP8	1.215	1.165	1.461	1.04	1.278	1.035	1.26	1.308			1.026	0.849	0.798	0.753		1.003		0.478	0.881	0.702	0.986	1.089	0.984	0.716			1.184	1.331	0.816	1.104	0.953			1.037	0.939	1.223	0.872	1.061	0.902	0.864	1.308	1.034	1.205	0.948	0.931
O43159	106	S	Ribosomal RNA-processing protein 8 OS=Homo sapiens OX=9606 GN=RRP8 PE=1 SV=2	RRP8	1.092	0.813	1.503	0.937	1.425	0.763	1.561	0.884	1.344	0.929	0.844	0.731	0.731	0.927	1.637	0.88	0.874	0.391	0.587	0.579	0.894	0.888	1.233	0.465	1.094	0.893	0.713	1.051	0.916	0.779	0.966	1.058	0.725	1.037	0.939	1.223	0.872	1.061	0.902	0.864	1.308	1.034	1.205	0.948	0.931
O43164	309	S	E3 ubiquitin-protein ligase Praja-2 OS=Homo sapiens OX=9606 GN=PJA2 PE=1 SV=4	PJA2		1.038			0.805	1.067	1.182	0.993					0.934	0.565		1.031		0.649			1.033	1.301	0.751	1.009			0.725	1.308		0.76	0.956			0.875		0.938	1.078							0.791	1.089
O43164	253	S	E3 ubiquitin-protein ligase Praja-2 OS=Homo sapiens OX=9606 GN=PJA2 PE=1 SV=4	PJA2	1.321	0.774	1.034	0.897	0.949	0.878	1.33	0.84	0.979	0.878	0.765	0.857	0.957	0.826	0.881	1.323	0.913	0.624	0.979	0.832	1.009	1.212	0.802	1.35	1.046	1.048	0.723	1.158	1.156	1.019	0.985	0.834	0.882	0.875		0.938	1.078							0.791	1.089
O43166	208	S	Signal-induced proliferation-associated 1-like protein 1 OS=Homo sapiens OX=9606 GN=SIPA1L1 PE=1 SV=4	SIPA1L1	0.781		0.527	0.605	0.855	0.897	1.292				0.923	0.554	0.656						0.495	0.627	0.861		0.954	0.604					1.001		0.831											1.029	1.047
O43166	1181	S	Signal-induced proliferation-associated 1-like protein 1 OS=Homo sapiens OX=9606 GN=SIPA1L1 PE=1 SV=4	SIPA1L1		0.892			0.879	1.005	2.144	1.168					0.564	0.645		1.104		0.302			1.243	0.823	0.869	0.697			0.508	1.245		0.659	0.709											1.029	1.047
O43166	1207	S	Signal-induced proliferation-associated 1-like protein 1 OS=Homo sapiens OX=9606 GN=SIPA1L1 PE=1 SV=4	SIPA1L1																																										1.029	1.047
O43166	1218	S	Signal-induced proliferation-associated 1-like protein 1 OS=Homo sapiens OX=9606 GN=SIPA1L1 PE=1 SV=4	SIPA1L1																																										1.029	1.047
O43166	201	S	Signal-induced proliferation-associated 1-like protein 1 OS=Homo sapiens OX=9606 GN=SIPA1L1 PE=1 SV=4	SIPA1L1	0.993	1.912	3.048	0.412	0.599	1.673	0.376	1.86			1.681	0.389	0.971	0.702		0.754		0.27	0.887	0.426	1.271	0.796	1.134	0.248			0.537	0.886	0.74	1.04	1.7											1.029	1.047
O43166	1585	S	Signal-induced proliferation-associated 1-like protein 1 OS=Homo sapiens OX=9606 GN=SIPA1L1 PE=1 SV=4	SIPA1L1	0.643	0.502	0.741	0.745	0.757	1.354	1.01	0.519	1.861	0.639	0.838	0.609	0.673	0.966	1.252	0.545	0.556	0.362	0.586	0.735	0.564	0.662	0.644	0.844	0.694	0.746	0.447	2.318	0.948	0.504	0.623	1.176	1.289									1.029	1.047
O43166	1255	S	Signal-induced proliferation-associated 1-like protein 1 OS=Homo sapiens OX=9606 GN=SIPA1L1 PE=1 SV=4	SIPA1L1	0.864	0.836	0.629	0.865				0.859	1.268	1.439	1.024	0.911		0.851	0.96	1.475	0.884	0.455	0.771	0.912		1.088			1.269	2.552	0.521	1.269	1.153	0.762		1.047	1.33									1.029	1.047
O43237	194	S	Cytoplasmic dynein 1 light intermediate chain 2 OS=Homo sapiens OX=9606 GN=DYNC1LI2 PE=1 SV=1	DYNC1LI2	1.2	1.039	1.065	1.045				0.65	1.102	1.053	0.833	0.921		0.628	1.073	1.085	1.2	1.004	0.848	0.79		1.031			1.043	1.082	1.266	0.963	1.002	1.157		0.989	0.728	0.944	0.981	1.031	1.164	1.008	1.159	1.222	1.017	0.93	0.893	0.904	1.012
O43242	6	S	26S proteasome non-ATPase regulatory subunit 3 OS=Homo sapiens OX=9606 GN=PSMD3 PE=1 SV=2	PSMD3	1.481	2.164	0.964	0.943	0.541	1.594	0.522	0.215	0.452	0.473	1.179	0.829	1.54	0.641	0.752	1.06	0.871	0.338	1.663	0.889	1.083	3.078	1.519	0.933	1.647	1.989	0.774	0.95	0.92	1.116	1.832	1.151	1.642	1.061	1.147	0.977	1.147	0.983	1.126	1.126	0.892	0.827	0.818	1.205	0.939
O43264	12	S	Centromere/kinetochore protein zw10 homolog OS=Homo sapiens OX=9606 GN=ZW10 PE=1 SV=3	ZW10	1.308	1.156	0.719	0.991	0.722	0.947	1.268	0.713	1.124	0.978	1.181	0.992	0.98	0.706	0.936	0.771	0.714	0.639	1.587	0.896	0.996	1.149	0.746	1.148	0.979	0.736	0.742	1.154	1.161	0.851	1.061	0.839	0.704	0.998	1.016	0.883	0.963	1.076	0.967	0.978	1.231	1.084	1.089	1.04	1.126
O43290	738	S	U4/U6.U5 tri-snRNP-associated protein 1 OS=Homo sapiens OX=9606 GN=SART1 PE=1 SV=1	SART1	1.401	2.244	2.788	0.465	0.709	1.33	0.15	0.19	0.07	0.65	1.259	0.546	1.182	0.487	0.629	0.568	1.964	0.076	1.488	0.467	2.783	1.119	2.017	0.995	1.834	3.314	0.495	0.264	0.609	0.706	0.875	0.79	1.069	1.001	0.817	1.352	0.828	1.011	0.886	1.095	1.33	1.106	1.452	0.88	1.172
O43290	42	S	U4/U6.U5 tri-snRNP-associated protein 1 OS=Homo sapiens OX=9606 GN=SART1 PE=1 SV=1	SART1																																		1.001	0.817	1.352	0.828	1.011	0.886	1.095	1.33	1.106	1.452	0.88	1.172
O43290	448	S	U4/U6.U5 tri-snRNP-associated protein 1 OS=Homo sapiens OX=9606 GN=SART1 PE=1 SV=1	SART1	0.768	0.703	0.876	0.698	0.793	0.706	1.323	0.711	1.373	0.971	0.754	1.219	1.036	0.728	0.943	0.823	1.064	0.725	0.833	0.662	0.964	0.973	0.746	0.741	0.852	0.937	1.003	1.372	0.935	1.039	1.397	0.877	0.938	1.001	0.817	1.352	0.828	1.011	0.886	1.095	1.33	1.106	1.452	0.88	1.172
O43290	596	S	U4/U6.U5 tri-snRNP-associated protein 1 OS=Homo sapiens OX=9606 GN=SART1 PE=1 SV=1	SART1																																		1.001	0.817	1.352	0.828	1.011	0.886	1.095	1.33	1.106	1.452	0.88	1.172
O43290	598	S	U4/U6.U5 tri-snRNP-associated protein 1 OS=Homo sapiens OX=9606 GN=SART1 PE=1 SV=1	SART1	0.954	1.033	1.015	0.626	0.707	0.663	1.782	1.374	1.096	1.28	0.885	0.992	1.023	0.494	0.663	1.037	1.501	0.821	0.772	0.612	1.181	1.334	0.653	0.828	0.752	1.059	1.627	0.751	0.701	1.529	1.28	0.528	0.509	1.001	0.817	1.352	0.828	1.011	0.886	1.095	1.33	1.106	1.452	0.88	1.172
O43290	348	S	U4/U6.U5 tri-snRNP-associated protein 1 OS=Homo sapiens OX=9606 GN=SART1 PE=1 SV=1	SART1	1.083		2.028	0.624	0.7	0.697	0.663		0.762	0.89	1.096	0.807	1.052		1.013		0.978		1.388	0.563	1.114		0.876	0.678	1.169	1.875			1.026		3.014	0.606	0.927	1.001	0.817	1.352	0.828	1.011	0.886	1.095	1.33	1.106	1.452	0.88	1.172
O43291	237	S	Kunitz-type protease inhibitor 2 OS=Homo sapiens OX=9606 GN=SPINT2 PE=1 SV=2	SPINT2		0.506			1.016	0.609	2.139	1.362	0.372	0.445			1	0.549	1.195	1.856	0.4	0.489			0.964	1.263	0.768	1.987	0.43	0.916	0.639	0.946		1.732	0.837	0.375	1.166	1.455	0.941	1.204	1.024				2.429			0.996	0.868
O43291	238	S	Kunitz-type protease inhibitor 2 OS=Homo sapiens OX=9606 GN=SPINT2 PE=1 SV=2	SPINT2	1.588	0.694	1.037	1.019	0.956	0.712	1.507	0.855			1.519	1.33	0.964	0.611		1.423		0.497	1.038	0.597	1.095	1.52	0.789	1.417			0.617	0.849	0.896	1.272	1.133			1.455	0.941	1.204	1.024				2.429			0.996	0.868
O43294	137	S	Transforming growth factor beta-1-induced transcript 1 protein OS=Homo sapiens OX=9606 GN=TGFB1I1 PE=1 SV=2	TGFB1I1	1.041	0.578	0.416	0.532	0.898	0.522	0.945	0.527	2.689	0.731	0.607	0.419	1.258	1.036	2.289	0.49	0.783	0.523	0.537	0.647	0.554	0.996	0.784	0.971	1.095	0.708	0.817	1.989	1.732	0.773	1.22	0.866	0.897
O43295	874	S	SLIT-ROBO Rho GTPase-activating protein 3 OS=Homo sapiens OX=9606 GN=SRGAP3 PE=1 SV=3	SRGAP3	0.659	0.599	2.229	0.753	0.794	0.699	0.613	0.878	1.274	1.723	0.852	1.336	0.618	0.612	0.822	0.944	1.589	1.286	1.549	0.813	2.332	1.079	1.009	0.674	0.649	1.551	1.491	0.802	0.731	0.878	1.263	0.995	0.707
O43296	177	S	Zinc finger protein 264 OS=Homo sapiens OX=9606 GN=ZNF264 PE=1 SV=1	ZNF264	0.684	1.003	1.186	0.702	0.81	0.862	0.76	1.09			1.095	0.99	1.365	0.779		0.883		0.555	0.658	0.605	1.745	1.045	0.825	0.774			1.331	1.376	1.059	0.978	1.168											0.746	1.123
O43296	150	S	Zinc finger protein 264 OS=Homo sapiens OX=9606 GN=ZNF264 PE=1 SV=1	ZNF264		0.96						0.716						1.061		1.279		0.456				0.905					0.685	0.961		0.788												0.746	1.123
O43296	553	S	Zinc finger protein 264 OS=Homo sapiens OX=9606 GN=ZNF264 PE=1 SV=1	ZNF264		1.13						1.033						1.296		1.363		0.438				0.935					0.935	1.076		1.041												0.746	1.123
O43303	366	S	Centriolar coiled-coil protein of 110 kDa OS=Homo sapiens OX=9606 GN=CCP110 PE=1 SV=3	CCP110	0.838	0.9	0.698	0.923	0.911	0.91	1.112	1.001	0.983	0.78	1.018	0.794	0.956	1.212	1.155	1.218	0.714	0.794	0.911	0.755	0.895	1.213	0.908	1.051	0.913	0.852	0.863	1.192	1.012	1.067	0.828	0.95	1.111	0.895	0.985	0.887	0.854				0.865			1.036	1.011
O43303	372	S	Centriolar coiled-coil protein of 110 kDa OS=Homo sapiens OX=9606 GN=CCP110 PE=1 SV=3	CCP110	1.054	0.991	1.066	1.004	0.857	1.086	0.988	0.881	1.036	1.074	1.183	1.208	1.167	0.729	1.102	0.91	0.783	0.773	1.236	0.755	0.991	1.113	0.927	0.996	1.143	0.98	0.795	1.171	1.078	0.689	0.881	0.801	0.593	0.895	0.985	0.887	0.854				0.865			1.036	1.011
O43303	400	S	Centriolar coiled-coil protein of 110 kDa OS=Homo sapiens OX=9606 GN=CCP110 PE=1 SV=3	CCP110																																		0.895	0.985	0.887	0.854				0.865			1.036	1.011
O43306	576	S	Adenylate cyclase type 6 OS=Homo sapiens OX=9606 GN=ADCY6 PE=1 SV=2	ADCY6									1.346	1.31					0.811		0.963								0.905	1.111						0.889	0.802
O43306	54	S	Adenylate cyclase type 6 OS=Homo sapiens OX=9606 GN=ADCY6 PE=1 SV=2	ADCY6	0.734	0.915	0.876	0.653				0.661	1.43	1.715	0.776	1.253		0.963	0.8	0.982	1.078	0.468	0.887	0.535		0.678			1.15	1.188	0.478	1.105	1.162	0.724		0.91	0.719
O43310	18	S	CBP80/20-dependent translation initiation factor OS=Homo sapiens OX=9606 GN=CTIF PE=1 SV=1	CTIF		0.914						0.623	0.761	0.95				0.716	1.117	0.886	0.911	0.941				1.122			0.875	0.937	1.247	1.206		0.858		0.787	0.821
O43312	294	S	Protein MTSS 1 OS=Homo sapiens OX=9606 GN=MTSS1 PE=1 SV=2	MTSS1	0.786	0.662	0.425	0.697	2.849	0.721	1.124	0.455	0.817	0.218	0.189	0.376	1.323	1.844	1.236	0.36	1.04	0.283	0.164	1.01	0.674	0.412	4.789	0.719	3.433	0.333	0.335	1.294	0.787	0.232	1.849	0.447	0.605					1.451	0.883	1.041
O43314	38	S	Inositol hexakisphosphate and diphosphoinositol-pentakisphosphate kinase 2 OS=Homo sapiens OX=9606 GN=PPIP5K2 PE=1 SV=3	PPIP5K2	0.979	1.152	1.307	0.756	0.846	0.724	0.747	0.464	0.916	0.858	0.91	0.964	1.275	1.005	1.268	0.978	1.172	0.724	0.832	0.912	1.229	0.907	1.057	0.679	1.019	0.957	1.13	0.907	0.96	0.9	1.164	1.04	0.983	1.067	1.002	1.102	0.97	1.059	0.996	1.013	0.807	0.768	0.799	1.064	1.03
O43314	1006	S	Inositol hexakisphosphate and diphosphoinositol-pentakisphosphate kinase 2 OS=Homo sapiens OX=9606 GN=PPIP5K2 PE=1 SV=3	PPIP5K2	1.366	1.084	1.533	0.696	0.932	0.767	0.779	0.681	0.822	0.745	0.994	1.14	1.176	0.891	1.173	0.909	0.697	0.348	0.985	0.676	1.612	0.645	1.042	0.614	1.213	0.669	0.758	1.066	0.88	0.883	0.952	1.18	1.009	1.067	1.002	1.102	0.97	1.059	0.996	1.013	0.807	0.768	0.799	1.064	1.03
O43314	1016	S	Inositol hexakisphosphate and diphosphoinositol-pentakisphosphate kinase 2 OS=Homo sapiens OX=9606 GN=PPIP5K2 PE=1 SV=3	PPIP5K2	1.447	1.273	0.919	0.921				0.563	0.804	0.607	0.961	1.135		0.629	1.412	0.752	0.641	0.659	0.802	0.742		0.722			1.028	0.559	0.935	1.168	1.047	0.815		0.8	0.913	1.067	1.002	1.102	0.97	1.059	0.996	1.013	0.807	0.768	0.799	1.064	1.03
O43318	389	S	Mitogen-activated protein kinase kinase kinase 7 OS=Homo sapiens OX=9606 GN=MAP3K7 PE=1 SV=1	MAP3K7	0.78	0.756	1.201	0.657	0.87	0.743	0.734	0.645	1.051	0.831	0.731	0.814	0.883	0.759	1.039	0.718	1.071	0.813	0.627	0.685	1.135	0.802	0.806	0.789	0.921	1.201	0.704	1.134	0.936	0.766	1.627	1.029	0.821	0.95	0.96	0.878	0.978	0.83	1.218	1.036	0.778			0.924	0.914
O43318	439	S	Mitogen-activated protein kinase kinase kinase 7 OS=Homo sapiens OX=9606 GN=MAP3K7 PE=1 SV=1	MAP3K7	0.957	0.78	1.07	0.825	0.844	0.787	1.027	0.686	1.252	0.807	0.877	0.851	0.938	0.802	1.089	0.933	1.006	0.699	0.744	0.745	1.056	1.006	0.816	0.803	1.023	1.065	0.769	1.383	1.046	0.838	0.994	0.826	0.807	0.95	0.96	0.878	0.978	0.83	1.218	1.036	0.778			0.924	0.914
O43353	363	S	Receptor-interacting serine/threonine-protein kinase 2 OS=Homo sapiens OX=9606 GN=RIPK2 PE=1 SV=2	RIPK2	1.065	0.847	1.06	0.701	0.742	0.451	0.882	0.762			0.974	0.896	1.439	0.989		1.035		0.639	0.768	0.649	1.461	1.003	0.649	0.56			0.898	1.589	1.19	1.023	1.454			1.004	0.921	0.963	0.978	1.158	1.059	0.916	0.839	0.422	0.674	1.081	0.831
O43353	531	S	Receptor-interacting serine/threonine-protein kinase 2 OS=Homo sapiens OX=9606 GN=RIPK2 PE=1 SV=2	RIPK2	0.849	1.02	0.796	0.763	0.683	0.709	0.978	0.755	0.776	0.77	0.681	0.944	1.496	0.962	0.888	1.234	0.77	1.028	0.96	0.755	0.643	1.569	0.636	1.231	0.915	0.968	0.776	1.792	2.278	1.344	1.057	1.364	1.219	1.004	0.921	0.963	0.978	1.158	1.059	0.916	0.839	0.422	0.674	1.081	0.831
O43390	583	S	Heterogeneous nuclear ribonucleoprotein R OS=Homo sapiens OX=9606 GN=HNRNPR PE=1 SV=1	HNRNPR		0.897			0.688	0.618	0.507	0.56	0.854	0.713			0.912	0.779	1.004	0.832	1.377	0.245			2.007	0.846	1.49	0.561	1.87	3.93	0.48	0.63		0.522	0.987	0.95	0.906	1.041	1.03	1.398	0.791	1.161	0.827	0.76	0.836	1.26	1.434	1.026	0.949
O43390	113	S	Heterogeneous nuclear ribonucleoprotein R OS=Homo sapiens OX=9606 GN=HNRNPR PE=1 SV=1	HNRNPR	0.926	1.383	1.519	0.471	0.816	0.551	0.504	0.569	1.122	0.979	0.762	0.733	1.454	0.914	1.213	1.232	1.461	0.374	0.871	0.509	1.368	0.779	0.977	0.736	1.333	2.378	0.647	0.806	0.933	0.873	1.751	1.031	1.05	1.041	1.03	1.398	0.791	1.161	0.827	0.76	0.836	1.26	1.434	1.026	0.949
O43390	252	S	Heterogeneous nuclear ribonucleoprotein R OS=Homo sapiens OX=9606 GN=HNRNPR PE=1 SV=1	HNRNPR		1.132			0.931	1.416	0.75	0.539	1.025	1.585			1.006	1.408	1.256	0.644	0.993	0.832			1.294	0.799	0.962	1.306	0.994	1.038	0.715	0.947		0.66	0.951	1.467	0.893	1.041	1.03	1.398	0.791	1.161	0.827	0.76	0.836	1.26	1.434	1.026	0.949
O43395	133	S	U4/U6 small nuclear ribonucleoprotein Prp3 OS=Homo sapiens OX=9606 GN=PRPF3 PE=1 SV=2	PRPF3	0.937	0.653	0.547	0.737				0.702	0.943	0.858	0.626	0.982		0.694	0.944	0.867	0.764	0.666	0.918	0.659		0.806			1.078	0.71	0.46	1.346	1.657	0.935		0.778	0.724	0.968	0.897	1.412	0.788	0.982	0.874	1.165	1.228	1.114	1.665	0.843	1.259
O43395	619	S	U4/U6 small nuclear ribonucleoprotein Prp3 OS=Homo sapiens OX=9606 GN=PRPF3 PE=1 SV=2	PRPF3	0.616	0.83	0.828	0.853	0.793	0.816	0.811	0.565	1.852	1.577	0.866	1.092	1.21	0.773	1.038	0.888	1.33	0.771	0.691	0.584	0.945	0.75	0.737	0.869	0.852	1.008	1.301	1.528	1.229	1.044	1.368	0.981	0.939	0.968	0.897	1.412	0.788	0.982	0.874	1.165	1.228	1.114	1.665	0.843	1.259
O43396	113	S	Thioredoxin-like protein 1 OS=Homo sapiens OX=9606 GN=TXNL1 PE=1 SV=3	TXNL1	0.977	0.863	1.142	0.765	0.875	0.633	0.833	0.619	0.798	0.814	0.891	1.044	0.99	0.661	0.947	1.033	0.926	0.411	0.804	0.651	1.206	0.885	1.685	0.67	1.191	1.003	0.838	1.017	1.167	1.037	1.171	1.018	0.907	1.139	1.43	1.021	1.06	0.998	1.076	0.91	0.792	0.673	0.896	1.128	0.81
O43399	161	S	Tumor protein D54 OS=Homo sapiens OX=9606 GN=TPD52L2 PE=1 SV=2	TPD52L2	0.744	0.88	1.47	0.808	0.873	1.33	0.866	0.796	0.966	0.839	1.43	0.92	0.909	0.985	1.133	2.26	0.762	0.304	1.973	1.152	0.987	1.494	0.999	0.971	1.561	1.2	0.352	0.801	1.726	0.697	0.829	1.204	1.032	0.916	0.84	0.853	1.095	0.946	0.915	2.184	1.015	0.833	0.965	0.884	1.097
O43399	12	S	Tumor protein D54 OS=Homo sapiens OX=9606 GN=TPD52L2 PE=1 SV=2	TPD52L2		0.791						0.558	0.323	0.399				0.846	0.794	0.77	0.41	0.392				0.923			0.646	0.511	0.603	2.112		0.77		0.283	0.191	0.916	0.84	0.853	1.095	0.946	0.915	2.184	1.015	0.833	0.965	0.884	1.097
O43399	166	S	Tumor protein D54 OS=Homo sapiens OX=9606 GN=TPD52L2 PE=1 SV=2	TPD52L2	1.289	0.983	1.287	0.769	0.747	0.928	0.634	0.473	1.019	0.773	1.21	0.883	1.385	0.71	1.036	0.982	0.931	0.384	1.544	0.993	1.032	1.189	1.08	1.166	1.36	1.467	0.719	0.55	1.013	1.356	1.287	0.687	0.595	0.916	0.84	0.853	1.095	0.946	0.915	2.184	1.015	0.833	0.965	0.884	1.097
O43399	96	S	Tumor protein D54 OS=Homo sapiens OX=9606 GN=TPD52L2 PE=1 SV=2	TPD52L2	0.919	0.697	0.992	1.006	0.8	1.031	1.079	0.632	0.866	1.037	1.32	0.996	1.239	0.492	0.476	1.208	0.654	0.497	1.527	1.379	0.8	1.92	0.657	1.135	0.89	0.774	0.607	1.179	1.451	2.033	1.304	0.554	0.583	0.916	0.84	0.853	1.095	0.946	0.915	2.184	1.015	0.833	0.965	0.884	1.097
O43422	141	S	52 kDa repressor of the inhibitor of the protein kinase OS=Homo sapiens OX=9606 GN=THAP12 PE=1 SV=2	THAP12		0.998						0.651						0.723		1.064		0.744				1.105					1.507	1.324		1.076				1.143	0.957	1.165	0.952	1.029	0.837	0.987	0.904	0.895	0.917	0.935	0.917
O43426	1421	S	Synaptojanin-1 OS=Homo sapiens OX=9606 GN=SYNJ1 PE=1 SV=2	SYNJ1	1.013	1.013	0.615	0.661				0.858			0.618	0.967		0.609		0.984		0.707	0.843	0.87		1.438					0.755	1.309	1.139	1.418				0.763	1.01	0.791	1.122	0.887	1.035	1.204	0.928	0.84	0.957	1.024	1.042
O43426	1565	S	Synaptojanin-1 OS=Homo sapiens OX=9606 GN=SYNJ1 PE=1 SV=2	SYNJ1	0.865	0.782	0.816	0.855	0.556	0.793	1.943	0.897	0.688	1.358	0.943	1.029	0.892	0.641	0.72	0.956	0.753	0.751	1.202	1.034	0.736	1.38	0.509	1.159	0.875	1.127	0.694	1.686	1.193	0.911	1.099	1.021	1.077	0.763	1.01	0.791	1.122	0.887	1.035	1.204	0.928	0.84	0.957	1.024	1.042
O43426	1178	S	Synaptojanin-1 OS=Homo sapiens OX=9606 GN=SYNJ1 PE=1 SV=2	SYNJ1		0.782						0.888						0.965		0.838		0.459				0.887					0.774	1.131		0.765				0.763	1.01	0.791	1.122	0.887	1.035	1.204	0.928	0.84	0.957	1.024	1.042
O43426	1385	S	Synaptojanin-1 OS=Homo sapiens OX=9606 GN=SYNJ1 PE=1 SV=2	SYNJ1		0.707						0.795						0.339		0.898		0.533				1.605					0.364	2.427		0.801				0.763	1.01	0.791	1.122	0.887	1.035	1.204	0.928	0.84	0.957	1.024	1.042
O43426	1053	S	Synaptojanin-1 OS=Homo sapiens OX=9606 GN=SYNJ1 PE=1 SV=2	SYNJ1	1.026	0.887	1.332	0.838	0.926	0.743	1.195	0.849			0.861	0.883	0.891	0.907		0.947		0.621	0.913	0.785	1.073	1.049	0.908	0.733			0.875	1.034	1.022	0.856	1.015			0.763	1.01	0.791	1.122	0.887	1.035	1.204	0.928	0.84	0.957	1.024	1.042
O43432	1582	S	Eukaryotic translation initiation factor 4 gamma 3 OS=Homo sapiens OX=9606 GN=EIF4G3 PE=1 SV=2	EIF4G3	1.112	0.911	1.496	0.838	0.666	0.68	1.098	0.607	0.535	0.635	0.851	1.161	0.971	0.822	0.446	0.88	1.102	0.931	0.954	0.758	1.277	1.076	1.012	1.199	0.801	1.136	1.113	1.477	0.734	0.745	1.205	0.942	0.878	1.077	1.01	1.056	1.017	1.107	1.006	1.143	0.979	0.981	0.703	1.014	0.852
O43432	1156	S	Eukaryotic translation initiation factor 4 gamma 3 OS=Homo sapiens OX=9606 GN=EIF4G3 PE=1 SV=2	EIF4G3	1.1	1.016	1.08	0.776	0.755	0.941	1.109	0.44	0.723	0.539	1.041	0.893	0.891	0.665	1.389	0.798	1.12	0.469	1.027	0.708	1.365	1.312	0.77	1.33	0.833	1.047	0.739	1.378	0.965	0.715	1.394	0.632	1.281	1.077	1.01	1.056	1.017	1.107	1.006	1.143	0.979	0.981	0.703	1.014	0.852
O43432	1409	S	Eukaryotic translation initiation factor 4 gamma 3 OS=Homo sapiens OX=9606 GN=EIF4G3 PE=1 SV=2	EIF4G3	1.525	1.153	1.568	0.814	0.966	0.667	1.105	0.698	0.815	0.666	0.899	1.075	1.014	0.88	1.078	0.952	1.128	0.858	1.021	0.84	1.516	0.96	1.14	1.204	1.166	1.177	1.085	0.79	1.04	0.757	1.148	0.897	0.5	1.077	1.01	1.056	1.017	1.107	1.006	1.143	0.979	0.981	0.703	1.014	0.852
O43432	240	S	Eukaryotic translation initiation factor 4 gamma 3 OS=Homo sapiens OX=9606 GN=EIF4G3 PE=1 SV=2	EIF4G3	1.526	0.957	1.447	0.684	0.984	0.866	1.613	0.912	0.413	0.396	0.91	0.519	1.269	0.997	1.386	0.759	1.238	0.684	0.895	0.712	1.328	1.463	1.564	1.389	0.684	1.061	1.229	1.332	0.977	0.903	1.138	0.713	0.829	1.077	1.01	1.056	1.017	1.107	1.006	1.143	0.979	0.981	0.703	1.014	0.852
O43432	495	S	Eukaryotic translation initiation factor 4 gamma 3 OS=Homo sapiens OX=9606 GN=EIF4G3 PE=1 SV=2	EIF4G3	1.097	0.884	1.652	0.691	0.492	1.093	1.631	1.036	0.481	0.674	0.76	1.097	0.989	0.612	0.283	0.98	1.266	1.304	1.276	0.842	1.389	1.444	0.356	1.391	0.8	0.903	1.133	1.019	0.825	0.953	1.143	0.419	0.424	1.077	1.01	1.056	1.017	1.107	1.006	1.143	0.979	0.981	0.703	1.014	0.852
O43432	232	S	Eukaryotic translation initiation factor 4 gamma 3 OS=Homo sapiens OX=9606 GN=EIF4G3 PE=1 SV=2	EIF4G3		1.51			0.678	1.265	1.614	1.212	0.432	0.407			0.953	0.464	0.526	0.875	1.412	1.405			1.811	2.227	0.711	1.244	0.803	1.102	1.365	1.287		0.646	1.226	0.358	0.528	1.077	1.01	1.056	1.017	1.107	1.006	1.143	0.979	0.981	0.703	1.014	0.852
O43439	551	S	Protein CBFA2T2 OS=Homo sapiens OX=9606 GN=CBFA2T2 PE=1 SV=1	CBFA2T2		0.699						0.571						0.747		0.837		0.538				0.774					0.746	1.56		0.821
O43439	409	S	Protein CBFA2T2 OS=Homo sapiens OX=9606 GN=CBFA2T2 PE=1 SV=1	CBFA2T2	1.155	0.868	1.279	0.68	1.07	0.668	1.408	1.038	1.334	0.906	0.771	0.858	0.836	1.034	1.049	1.181	0.923	0.529	0.785	0.682	1.009	0.903	0.976	0.683	1.132	1.185	0.835	1.227	1.077	0.758	0.849	1.235	0.957
O43439	577	S	Protein CBFA2T2 OS=Homo sapiens OX=9606 GN=CBFA2T2 PE=1 SV=1	CBFA2T2		0.958			1.202	0.89	0.855	0.894	1.311	1.145			1.123	0.842	1.222	1.206	0.939	0.542			1.028	1.013	1.02	0.786	1.022	1.242	0.873	1.089		0.901	0.929	0.791	0.812
O43439	264	S	Protein CBFA2T2 OS=Homo sapiens OX=9606 GN=CBFA2T2 PE=1 SV=1	CBFA2T2	1.271	0.826	0.932	0.713	0.811	0.77	0.764	1.072	1.392	1.482	0.877	1.154	1.184	0.704	0.818	1.129	1.05	0.729	0.94	0.672	1.093	0.938	0.739	0.728	0.848	1.306	0.894	0.855	0.932	1.035	1.019	0.76	0.583
O43439	33	S	Protein CBFA2T2 OS=Homo sapiens OX=9606 GN=CBFA2T2 PE=1 SV=1	CBFA2T2	1.084	0.707	0.98	0.565	0.68	0.749	0.684	0.633	1.415	1.095	0.707	0.876	1.125	0.34	0.594	0.901	1.121	0.486	0.923	0.445	1.436	0.608	0.583	0.71	0.976	1.605	0.81	0.716	0.654	0.754	1.069	0.539	0.533
O43463	391	S	Histone-lysine N-methyltransferase SUV39H1 OS=Homo sapiens OX=9606 GN=SUV39H1 PE=1 SV=1	SUV39H1	1.493	0.991	1.205	0.753	0.94	0.81	1.135	0.958	1.363	0.625	0.88	1.164	1.454	0.698	1.046	0.813	0.578	0.584	1.399	0.803	1.178	0.81	0.797	0.922	1.634	0.751	0.848	1.029	0.9	0.801	0.948	0.911	0.744
O43488	255	S	Aflatoxin B1 aldehyde reductase member 2 OS=Homo sapiens OX=9606 GN=AKR7A2 PE=1 SV=3	AKR7A2	0.717	0.715	0.576	1.161	0.614	1.19	0.63	0.429	0.432	0.941	1.565	0.633	0.794	0.955	1.035	0.593	0.596	2.529	1.306	1.257	0.938	1.011	0.994	1.151	0.786	0.637	0.849	0.69	1.269	0.819	1.015	0.936	0.975	0.838	1.037	0.846	1.196	0.852	1.147	0.848	0.786	0.859	1.047	1.029	0.893
O43491	598	S	Band 4.1-like protein 2 OS=Homo sapiens OX=9606 GN=EPB41L2 PE=1 SV=1	EPB41L2	2.273	1.316	0.47	2.107	1.094	0.941	0.856	0.413	0.48	2.611	0.487	0.557	1.026	0.905	0.764	1.485	0.597	0.319	2.256	0.662	0.409	1.511	0.762	0.942	1.096	0.52	0.225	0.921	1.524	1.15	0.662	0.959	0.736	1.311	1.267	0.599	1.252	1.091	1.351	0.845	0.722	0.819	2.047	0.882	0.831
O43491	386	S	Band 4.1-like protein 2 OS=Homo sapiens OX=9606 GN=EPB41L2 PE=1 SV=1	EPB41L2	1.277	1.255	0.773	0.75				0.581			0.98	0.826		0.996		0.98		0.619	1.498	0.593		1.023					0.558	1.031	1.016	0.958				1.311	1.267	0.599	1.252	1.091	1.351	0.845	0.722	0.819	2.047	0.882	0.831
O43491	499	S	Band 4.1-like protein 2 OS=Homo sapiens OX=9606 GN=EPB41L2 PE=1 SV=1	EPB41L2	1.301	0.888	0.437	1.139	1.348	0.944	0.711	0.539	1.01	2.582	0.88	0.649	1.162	1.065	1.207	1.016	0.667	0.467	1.795	0.644	0.498	1.036	1.485	0.602	0.972	0.462	0.555	1.22	0.911	0.848	1.233	1.009	1.035	1.311	1.267	0.599	1.252	1.091	1.351	0.845	0.722	0.819	2.047	0.882	0.831
O43491	87	S	Band 4.1-like protein 2 OS=Homo sapiens OX=9606 GN=EPB41L2 PE=1 SV=1	EPB41L2		1.166						0.594						0.774		1.159		0.435				1.19					0.459	0.813		1.135				1.311	1.267	0.599	1.252	1.091	1.351	0.845	0.722	0.819	2.047	0.882	0.831
O43491	550	S	Band 4.1-like protein 2 OS=Homo sapiens OX=9606 GN=EPB41L2 PE=1 SV=1	EPB41L2	1.962	1.871	0.401	0.738	0.982	0.669	0.723	0.524	0.838	2.361	0.67	0.487	1.403	0.708	0.738	0.93	0.772	0.855	2.587	0.646	0.498	1.166	1.138	0.624	1.379	0.435	0.441	0.714	0.904	1.361	1.318	0.639	0.442	1.311	1.267	0.599	1.252	1.091	1.351	0.845	0.722	0.819	2.047	0.882	0.831
O43493	224	S	Trans-Golgi network integral membrane protein 2 OS=Homo sapiens OX=9606 GN=TGOLN2 PE=1 SV=4	TGOLN2		0.952						0.623						0.608		0.654		0.354				1.462					0.63	1.284		0.63				0.866	0.765	0.919	1.3	0.833	1.079	1.44	2.471	0.969	0.819	0.84	1.045
O43493	71	S	Trans-Golgi network integral membrane protein 2 OS=Homo sapiens OX=9606 GN=TGOLN2 PE=1 SV=4	TGOLN2	0.359	0.292	0.334	2.769	0.482	1.079	4.716	0.765	0.561	0.33	0.597	1.493	0.602	0.254	0.396	0.442	0.326	0.171	0.932	1.747	0.879	2.377	0.286	2.551	0.656	1.015	0.148	2.153	0.995	0.126	0.386	0.526	0.718	0.866	0.765	0.919	1.3	0.833	1.079	1.44	2.471	0.969	0.819	0.84	1.045
O43493	298	S	Trans-Golgi network integral membrane protein 2 OS=Homo sapiens OX=9606 GN=TGOLN2 PE=1 SV=4	TGOLN2	0.639	0.39	0.846	2	0.871	1.159	2.014	1.623	0.55	0.516	0.7	1.076	0.878	0.373	0.498	0.83	0.454	0.237	1.071	1.587	0.96	1.654	0.661	1.179	1.24	1.032	0.321	1.321	1.181	0.264	0.823	0.604	0.435	0.866	0.765	0.919	1.3	0.833	1.079	1.44	2.471	0.969	0.819	0.84	1.045
O43493	351	S	Trans-Golgi network integral membrane protein 2 OS=Homo sapiens OX=9606 GN=TGOLN2 PE=1 SV=4	TGOLN2	0.241	0.265	0.272	2.65	0.52	0.222	6.933	0.781	0.194	0.179	0.477	1.079	0.672	0.236	0.164	0.454	0.176	0.156	1.198	1.275	0.758	4.733	0.274	2.463	0.587	1.011		1.242	0.339	0.089	0.298	0.306	0.683	0.866	0.765	0.919	1.3	0.833	1.079	1.44	2.471	0.969	0.819	0.84	1.045
O43513	194	S	Mediator of RNA polymerase II transcription subunit 7 OS=Homo sapiens OX=9606 GN=MED7 PE=1 SV=1	MED7	0.962	0.77	1.145	0.733	0.733	0.786	0.895	1.034	1.143	1.457	0.894	1.025	1.185	0.951	0.784	0.971	1.021	0.489	1.097	0.723	1.074	0.876	1.076	0.742	1.043	1.524	0.848	0.939	1.413	0.765	0.906	1.09	0.948		1.072						0.927	0.66	0.958
O43516	276	S	WAS/WASL-interacting protein family member 1 OS=Homo sapiens OX=9606 GN=WIPF1 PE=1 SV=3	WIPF1	0.993	0.975	1.525	0.636	0.639	0.855	0.67	0.445	0.917	0.866	1.047	0.711	0.986	0.713	1.032	0.614	0.951	0.361	1.056	0.744	1.201	0.978	0.789	0.783	1.144	1.486	0.415	1.214	1.236	0.485	0.943	0.999	2.296	1.193	0.957	1.132	1.15	0.908	1.081	1.458	0.931	0.728	0.741	0.993	1.008
O43516	203	S	WAS/WASL-interacting protein family member 1 OS=Homo sapiens OX=9606 GN=WIPF1 PE=1 SV=3	WIPF1	0.993	0.907	1.191	0.951				0.692			1.003	0.998		1.919		0.901		0.546	0.854	0.795		1.013					0.73	1.152	0.944	0.728				1.193	0.957	1.132	1.15	0.908	1.081	1.458	0.931	0.728	0.741	0.993	1.008
O43516	234	S	WAS/WASL-interacting protein family member 1 OS=Homo sapiens OX=9606 GN=WIPF1 PE=1 SV=3	WIPF1	0.764	0.808	1.15	0.581	0.634	0.729	1.008	0.404	0.456	0.407	0.901	0.625	0.716	0.609	0.801	0.564	0.73	0.488	0.912	0.686	0.826	0.767	0.833	0.538	0.795	1.072	0.515	1.189	1.112	0.615	1.772	0.832	3.402	1.193	0.957	1.132	1.15	0.908	1.081	1.458	0.931	0.728	0.741	0.993	1.008
O43516	350	S	WAS/WASL-interacting protein family member 1 OS=Homo sapiens OX=9606 GN=WIPF1 PE=1 SV=3	WIPF1	1.038	0.71	0.879	0.916				0.584			0.883	0.894		0.792		0.713		0.658	0.925	0.763		0.817					0.706	1.64	1.305	0.684				1.193	0.957	1.132	1.15	0.908	1.081	1.458	0.931	0.728	0.741	0.993	1.008
O43516	214	S	WAS/WASL-interacting protein family member 1 OS=Homo sapiens OX=9606 GN=WIPF1 PE=1 SV=3	WIPF1	1.052	0.916	1.094	1.055	0.977	0.8	0.899	0.661			0.978	1.054	0.739	0.912		0.821		0.47	0.933	0.784	0.944	0.914	0.877	0.732			0.616	1.46	1.05	0.676	0.864			1.193	0.957	1.132	1.15	0.908	1.081	1.458	0.931	0.728	0.741	0.993	1.008
O43520	1207	S	Phospholipid-transporting ATPase IC OS=Homo sapiens OX=9606 GN=ATP8B1 PE=1 SV=3	ATP8B1
O43524	284	S	Forkhead box protein O3 OS=Homo sapiens OX=9606 GN=FOXO3 PE=1 SV=1	FOXO3	1.042	0.815	1.402	0.763				0.796	0.979	0.943	0.848	1.038		0.773	0.881	1.031	0.962	0.394	0.873	0.921		1.152			1.029	0.907	0.681	1.109	1.112	0.766		0.968	0.671
O43524	253	S	Forkhead box protein O3 OS=Homo sapiens OX=9606 GN=FOXO3 PE=1 SV=1	FOXO3	1.021	0.976	0.812	0.678				0.834	0.612	0.422	0.818	0.721		0.696	1.019	1.099	0.707	0.434	0.658	0.588		0.989			0.82	1.259	0.855	1.527	0.869	1.385		0.829	0.857
O43524	299	S	Forkhead box protein O3 OS=Homo sapiens OX=9606 GN=FOXO3 PE=1 SV=1	FOXO3	1.088	0.81	1.142	0.659	1.011	0.692	0.935	0.876	0.795	0.964	0.951	0.856	1.142	0.862	1.062	0.962	1.32	0.646	1.071	0.616	1.232	1.096	0.95	0.702	1.023	1.083	1.079	1.135	0.903	1.243	0.842	0.985	1.212
O43524	413	S	Forkhead box protein O3 OS=Homo sapiens OX=9606 GN=FOXO3 PE=1 SV=1	FOXO3	1.039	0.973	0.9	0.758	1.163	0.849	0.821	0.717	0.913	0.66	0.838	0.688	0.993	1.03	2.006	0.936	0.846	0.451	0.938	0.609	1.096	0.887	1.066	0.909	1.258	1.131	0.803	1.29	1.224	0.996	0.781	1.006	0.825
O43561	224	S	Linker for activation of T-cells family member 1 OS=Homo sapiens OX=9606 GN=LAT PE=1 SV=1	LAT	0.697	0.72	0.645	0.692	0.702	0.535	0.487	0.377	1.904	0.658	0.886	0.608	0.724	0.493	0.816	0.742	1.058	0.288	0.475	0.618	0.624	0.406	0.534	0.439	0.998	0.619	0.56	1.243	1.532	0.488	3.536	0.634	0.645
O43561	101	S	Linker for activation of T-cells family member 1 OS=Homo sapiens OX=9606 GN=LAT PE=1 SV=1	LAT					1.004	0.83	0.707						0.996								1.012		0.974	0.599							1.541
O43561	84	S	Linker for activation of T-cells family member 1 OS=Homo sapiens OX=9606 GN=LAT PE=1 SV=1	LAT	0.676	0.563	1.01	0.566	0.615	0.505	0.525	0.712	1.037	0.968	0.585	0.796	0.797	0.717	0.501	0.84	1.177	0.377	0.632	0.594	0.778	0.629	0.63	0.438	0.946	1.149	0.586	1.741	1.623	0.605	2.924	0.832	1.044
O43566	478	S	Regulator of G-protein signaling 14 OS=Homo sapiens OX=9606 GN=RGS14 PE=1 SV=4	RGS14	0.738	0.797	0.868	1.131	0.829	0.981	1.2	0.586	0.867	0.737	0.998	0.861	1.132	0.625	0.873	0.938	0.746	0.795	1.074	0.902	1.096	1.207	0.649	1.585	0.916	0.766	0.609	1.27	1.347	0.755	1.113	0.896	0.909	0.755	0.936	0.905	1.217	0.815	1.061	1.298	0.832	0.929	0.838	0.919	1.009
O43566	288	S	Regulator of G-protein signaling 14 OS=Homo sapiens OX=9606 GN=RGS14 PE=1 SV=4	RGS14	0.369	0.815	1.158	1.193	0.771	0.87	0.785	0.646	0.957	0.834	0.916	1.316	1.073	1.034	1.242	0.84	1.335	0.885	1.542	1.58	1.443	1.01	0.794	0.947	0.999	1.444	0.766	1.336	1.107	0.734	1.549	0.977	0.911	0.755	0.936	0.905	1.217	0.815	1.061	1.298	0.832	0.929	0.838	0.919	1.009
O43566	291	S	Regulator of G-protein signaling 14 OS=Homo sapiens OX=9606 GN=RGS14 PE=1 SV=4	RGS14		0.789						0.574	0.365	0.647				1.44	0.554	1.011	0.711	0.781				0.951			0.648	1.005	0.61	1.461		0.574		0.95	1.443	0.755	0.936	0.905	1.217	0.815	1.061	1.298	0.832	0.929	0.838	0.919	1.009
O43566	203	S	Regulator of G-protein signaling 14 OS=Homo sapiens OX=9606 GN=RGS14 PE=1 SV=4	RGS14	0.735	0.85	1.033	1.373	0.65	1.082	0.938	0.483	0.67	0.664	0.989	0.996	0.904	0.613	0.731	1.205	0.77	0.947	1.046	1.342	1.089	1.179	0.572	1.716	0.839	0.75	0.666	1.509	1.142	0.6	1.386	1.062	1.11	0.755	0.936	0.905	1.217	0.815	1.061	1.298	0.832	0.929	0.838	0.919	1.009
O43566	20	S	Regulator of G-protein signaling 14 OS=Homo sapiens OX=9606 GN=RGS14 PE=1 SV=4	RGS14																																		0.755	0.936	0.905	1.217	0.815	1.061	1.298	0.832	0.929	0.838	0.919	1.009
O43566	338	S	Regulator of G-protein signaling 14 OS=Homo sapiens OX=9606 GN=RGS14 PE=1 SV=4	RGS14	0.979	0.846	1.236	1.842	0.599	1.011	0.821	0.621	1.484	0.665	1.404	0.864	0.968	1.139	0.838	0.797	0.649	0.67	1.101	1.282	1.067	0.973	0.578	1.403	0.719	0.702	0.62	1.385	1.241	0.736	2.138	0.896	1.199	0.755	0.936	0.905	1.217	0.815	1.061	1.298	0.832	0.929	0.838	0.919	1.009
O43566	218	S	Regulator of G-protein signaling 14 OS=Homo sapiens OX=9606 GN=RGS14 PE=1 SV=4	RGS14	0.948	0.843	0.899	0.855				0.637	1.3	0.897	0.84	1.043		1.271	0.97	1.07	0.829	0.585	1.027	0.853		1.089			0.948	0.628	0.658	1.399	1.213	0.785		1.35	0.98	0.755	0.936	0.905	1.217	0.815	1.061	1.298	0.832	0.929	0.838	0.919	1.009
O43572	281	S	A-kinase anchor protein 10, mitochondrial OS=Homo sapiens OX=9606 GN=AKAP10 PE=1 SV=2	AKAP10	1.947	1.101	0.892	0.983	0.959	0.622	1.593	0.783	0.593	0.836	0.639	0.697	1.187	0.998	0.967	0.873	0.697	0.904	1.032	1.038	1.024	0.922	0.951	1.54	1.071	0.944	0.701	0.935	1.718	0.751	0.759	1.183	0.738	0.823		0.788	0.966	1.146	0.972	1.006				0.843	0.866
O43572	187	S	A-kinase anchor protein 10, mitochondrial OS=Homo sapiens OX=9606 GN=AKAP10 PE=1 SV=2	AKAP10	1.123	0.981	0.811	0.919	0.9	0.639	1.383	0.597	0.74	0.814	0.838	0.921	1.068	0.909	1.114	0.753	0.842	0.791	0.77	0.809	0.793	0.959	0.789	1.359	0.986	0.904	0.745	1.487	1.126	0.802	1.025	1.003	0.953	0.823		0.788	0.966	1.146	0.972	1.006				0.843	0.866
O43583	73	S	Density-regulated protein OS=Homo sapiens OX=9606 GN=DENR PE=1 SV=2	DENR	1.316	1.295	0.889	0.904	0.763	0.778	0.841	0.462	0.866	0.793	1.113	1.009	1.344	1.099	1.924	0.778	1.114	0.937	1.554	0.589	1.385	0.936	0.896	0.745	1.008	0.985	1.156	0.793	0.717	0.872	1.642	0.553	0.47	1.484	1.226	1.18	1.098	1.02	1.077	1.02	0.712	0.933	0.955	1.177	0.9
O43586	312	S	Proline-serine-threonine phosphatase-interacting protein 1 OS=Homo sapiens OX=9606 GN=PSTPIP1 PE=1 SV=1	PSTPIP1	0.361	0.467	0.284	0.694	0.678	0.567	2.206	0.398	0.643	0.678	0.481	0.83	0.562	1.078	0.628	0.516	0.582	0.499	1.137	1.088	0.664	1.08	0.523	1.119	0.634	0.547	0.225	3.444	1.329	0.204	1.074	1.365	1.565	0.817	0.721	0.683	1.267	0.808	1.072	1.813	0.714	0.716	0.745	0.893	1.113
O43586	318	S	Proline-serine-threonine phosphatase-interacting protein 1 OS=Homo sapiens OX=9606 GN=PSTPIP1 PE=1 SV=1	PSTPIP1	0.772	0.393	0.58	1.152	1.142	0.811	2.705	0.473	0.609	1.457	0.627	1.43	0.631	0.699	0.884	0.719	0.491	0.378	1.067	1.461	0.785	1.468	0.993	1.333	0.907	0.598	0.106	1.614	1.19	0.19	0.837	1.03	0.837	0.817	0.721	0.683	1.267	0.808	1.072	1.813	0.714	0.716	0.745	0.893	1.113
O43586	330	S	Proline-serine-threonine phosphatase-interacting protein 1 OS=Homo sapiens OX=9606 GN=PSTPIP1 PE=1 SV=1	PSTPIP1	0.901	0.989	1	0.834	1.096	0.768	1.357	0.84			0.873	0.932	0.941	0.788		0.903		0.902	0.813	0.689	1.07	0.938	1.011	0.788			0.864	1.198	0.923	0.864	1.014			0.817	0.721	0.683	1.267	0.808	1.072	1.813	0.714	0.716	0.745	0.893	1.113
O43598	169	S	2'-deoxynucleoside 5'-phosphate N-hydrolase 1 OS=Homo sapiens OX=9606 GN=DNPH1 PE=1 SV=1	DNPH1	1.222	1.112	1.027	0.766	1.083	0.8	0.858	0.584	0.987	1.009	1.177	0.864	0.839	1.039	1.308	1.05	0.98	0.572	1.123	0.644	1.057	1.161	0.904	0.879	0.999	0.994	0.901	1.233	1.194	1.198	1.209	0.949	0.829	0.907	0.954	0.936	1.043	1.059	1.381	0.823	0.774	0.672	0.869	1.132	0.927
O43633	203	S	Charged multivesicular body protein 2a OS=Homo sapiens OX=9606 GN=CHMP2A PE=1 SV=1	CHMP2A	1	0.728	0.925	0.63	0.996	0.64	1.123	1.304	0.833	0.848	0.759	0.721	1.051	0.806	0.999	1.023	0.81	0.435	0.75	0.651	1.01	0.898	1.111	0.692	0.857	0.806	0.694	1.015	1.447	0.777	0.932	1.137	0.889	0.951	1.096	0.891	1.406	0.93	1.067	1.199	1.179	0.754	0.761	1.023	1.025
O43665	16	S	Regulator of G-protein signaling 10 OS=Homo sapiens OX=9606 GN=RGS10 PE=1 SV=3	RGS10	0.948	0.59	0.847	0.775	1.01	0.927	0.861	0.424	0.562	0.386	0.99	0.642	0.613	1.051	1.799	0.561	0.549	0.563	0.7	0.815	0.836	1.333	1.169	0.97	0.998	1.019	0.519	1.104	0.956	0.316	1.251	0.756	2.455	2.253	0.733	0.692	1.499	1.625	1.13	0.71	0.451	0.627	0.496	0.936	0.481
O43683	655	S	Mitotic checkpoint serine/threonine-protein kinase BUB1 OS=Homo sapiens OX=9606 GN=BUB1 PE=1 SV=1	BUB1	1.249	1.042	0.842	1.436	0.959	1.099	1.586	1.099	0.741	0.193	1.085	0.792	1.295	0.685	1.12	0.617	0.257	1.044	1.536	0.946	0.94	0.834	0.745	1.462	0.874	0.95	0.67	1.57	1.017	0.621	0.794	1.228	0.657
O43683	661	S	Mitotic checkpoint serine/threonine-protein kinase BUB1 OS=Homo sapiens OX=9606 GN=BUB1 PE=1 SV=1	BUB1	1.278		1.225	1.371	0.962	1.29	1.376				0.929	0.72	1.281						1.47	0.731	1.266		0.921	1.103					0.952		0.801
O43683	593	S	Mitotic checkpoint serine/threonine-protein kinase BUB1 OS=Homo sapiens OX=9606 GN=BUB1 PE=1 SV=1	BUB1	1.079	0.448	0.135	0.442	0.4	0.352	3.144	1.382	0.323	0.172	0.339	0.213	0.655	0.948	1.13	0.382	0.196	0.624	0.383	0.201	0.44	0.258	0.345	2.395	0.446	0.23	0.765	2.767	3.637	0.197	0.134	3.764	0.476
O43684	211	S	Mitotic checkpoint protein BUB3 OS=Homo sapiens OX=9606 GN=BUB3 PE=1 SV=1	BUB3	1.364	0.998	1.066	0.8	0.955	0.658	0.865	0.79	1.053	1.31	0.774	0.931	1.328	0.727	1.227	1.023	1.015	0.707	0.956	0.613	0.945	0.885	1.009	0.858	0.932	1.095	1.148	0.814	0.876	1.097	1.474	0.949	0.853	1.029	1.049	1.161	1.019	0.99	0.987	0.918	1.031	1.231	1.268	1.055	1.056
O43716	136	S	Glutamyl-tRNA(Gln) amidotransferase subunit C, mitochondrial OS=Homo sapiens OX=9606 GN=GATC PE=1 SV=1	GATC		0.678						0.867						0.96		1.081		0.426				0.807					0.569	0.999		0.704				0.936	0.993	1.042	1.017	1.039	0.918	1.059	1.748	1.151	0.951	0.932	0.966
O43719	676	S	HIV Tat-specific factor 1 OS=Homo sapiens OX=9606 GN=HTATSF1 PE=1 SV=1	HTATSF1	0.394	0.938	0.396	0.144	0.399	0.209	1.385	0.519	0.416	0.731	0.479	1.101	1.262	0.51	1.615	0.786	1.82	2.323	0.359	0.226	0.794	1.204	0.595	0.4	0.418	0.783	3.726	0.621	0.207	2.073	3.878	0.289	0.503	0.984	0.872	1.324	0.939	0.882	0.976	0.935	0.994	0.955	1.137	0.991	1.157
O43719	579	S	HIV Tat-specific factor 1 OS=Homo sapiens OX=9606 GN=HTATSF1 PE=1 SV=1	HTATSF1		0.706						0.707						1.072		1.157		0.774				0.977					0.932	2.032		0.631				0.984	0.872	1.324	0.939	0.882	0.976	0.935	0.994	0.955	1.137	0.991	1.157
O43719	624	S	HIV Tat-specific factor 1 OS=Homo sapiens OX=9606 GN=HTATSF1 PE=1 SV=1	HTATSF1	0.408	1.006	0.755	0.628	0.548	0.66	1.837	0.823	0.866	1.081	1.337	1.16	0.858	0.474	1.725	0.677	0.815	1.773	0.525	0.392	0.727	1.102	0.736	0.704	0.5	0.531	2.595	1.19	0.572	1.251	1.738	0.635	0.947	0.984	0.872	1.324	0.939	0.882	0.976	0.935	0.994	0.955	1.137	0.991	1.157
O43719	529	S	HIV Tat-specific factor 1 OS=Homo sapiens OX=9606 GN=HTATSF1 PE=1 SV=1	HTATSF1	0.587	0.862	0.667	0.723	0.682	0.456	1.863	0.591			0.949	0.807	0.706	0.655		0.604		1.235	0.533	0.515	1.245	1.258	0.73	0.553			2.756	1.744	0.909	1.355	2.433			0.984	0.872	1.324	0.939	0.882	0.976	0.935	0.994	0.955	1.137	0.991	1.157
O43719	494	S	HIV Tat-specific factor 1 OS=Homo sapiens OX=9606 GN=HTATSF1 PE=1 SV=1	HTATSF1	0.841	1.043	1.088	0.667				0.757	0.743	0.934	0.929	0.814		0.59	1.276	1.031	1.068	0.647	0.603	0.657		1.274			0.784	0.889	1.064	1.174	1.063	1.12		1.24	1.104	0.984	0.872	1.324	0.939	0.882	0.976	0.935	0.994	0.955	1.137	0.991	1.157
O43719	498	S	HIV Tat-specific factor 1 OS=Homo sapiens OX=9606 GN=HTATSF1 PE=1 SV=1	HTATSF1	0.94	1.032	1.357	1.099	0.43	1.138	0.863	0.955	1.917	0.765	0.981	1.12	1.035	0.437	1.067	1.26	0.949	0.638	1.057	0.857	1.363	1.451	1.008	1.145	0.844	0.92	0.895	1.69	0.69	0.972	1.193	1.485	0.911	0.984	0.872	1.324	0.939	0.882	0.976	0.935	0.994	0.955	1.137	0.991	1.157
O43719	453	S	HIV Tat-specific factor 1 OS=Homo sapiens OX=9606 GN=HTATSF1 PE=1 SV=1	HTATSF1	0.832	0.821	0.839	0.84	0.554	0.673	1.502	0.771	1.05	1.134	1.138	1.183	1.037	0.401	1.438	0.746	1.088	0.779	0.8	0.715	1.183	1.17	0.815	1.002	0.694	1.201	1.278	2.089	0.862	0.975	1.599	0.922	1.109	0.984	0.872	1.324	0.939	0.882	0.976	0.935	0.994	0.955	1.137	0.991	1.157
O43719	479	S	HIV Tat-specific factor 1 OS=Homo sapiens OX=9606 GN=HTATSF1 PE=1 SV=1	HTATSF1		0.335			0.697	1.454	1.025	0.791					0.807	0.488		0.683		0.485			0.781	0.845	0.947	1.167			1.22	1.873		1.86	0.811			0.984	0.872	1.324	0.939	0.882	0.976	0.935	0.994	0.955	1.137	0.991	1.157
O43719	481	S	HIV Tat-specific factor 1 OS=Homo sapiens OX=9606 GN=HTATSF1 PE=1 SV=1	HTATSF1	1.823	0.454	0.437	0.622	0.68	1.068	1.142	0.852	0.666	0.772	2.093	0.522	0.809	0.561	0.855	0.797	0.686	0.558	0.725	0.527	0.817	0.922	0.964	0.923	0.632	1.206	1.343	1.295	1.664	1.633	0.922	1.144	0.88	0.984	0.872	1.324	0.939	0.882	0.976	0.935	0.994	0.955	1.137	0.991	1.157
O43719	241	S	HIV Tat-specific factor 1 OS=Homo sapiens OX=9606 GN=HTATSF1 PE=1 SV=1	HTATSF1	0.589	1.242	2.188	0.317	0.537	0.712	0.364	0.3	0.723	0.491	1.047	0.539	0.873	1.652	1.119	0.534	1.007	0.33	1.378	0.294	1.162	0.679	0.799	0.344	0.959	2.616	0.457	1.08	0.972	0.924	2.245	1.439	1.172	0.984	0.872	1.324	0.939	0.882	0.976	0.935	0.994	0.955	1.137	0.991	1.157
O43719	721	S	HIV Tat-specific factor 1 OS=Homo sapiens OX=9606 GN=HTATSF1 PE=1 SV=1	HTATSF1		0.721			0.717	0.77	1.773	0.57					0.858	0.778		0.608		1.423			0.876	0.968	0.706	0.616			1.743	1.266		1.147	2.021			0.984	0.872	1.324	0.939	0.882	0.976	0.935	0.994	0.955	1.137	0.991	1.157
O43719	713	S	HIV Tat-specific factor 1 OS=Homo sapiens OX=9606 GN=HTATSF1 PE=1 SV=1	HTATSF1		0.903						0.776						0.485		0.644		2.268				0.982					2.844	0.907		1.298				0.984	0.872	1.324	0.939	0.882	0.976	0.935	0.994	0.955	1.137	0.991	1.157
O43719	714	S	HIV Tat-specific factor 1 OS=Homo sapiens OX=9606 GN=HTATSF1 PE=1 SV=1	HTATSF1																																		0.984	0.872	1.324	0.939	0.882	0.976	0.935	0.994	0.955	1.137	0.991	1.157
O43719	702	S	HIV Tat-specific factor 1 OS=Homo sapiens OX=9606 GN=HTATSF1 PE=1 SV=1	HTATSF1		0.905						0.764						0.337		0.746		2.928				0.645					4.016	0.121		1.56				0.984	0.872	1.324	0.939	0.882	0.976	0.935	0.994	0.955	1.137	0.991	1.157
O43719	387	S	HIV Tat-specific factor 1 OS=Homo sapiens OX=9606 GN=HTATSF1 PE=1 SV=1	HTATSF1	0.82	0.683	2.479	0.218	0.375	0.986	0.359	0.509	0.282	0.403	1.663	0.752	0.974	0.736	0.578	1.209	1.006	0.324	1.938	0.347	1.476	1.35	1.116	0.471	1.202	2.248	0.517	1.394	0.829	1.352	0.89	2.002	1.182	0.984	0.872	1.324	0.939	0.882	0.976	0.935	0.994	0.955	1.137	0.991	1.157
O43719	389	S	HIV Tat-specific factor 1 OS=Homo sapiens OX=9606 GN=HTATSF1 PE=1 SV=1	HTATSF1	0.921	0.709	2.592	0.281	0.271	1.011	0.388	0.339			1.186	0.8	0.964	0.857		1.477		0.168	2.014	0.313	1.446	1.944	0.979	0.495			0.536	2.474	0.737	1.858	1.021			0.984	0.872	1.324	0.939	0.882	0.976	0.935	0.994	0.955	1.137	0.991	1.157
O43719	445	S	HIV Tat-specific factor 1 OS=Homo sapiens OX=9606 GN=HTATSF1 PE=1 SV=1	HTATSF1	1.17	0.767	1.337	0.705				0.965			0.734	0.676		0.995		1.061		0.51	0.66	0.555		0.818					0.669	1.035	1.184	0.813				0.984	0.872	1.324	0.939	0.882	0.976	0.935	0.994	0.955	1.137	0.991	1.157
O43719	642	S	HIV Tat-specific factor 1 OS=Homo sapiens OX=9606 GN=HTATSF1 PE=1 SV=1	HTATSF1	0.878	1.11	0.912	0.264	0.562	0.257	1.186	0.635	0.503	1.594	0.774	1.588	1.472	0.51	1.893	0.949	1.957	2.339	1.042	0.451	1.064	1.359	0.817	0.414	0.872	1.528	3.355	0.428	0.413	2.397	2.653	0.318	0.37	0.984	0.872	1.324	0.939	0.882	0.976	0.935	0.994	0.955	1.137	0.991	1.157
O43719	616	S	HIV Tat-specific factor 1 OS=Homo sapiens OX=9606 GN=HTATSF1 PE=1 SV=1	HTATSF1																																		0.984	0.872	1.324	0.939	0.882	0.976	0.935	0.994	0.955	1.137	0.991	1.157
O43741	183	S	5'-AMP-activated protein kinase subunit beta-2 OS=Homo sapiens OX=9606 GN=PRKAB2 PE=1 SV=1	PRKAB2	1.067	0.712	0.771	1.126				0.621			1.04	0.773		0.812		0.787		0.505	0.742	0.86		0.877					0.619	1.488	1.436	0.724
O43752	2	S	Syntaxin-6 OS=Homo sapiens OX=9606 GN=STX6 PE=1 SV=1	STX6	1.081	1.646	0.736	0.795	0.984	0.602	1.31	0.538	0.999	0.81	1.162	0.696	1.3	0.242	0.742	0.321	0.742	1.102	0.765	1.221	1.719	1.075	1.301	0.543	0.872	2.207	1.08	0.266	0.724	1.069	1.342	0.401	0.765	0.815	0.997	0.921	1.021	0.999	0.972	1.179	1.392	0.897	0.858	0.977	0.879
O43760	3	S	Synaptogyrin-2 OS=Homo sapiens OX=9606 GN=SYNGR2 PE=1 SV=1	SYNGR2	0.967	0.715	1.234	0.667	1.028	0.761	0.717	0.915	0.991	0.584	0.933	0.627	0.902	1.718	1.131	0.779	0.864	0.506	0.637	0.599	1.039	0.726	1.353	0.645	0.802	0.812	0.685	1.159	1.135	0.519	0.782	1.087	1.503	0.886	0.936	0.621	0.942	0.98	1.086	1.048	1.419	1.097	1.006	1.083	0.931
O43765	77	S	Small glutamine-rich tetratricopeptide repeat-containing protein alpha OS=Homo sapiens OX=9606 GN=SGTA PE=1 SV=1	SGTA	1.053	1.136	1.038	0.699	1.316	0.79	0.795	0.63	0.892	0.72	1.018	0.856	0.947	0.9	1.259	1.071	0.926	0.557	0.694	0.616	1.126	0.879	1.231	0.944	0.954	0.986	1.016	1.149	1.017	1.077	1.072	1.174	0.912	1.129	1.208	1.076	1.009	1.139	1.145	1.026	0.887	0.816	0.838	1.161	0.93
O43765	88	S	Small glutamine-rich tetratricopeptide repeat-containing protein alpha OS=Homo sapiens OX=9606 GN=SGTA PE=1 SV=1	SGTA																																		1.129	1.208	1.076	1.009	1.139	1.145	1.026	0.887	0.816	0.838	1.161	0.93
O43765	305	S	Small glutamine-rich tetratricopeptide repeat-containing protein alpha OS=Homo sapiens OX=9606 GN=SGTA PE=1 SV=1	SGTA	1.045	0.734	0.776	1.003	0.687	0.912	1.638	0.649	0.592	0.557	0.595	0.988	1.224	0.616	0.668	1.075	0.642	0.477	1.115	0.943	0.534	1.015	0.535	2.355	1.173	0.715	0.54	1.151	1.18	0.972	0.941	0.946	0.987	1.129	1.208	1.076	1.009	1.139	1.145	1.026	0.887	0.816	0.838	1.161	0.93
O43768	43	S	Alpha-endosulfine OS=Homo sapiens OX=9606 GN=ENSA PE=1 SV=1	ENSA	0.686	0.836	1.33	0.788	0.541	1.372	0.632	0.324	0.544	0.382	0.679	0.74	0.828	0.955	1.084	0.742	0.434	0.375	1.946	0.999	0.61	3.843	0.645	1.129	1.735	1.444	0.133	0.93	1.139	0.34	2.868	0.993	1.192	1.154	1.052	1.081	1.145	0.978	1.246	1.073	0.868	0.796	0.846	1.048	0.987
O43768	108	S	Alpha-endosulfine OS=Homo sapiens OX=9606 GN=ENSA PE=1 SV=1	ENSA	0.433	0.774	2.483	0.472	0.216	0.989	0.199	0.236	0.629	1.042	1.107	0.782	0.804	0.471	0.655	0.352	1.267	1.086	1.191	0.809	1.364	1.17	0.391	0.597	0.814	2.46	0.449	1.64	0.724	0.978	2.252	1.108	1.491	1.154	1.052	1.081	1.145	0.978	1.246	1.073	0.868	0.796	0.846	1.048	0.987
O43768	109	S	Alpha-endosulfine OS=Homo sapiens OX=9606 GN=ENSA PE=1 SV=1	ENSA	0.592	0.72	3.151	0.526	0.473	1.013	0.526	0.231			0.976	0.943	0.899	0.464		0.449		1.321	1.386	0.901	1.299	1.462	0.596	0.728			0.496	0.899	0.813	0.992	2.238			1.154	1.052	1.081	1.145	0.978	1.246	1.073	0.868	0.796	0.846	1.048	0.987
O43768	2	S	Alpha-endosulfine OS=Homo sapiens OX=9606 GN=ENSA PE=1 SV=1	ENSA	1.693	0.922	0.682	0.841	0.832	0.719	0.83	0.48	0.526	1.415	1.448	1.016	0.831	0.619	0.929	0.621	0.773	0.374	0.663	0.425	0.78	0.637	1.82	0.617	0.723	2.717	2.206	0.754	1.887	0.89	0.95	1.145	0.817	1.154	1.052	1.081	1.145	0.978	1.246	1.073	0.868	0.796	0.846	1.048	0.987
O43768	67	S	Alpha-endosulfine OS=Homo sapiens OX=9606 GN=ENSA PE=1 SV=1	ENSA					0.941	0.724	0.797		0.816	0.741			0.813		0.945		1.141				0.922		0.886	0.742	1.496	1.492					1.253	0.999	0.648	1.154	1.052	1.081	1.145	0.978	1.246	1.073	0.868	0.796	0.846	1.048	0.987
O43791	6	S	Speckle-type POZ protein OS=Homo sapiens OX=9606 GN=SPOP PE=1 SV=1	SPOP	1.186	0.774	1.096	0.691	1.116	0.726	0.951	0.907	1.084	1.349	0.741	1.194	1.008	0.792	1.086	0.966	1.553	0.639	0.915	0.676	1.078	0.966	1.132	0.717	1.196	1.002	0.863	0.88	0.965	0.968	1.174	0.911	0.712
O43815	376	S	Striatin OS=Homo sapiens OX=9606 GN=STRN PE=1 SV=4	STRN		0.967						0.946						0.656		1.042		0.533				0.926					0.701	1.322		0.948				0.968	0.982	1.122	0.89	0.95	0.843	1.086	1.188	1.114	1.309	0.878	1.407
O43815	294	S	Striatin OS=Homo sapiens OX=9606 GN=STRN PE=1 SV=4	STRN	1.318	0.991	2.025	0.392	1.713	0.379	0.793	1.274			0.61	0.677	1.151	0.452		1.334		0.32	0.603	0.491	2.356	0.672	1.595	0.547			1.376	0.443	0.758	0.857	0.98			0.968	0.982	1.122	0.89	0.95	0.843	1.086	1.188	1.114	1.309	0.878	1.407
O43815	245	S	Striatin OS=Homo sapiens OX=9606 GN=STRN PE=1 SV=4	STRN	1.231	0.6	1.294	0.709	0.781	0.559	0.775	0.561	0.648	1.797	0.749	1.285	1.253	0.669	0.641	1.728	1.727	0.39	1.376	0.811	1.531	1.328	0.691	0.711	1.628	1.933	0.498	0.532	0.99	0.92	0.964	0.674	0.492	0.968	0.982	1.122	0.89	0.95	0.843	1.086	1.188	1.114	1.309	0.878	1.407
O43818	50	S	U3 small nucleolar RNA-interacting protein 2 OS=Homo sapiens OX=9606 GN=RRP9 PE=1 SV=1	RRP9																																		1.122	0.992	1.22	0.869	1.105	0.856	0.867	1.013	1.304	1.126	0.959	0.966
O43818	51	S	U3 small nucleolar RNA-interacting protein 2 OS=Homo sapiens OX=9606 GN=RRP9 PE=1 SV=1	RRP9									0.882	0.845					0.758		0.858								0.953	0.82						0.924	0.731	1.122	0.992	1.22	0.869	1.105	0.856	0.867	1.013	1.304	1.126	0.959	0.966
O43818	53	S	U3 small nucleolar RNA-interacting protein 2 OS=Homo sapiens OX=9606 GN=RRP9 PE=1 SV=1	RRP9	1.223	0.673	1.545	0.909	1.006	0.753	0.846	0.811			0.791	0.884	0.9	0.974		0.836		0.412	0.999	0.82	1.028	0.722	0.91	0.627			0.583	1.004	1.146	0.635	0.95			1.122	0.992	1.22	0.869	1.105	0.856	0.867	1.013	1.304	1.126	0.959	0.966
O43823	112	S	A-kinase anchor protein 8 OS=Homo sapiens OX=9606 GN=AKAP8 PE=1 SV=1	AKAP8	1.059	0.861	1.21	0.832	0.841	0.867	1.311	1.001	0.85	0.849	0.729	0.881	1.084	0.832	0.813	0.956	0.841	0.575	0.893	0.714	1.068	1.114	0.861	1.014	0.813	0.804	0.579	1.657	0.945	0.608	0.871	0.918	0.895	1.151	1.03	1.438	0.911	1.162	1	1.048	1.364	1.042	1.055	0.926	0.873
O43823	339	S	A-kinase anchor protein 8 OS=Homo sapiens OX=9606 GN=AKAP8 PE=1 SV=1	AKAP8	2.09	1.689	2.421	0.31	1.715	0.257	1.132	2.152	0.299	0.837	0.499	0.763	1.134	0.554	1.713	1.573	1.621	0.742	0.7	0.391	2.068	0.882	1.703	0.385	1.739	1.428	2.075	0.318	0.397	0.807	1.085	0.285	0.16	1.151	1.03	1.438	0.911	1.162	1	1.048	1.364	1.042	1.055	0.926	0.873
O43823	353	S	A-kinase anchor protein 8 OS=Homo sapiens OX=9606 GN=AKAP8 PE=1 SV=1	AKAP8		1.283			1.253	0.5	1.004	1.163					0.935	0.824		0.906		0.579			0.771	0.881	1.277	0.45			0.937	1.133		0.899	1.014			1.151	1.03	1.438	0.911	1.162	1	1.048	1.364	1.042	1.055	0.926	0.873
O43823	323	S	A-kinase anchor protein 8 OS=Homo sapiens OX=9606 GN=AKAP8 PE=1 SV=1	AKAP8	0.865	0.761	0.977	0.924	1.263	1.386	1.118	0.692	2.745	0.762	1.263	0.671	0.779	1.198	1.529	0.803	0.79	0.384	0.64	0.652	0.782	0.747	0.776	0.687	0.823	0.77	0.579	1.362	1.16	0.617	1.184	1.233	0.838	1.151	1.03	1.438	0.911	1.162	1	1.048	1.364	1.042	1.055	0.926	0.873
O43823	328	S	A-kinase anchor protein 8 OS=Homo sapiens OX=9606 GN=AKAP8 PE=1 SV=1	AKAP8	1.238	1.071	1.338	0.822	1.031	0.756	0.861	1.19	1.602	0.883	0.811	0.838	0.963	0.876	1.124	1.104	0.954	0.576	0.74	0.666	1.176	0.938	0.917	0.657	1.042	0.91	0.906	0.934	1.151	0.743	0.829	0.873	0.675	1.151	1.03	1.438	0.911	1.162	1	1.048	1.364	1.042	1.055	0.926	0.873
O43829	132	S	Zinc finger and BTB domain-containing protein 14 OS=Homo sapiens OX=9606 GN=ZBTB14 PE=1 SV=2	ZBTB14	1.179	0.924	1.416	0.8	0.933	0.762	0.864	0.963	1.456	1.718	0.797	1.184	0.982	0.993	0.757	1.056	1.271	0.612	0.887	0.739	1.085	0.819	0.96	0.743	1.107	1.112	1.185	1.007	1.015	0.975	1.01	1.104	0.784	2.001	0.882	2.156	1.071				1.261	1.699	1.519	1.185	1.642
O43837	173	S	Isocitrate dehydrogenase [NAD] subunit beta, mitochondrial OS=Homo sapiens OX=9606 GN=IDH3B PE=1 SV=2	IDH3B	0.899	0.87	1.445	0.844				0.758	1.369	1.128	1.151	1.257		1.226	1.226	1.282	1.17	0.451	0.946	0.737		0.869			1.048	0.908	0.811	1.017	1.388	0.909		1.11	0.877	0.736	1.199	0.862	0.848	0.976	0.993	0.897	1.067	1.071	1.098	0.982	1.079
O43847	94	S	Nardilysin OS=Homo sapiens OX=9606 GN=NRDC PE=1 SV=3	NRDC	0.891	1.159	1.431	1.33	0.586	1.547	0.819	0.538	0.954	0.701	1.085	0.797	0.903	0.626	0.882	0.959	0.902	0.731	1.104	1.073	1.187	1.064	0.524	1.142	1.003	1.099	0.833	1.129	1.128	1.101	1.159	0.859	0.803	0.85	1.485	0.836	1.088	0.945	1.256	1.081	0.834	0.708	0.715	1.122	0.905
O43852	44	S	Calumenin OS=Homo sapiens OX=9606 GN=CALU PE=1 SV=2	CALU	0.867	1.082	0.721	0.625				0.627	1.04	0.961	0.923	0.6		0.648	1.04	0.91	1.52	0.281	0.583	0.368		1.002			1.089	2.735	0.998	0.56	0.811	1.144		0.712	0.785	1.066	0.89	1.111	0.616	1.355	0.633	0.675	1.565	1.085	1.512	0.953	1.093
O43865	2	S	S-adenosylhomocysteine hydrolase-like protein 1 OS=Homo sapiens OX=9606 GN=AHCYL1 PE=1 SV=2	AHCYL1	1.15	0.849	0.688	0.817	1.096	0.62	0.872	0.581	0.667	1.085	1	0.93	0.701	0.779	0.76	0.741	0.738	1.068	0.65	0.575	0.748	0.898	2.279	0.391	0.716	2.749	1.644	0.601	1.835	0.981	0.825	1.206	0.993	0.969	0.89	0.888	1.119	0.973	1.019	1.052	1.061	0.804	0.848	1.001	1.173
O43896	915	S	Kinesin-like protein KIF1C OS=Homo sapiens OX=9606 GN=KIF1C PE=1 SV=3	KIF1C		0.683						0.697						0.654		0.874		0.679				1.085					0.549	1.316		0.641												1.326	1.458
O43900	437	S	Prickle planar cell polarity protein 3 OS=Homo sapiens OX=9606 GN=PRICKLE3 PE=1 SV=2	PRICKLE3	0.679	1.098	1.048	0.775	0.777	1.108	0.773	0.801	1.193	0.743	0.799	0.913	0.692	0.92	1.171	1.131	0.777	0.981	0.823	0.858	0.881	0.814	0.694	1.013	0.947	0.998	0.829	1.519	1.127	0.777	0.944	1.14	1.114
O43900	502	S	Prickle planar cell polarity protein 3 OS=Homo sapiens OX=9606 GN=PRICKLE3 PE=1 SV=2	PRICKLE3	0.791	1.026	1.561	1.016	0.837	1.025	0.816	0.658	0.716	1.054	0.974	1.126	1.225	0.612	0.737	1.231	0.967	0.882	1.303	1.148	1.495	0.816	1.383	0.614	1.255	1.203	0.632	0.94	0.928	0.847	1.283	1.192	0.803
O43900	491	S	Prickle planar cell polarity protein 3 OS=Homo sapiens OX=9606 GN=PRICKLE3 PE=1 SV=2	PRICKLE3	0.909	0.898	1.217	0.748	0.937	0.572	0.801	0.777	0.973	1.124	0.816	0.876	0.827	1.103	0.913	0.974	1.057	0.636	0.851	0.681	0.955	0.889	0.9	0.557	1.032	1.052	0.699	1.026	0.96	0.823	0.995	0.936	0.807
O43914	89	S	TYRO protein tyrosine kinase-binding protein OS=Homo sapiens OX=9606 GN=TYROBP PE=1 SV=1	TYROBP	0.988	0.745	0.994	1.009	0.886	0.74	1.369	0.789			0.667	0.917	0.78	0.904		0.822		0.457	0.782	0.833	1.557	1.023	0.796	0.824			0.596	1.23	1.091	0.605	0.77			0.688	0.901	0.889	0.936	0.646	0.848	3.555	1.754	0.435	0.953	0.659	1.3
O43933	1211	S	Peroxisome biogenesis factor 1 OS=Homo sapiens OX=9606 GN=PEX1 PE=1 SV=1	PEX1		1.039						1.093						0.882		1.244		0.76				1.222					1.12	1.239		1.224				1.062	0.897	0.913	1.062	1.162	0.955	1.105	1.218	1.272	1.343	1.074	1.045
O43933	1181	S	Peroxisome biogenesis factor 1 OS=Homo sapiens OX=9606 GN=PEX1 PE=1 SV=1	PEX1		0.839						1.093	1.207	1.488				0.828	0.963	1.15	0.811	0.67				0.751			0.965	0.584	0.832	1.204		1.067		0.767	0.623	1.062	0.897	0.913	1.062	1.162	0.955	1.105	1.218	1.272	1.343	1.074	1.045
O60216	545	S	Double-strand-break repair protein rad21 homolog OS=Homo sapiens OX=9606 GN=RAD21 PE=1 SV=2	RAD21	0.496	0.952	0.966	0.647	0.626	0.463	1.102	0.593	1.495	1.464	0.958	1.45	1.27	0.516	1.073	0.868	1.656	0.74	0.801	0.7	1.097	0.87	0.734	0.747	0.722	1.039	1.838	1.501	0.933	0.896	1.622	0.955	1.258	0.767	0.987	1.067	0.911	0.994	0.818	1.057	1.133	1.115	1.277	0.936	1.186
O60220	94	S	Mitochondrial import inner membrane translocase subunit Tim8 A OS=Homo sapiens OX=9606 GN=TIMM8A PE=1 SV=1	TIMM8A	0.95	0.632	1.23	0.633	1.125	0.833	0.593	0.954	1.234	1.102	0.851	0.831	1.051	0.9	1.044	0.988	1.407	0.275	0.698	0.595	1.451	0.668	1.445	0.529	1.075	1.256	0.683	0.742	1.128	0.699	0.983	1.094	0.765	1.062	0.838	1.173	0.641	1.107	0.953	0.93	1.87	1.241	1.117	0.915	1.29
O60231	103	S	Pre-mRNA-splicing factor ATP-dependent RNA helicase DHX16 OS=Homo sapiens OX=9606 GN=DHX16 PE=1 SV=2	DHX16	2.113	1.313	2.055	0.582	0.886	0.715	0.897	1.035	0.948	1.467	0.58	1.102	0.879	0.551	0.887	1.314	1.157	0.948	1.028	0.586	1.074	1.231	0.84	0.76	1.135	1.251	1.599	0.553	0.559	1.197	0.928	0.493	0.332	1.05	1.1	1.121	0.99	1.039	0.978	1.07	1.009	0.957	1.156	0.999	1.082
O60231	106	S	Pre-mRNA-splicing factor ATP-dependent RNA helicase DHX16 OS=Homo sapiens OX=9606 GN=DHX16 PE=1 SV=2	DHX16	0.955	0.981	1.202	0.883	1.365	0.592	0.889	1.455	1.056	1.091	0.934	0.901	1.027	0.685	0.985	1.235	0.947	0.502	0.816	0.729	1.318	0.969	1.297	0.551	1.045	1.077	1.326	0.705	1.079	0.974	1.025	0.806	0.588	1.05	1.1	1.121	0.99	1.039	0.978	1.07	1.009	0.957	1.156	0.999	1.082
O60231	107	S	Pre-mRNA-splicing factor ATP-dependent RNA helicase DHX16 OS=Homo sapiens OX=9606 GN=DHX16 PE=1 SV=2	DHX16		0.981						1.455	0.964	0.925				0.685	1.067	1.235	1.303	0.502				0.969			1.166	0.929	1.326	0.705		0.974		0.897	0.979	1.05	1.1	1.121	0.99	1.039	0.978	1.07	1.009	0.957	1.156	0.999	1.082
O60231	160	S	Pre-mRNA-splicing factor ATP-dependent RNA helicase DHX16 OS=Homo sapiens OX=9606 GN=DHX16 PE=1 SV=2	DHX16	1.112	1.008	1.245	1.01	1.139	1.056	1.129	0.792	1.235	0.831	1.007	0.977	0.874	0.851	1.032	0.952	1.075	0.763	1.076	0.804	1.222	1.182	1.1	0.805	1.589	1.437	1.009	1.356	0.925	1.087	1.012	1.103	0.732	1.05	1.1	1.121	0.99	1.039	0.978	1.07	1.009	0.957	1.156	0.999	1.082
O60238	117	S	BCL2/adenovirus E1B 19 kDa protein-interacting protein 3-like OS=Homo sapiens OX=9606 GN=BNIP3L PE=1 SV=1	BNIP3L																																			1.011			0.912	1.162	1.536	1.291
O60238	118	S	BCL2/adenovirus E1B 19 kDa protein-interacting protein 3-like OS=Homo sapiens OX=9606 GN=BNIP3L PE=1 SV=1	BNIP3L	0.746	0.768	0.991	0.675				1.096			0.689	0.713		0.901		0.94		0.779	0.772	0.973		0.903					1.232	1.455	2.265	0.896					1.011			0.912	1.162	1.536	1.291
O60238	120	S	BCL2/adenovirus E1B 19 kDa protein-interacting protein 3-like OS=Homo sapiens OX=9606 GN=BNIP3L PE=1 SV=1	BNIP3L	0.699	0.587	1.158	0.78	0.834	0.71	1.157	1.239	2.337	1.104	0.844	0.796	1.165	0.771	0.79	1.635	1.507	0.454	0.773	0.759	1.2	1.283	0.703	0.772	0.865	0.885	0.914	1.469	1.219	0.937	0.741	0.894	0.687		1.011			0.912	1.162	1.536	1.291
O60238	65	S	BCL2/adenovirus E1B 19 kDa protein-interacting protein 3-like OS=Homo sapiens OX=9606 GN=BNIP3L PE=1 SV=1	BNIP3L		0.721						1.154						0.834		0.934		0.545				1.18					0.773	1.699		0.868					1.011			0.912	1.162	1.536	1.291
O60238	164	S	BCL2/adenovirus E1B 19 kDa protein-interacting protein 3-like OS=Homo sapiens OX=9606 GN=BNIP3L PE=1 SV=1	BNIP3L									1.495	1.4					0.639		1.507								0.667	1.075						0.831	0.721		1.011			0.912	1.162	1.536	1.291
O60238	166	S	BCL2/adenovirus E1B 19 kDa protein-interacting protein 3-like OS=Homo sapiens OX=9606 GN=BNIP3L PE=1 SV=1	BNIP3L	0.833	0.666	0.882	0.693	0.76	0.616	1.154	1.3	1.81	1.067	0.821	1.04	1.168	0.738	0.646	1.671	1.145	0.57	0.879	0.705	0.847	1.178	0.66	0.797	0.862	0.592	0.709	1.141	1.926	1.098	0.67	1.319	0.695		1.011			0.912	1.162	1.536	1.291
O60238	137	S	BCL2/adenovirus E1B 19 kDa protein-interacting protein 3-like OS=Homo sapiens OX=9606 GN=BNIP3L PE=1 SV=1	BNIP3L	1.041	0.888	0.86	0.675				0.908	1.087	1.27	0.91	0.886		0.785	0.927	1.096	1.136	0.491	0.972	0.834		1.084			0.82	0.892	0.834	1.279	1.164	1.086		0.64	0.686		1.011			0.912	1.162	1.536	1.291
O60244	617	S	Mediator of RNA polymerase II transcription subunit 14 OS=Homo sapiens OX=9606 GN=MED14 PE=1 SV=2	MED14	1.035	0.812	1.47	0.78	0.59	0.526	0.615	0.615	1.417	1.603	1.358	1.064	0.984	0.426	0.778	0.715	0.896	0.968	0.775	1.126	0.944	0.56	0.74	1.085	0.815	1.256	1.4	0.421	1.346	1.019	1.321	1.127	1.097	0.905	1.021	1.042	0.957	1.046	0.958	0.915	1.084	1.095	1.048	0.943	1.104
O60244	1136	S	Mediator of RNA polymerase II transcription subunit 14 OS=Homo sapiens OX=9606 GN=MED14 PE=1 SV=2	MED14		0.705			1.104	0.713	0.827	0.756	1.354	0.936			0.927	1.063	1.018	0.737	0.93	0.451			1.027	0.78	1.013	0.657	1.246	1.114	0.666	1.734		0.684	1.013	0.897	0.66	0.905	1.021	1.042	0.957	1.046	0.958	0.915	1.084	1.095	1.048	0.943	1.104
O60256	227	S	Phosphoribosyl pyrophosphate synthase-associated protein 2 OS=Homo sapiens OX=9606 GN=PRPSAP2 PE=1 SV=1	PRPSAP2	1.238	1.052	1.085	0.885	0.983	0.761	0.801	0.765	1.186	0.952	0.945	0.94	1.117	0.771	0.997	1.024	0.998	0.586	0.902	0.774	1.147	0.974	0.961	0.775	1.092	1.103	0.865	0.81	1.082	0.864	1.068	0.835	0.696	1.024	1.109	0.939	1.005	0.878	0.969	0.957	0.866	0.831	0.78	1.138	1.031
O60259	236	S	Kallikrein-8 OS=Homo sapiens OX=9606 GN=KLK8 PE=1 SV=1	KLK8
O60264	66	S	SWI/SNF-related matrix-associated actin-dependent regulator of chromatin subfamily A member 5 OS=Homo sapiens OX=9606 GN=SMARCA5 PE=1 SV=1	SMARCA5	1.498	1.004	1.604	0.71	0.912	0.665	0.874	1.01	1.7	1.474	0.695	1.469	1.073	0.521	0.677	1.352	1.438	0.448	1.185	0.802	1.592	1.111	0.748	0.891	1.464	1.508	0.579	0.549	0.982	0.973	0.899	0.618	0.49	1.305	0.935	1.165	0.868	1.072	0.887	0.921	1	1.743	1.246	0.96	1.221
O60264	116	S	SWI/SNF-related matrix-associated actin-dependent regulator of chromatin subfamily A member 5 OS=Homo sapiens OX=9606 GN=SMARCA5 PE=1 SV=1	SMARCA5	1.848	1.112	1.298	0.827	1.718	0.753	1.123	0.961	1.999	1.246	0.911	1.392	1.357	0.875	1.287	1.117	1.184	0.769	1.025	0.825	1.449	0.865	1.231	0.986	1.228	0.613	1.218	0.368	1.159	1.088	1.036	0.76	0.278	1.305	0.935	1.165	0.868	1.072	0.887	0.921	1	1.743	1.246	0.96	1.221
O60264	158	S	SWI/SNF-related matrix-associated actin-dependent regulator of chromatin subfamily A member 5 OS=Homo sapiens OX=9606 GN=SMARCA5 PE=1 SV=1	SMARCA5	1.583	0.985	1.017	0.868	1.04	0.729	0.821	1.015			0.956	0.975	0.955	0.977		0.929		0.422	0.92	0.733	0.888	0.854	0.957	0.663			0.559	0.892	1.423	0.936	0.918			1.305	0.935	1.165	0.868	1.072	0.887	0.921	1	1.743	1.246	0.96	1.221
O60271	332	S	C-Jun-amino-terminal kinase-interacting protein 4 OS=Homo sapiens OX=9606 GN=SPAG9 PE=1 SV=4	SPAG9																																		1.045	1.035	1.008	1.257	1.043	1.094	1.164	0.958	0.686	0.888	1.102	1.001
O60271	730	S	C-Jun-amino-terminal kinase-interacting protein 4 OS=Homo sapiens OX=9606 GN=SPAG9 PE=1 SV=4	SPAG9	1.169	1.011	1.088	1.384	1.078	1.274	0.749	0.619	1.091	1.174	1.183	0.829	0.83	0.901	1.146	0.997	0.742	0.358	1.198	1.194	0.816	0.946	1.027	1.352	1.388	1.232	0.412	0.716	1.495	0.592	0.909	1.05	0.69	1.045	1.035	1.008	1.257	1.043	1.094	1.164	0.958	0.686	0.888	1.102	1.001
O60271	732	S	C-Jun-amino-terminal kinase-interacting protein 4 OS=Homo sapiens OX=9606 GN=SPAG9 PE=1 SV=4	SPAG9	0.84		0.663	1.151					0.825	0.751	1.395	0.973			1.165		0.62		0.96	0.849					1.313	1.157			0.799			0.873	0.605	1.045	1.035	1.008	1.257	1.043	1.094	1.164	0.958	0.686	0.888	1.102	1.001
O60271	733	S	C-Jun-amino-terminal kinase-interacting protein 4 OS=Homo sapiens OX=9606 GN=SPAG9 PE=1 SV=4	SPAG9	1.347	1.215	1.268	1.399	1.217	1.09	0.504	0.461	0.598	0.804	0.891	0.838	0.815	0.797	1.797	1.036	0.762	0.882	0.997	0.851	0.975	0.995	1.376	0.983	0.808	0.933	0.852	0.648	1.056	0.69	0.734	0.61	0.767	1.045	1.035	1.008	1.257	1.043	1.094	1.164	0.958	0.686	0.888	1.102	1.001
O60271	251	S	C-Jun-amino-terminal kinase-interacting protein 4 OS=Homo sapiens OX=9606 GN=SPAG9 PE=1 SV=4	SPAG9	1.35	1.205	1.115	1.014	0.794	0.713	0.972	0.615	0.717	0.967	0.858	0.848	1.109	0.92	1.014	1.195	0.815	0.772	0.779	0.85	0.97	1.116	1.141	0.869	0.912	0.941	1.017	1.104	1.204	0.908	0.996	0.988	1.426	1.045	1.035	1.008	1.257	1.043	1.094	1.164	0.958	0.686	0.888	1.102	1.001
O60284	358	S	Suppression of tumorigenicity 18 protein OS=Homo sapiens OX=9606 GN=ST18 PE=1 SV=1	ST18		0.933			1.105	0.602	0.758	0.582					0.657	0.885		1.052		0.524			1.232	0.855	1.461	0.535			0.756	1.369		0.707	1.109
O60290	433	S	Zinc finger protein 862 OS=Homo sapiens OX=9606 GN=ZNF862 PE=2 SV=2	ZNF862		0.664						0.694						0.874		0.914		0.487				0.866					0.598	1.436		0.704
O60291	515	S	E3 ubiquitin-protein ligase MGRN1 OS=Homo sapiens OX=9606 GN=MGRN1 PE=1 SV=2	MGRN1	0.974	0.741	1.036	0.941				0.659			0.868	0.915		0.916		0.83		0.457	0.846	0.798		1.027					0.638	1.431	1.002	0.621
O60291	106	S	E3 ubiquitin-protein ligase MGRN1 OS=Homo sapiens OX=9606 GN=MGRN1 PE=1 SV=2	MGRN1	1.044	0.822	0.56	0.587				0.753	0.739	2.131	0.82	0.899		0.999	0.976	1.047	0.755	0.642	0.608	0.516		0.594			0.79	1.177	0.906	0.553	1.799	0.942		1.331	0.958
O60292	142	S	Signal-induced proliferation-associated 1-like protein 3 OS=Homo sapiens OX=9606 GN=SIPA1L3 PE=1 SV=3	SIPA1L3	1.236	0.743	1.819	0.631	0.808	0.937	0.542	0.576	0.915	0.768	0.874	0.982	0.884	1.682	1.296	0.424	1.166	0.441	1.747	0.653	1.354	0.724	1.61	0.813	1.012	1.187	0.543	0.756	1.169	0.53	1.476	1.335	1.399	0.823		0.825	0.944							0.922	0.773
O60292	1364	S	Signal-induced proliferation-associated 1-like protein 3 OS=Homo sapiens OX=9606 GN=SIPA1L3 PE=1 SV=3	SIPA1L3	1.704	1.062	1.57	0.542	1.63	0.89	0.518	1.199			0.907	0.653	0.938	0.701		1.162		0.522	0.866	0.474	1.306	0.775	1.277	0.515			0.532	0.716	0.864	0.624	1.025			0.823		0.825	0.944							0.922	0.773
O60292	146	S	Signal-induced proliferation-associated 1-like protein 3 OS=Homo sapiens OX=9606 GN=SIPA1L3 PE=1 SV=3	SIPA1L3	0.95	1.145	1.443	0.514	0.909	0.688	0.873	0.835	0.562	1.815	0.59	1.54	1.333	0.626	1.283	0.721	1.553	1.913	1.27	0.628	1.402	1.146	1.114	0.616	1.114	1.147	1.519	0.619	0.753	0.733	1.443	0.432	0.517	0.823		0.825	0.944							0.922	0.773
O60292	317	S	Signal-induced proliferation-associated 1-like protein 3 OS=Homo sapiens OX=9606 GN=SIPA1L3 PE=1 SV=3	SIPA1L3	1.021	0.64	0.991	0.664	0.695	0.515	1.026	0.615	1.195	1.775	0.689	0.783	1.192	0.827	1.165	0.694	1.173	0.522	0.763	0.604	1.086	0.583	0.987	0.88	0.717	0.963	0.842	1.373	1.204	0.507	1.021	1.189	0.947	0.823		0.825	0.944							0.922	0.773
O60293	651	S	Zinc finger C3H1 domain-containing protein OS=Homo sapiens OX=9606 GN=ZFC3H1 PE=1 SV=3	ZFC3H1																																		1.048	0.966	0.942	0.943	1.216	1.045	1.042	1.037	1.055	1.228	1.076	0.998
O60293	655	S	Zinc finger C3H1 domain-containing protein OS=Homo sapiens OX=9606 GN=ZFC3H1 PE=1 SV=3	ZFC3H1	1.374	0.837	1.412	0.811	1.279	0.688	0.848	1.009	1.128	1.617	0.877	0.778	1.222	0.908	0.899	1.175	1.126	0.441	0.899	0.628	1.207	1.034	1.233	0.623	1.484	0.833	0.685	0.852	1.036	0.786	1.02	0.9	0.548	1.048	0.966	0.942	0.943	1.216	1.045	1.042	1.037	1.055	1.228	1.076	0.998
O60293	1303	S	Zinc finger C3H1 domain-containing protein OS=Homo sapiens OX=9606 GN=ZFC3H1 PE=1 SV=3	ZFC3H1		0.976						0.836	0.785	1.467				0.709	0.964	1.204	1.287	0.627				1.032			1.41	1.076	0.842	0.84		0.933		0.725	0.605	1.048	0.966	0.942	0.943	1.216	1.045	1.042	1.037	1.055	1.228	1.076	0.998
O60293	1304	S	Zinc finger C3H1 domain-containing protein OS=Homo sapiens OX=9606 GN=ZFC3H1 PE=1 SV=3	ZFC3H1	1.372	1.245	1.369	0.716				1.093			0.794	0.976		0.683		1.413		0.606	0.937	0.683		1.006					0.937	0.392	0.918	1.166				1.048	0.966	0.942	0.943	1.216	1.045	1.042	1.037	1.055	1.228	1.076	0.998
O60293	352	S	Zinc finger C3H1 domain-containing protein OS=Homo sapiens OX=9606 GN=ZFC3H1 PE=1 SV=3	ZFC3H1	0.811	0.705	1.773	0.555	0.86	0.918	0.733	0.723	1.24	1.27	0.892	0.926	1	0.679	1.033	1.229	1.494	0.465	1.288	0.654	1.214	1.209	0.788	0.81	1.058	1.182	0.553	0.853	1.111	1.096	1.241	1.011	0.68	1.048	0.966	0.942	0.943	1.216	1.045	1.042	1.037	1.055	1.228	1.076	0.998
O60293	206	S	Zinc finger C3H1 domain-containing protein OS=Homo sapiens OX=9606 GN=ZFC3H1 PE=1 SV=3	ZFC3H1	1.131	0.815	1.627	0.839	1.221	1.228	0.689	0.621	1.305	1.283	1.053	0.966	1.122	1.216	0.923	1.423	1.166	0.47	1.191	0.846	1.161	1.129	1.157	0.696	1.048	0.899	0.428	1.22	1.014	0.693	0.844	0.913	0.654	1.048	0.966	0.942	0.943	1.216	1.045	1.042	1.037	1.055	1.228	1.076	0.998
O60296	775	S	Trafficking kinesin-binding protein 2 OS=Homo sapiens OX=9606 GN=TRAK2 PE=1 SV=2	TRAK2
O60303	691	S	Katanin-interacting protein OS=Homo sapiens OX=9606 GN=KATNIP PE=1 SV=4	KATNIP	0.844	0.921	1.503	0.717	0.731	0.944	0.816	0.572	0.967	0.993	0.875	1.269	0.932	0.584	0.891	0.699	1.032	2.545	1.396	1.016	1.25	1.411	0.67	0.947	0.884	1.068	0.712	0.697	0.994	0.989	1.33	0.825	0.728
O60307	348	S	Microtubule-associated serine/threonine-protein kinase 3 OS=Homo sapiens OX=9606 GN=MAST3 PE=1 SV=2	MAST3	0.999	0.696	0.686	0.751	0.861	0.844	1.146	0.558	1.379	0.765	0.848	0.845	0.978	0.928	1	0.701	0.99	0.727	0.787	0.773	0.92	1.053	0.706	0.883	0.788	0.911	0.772	1.204	1.029	0.749	0.867	1.132	0.996									0.803	0.981
O60307	774	S	Microtubule-associated serine/threonine-protein kinase 3 OS=Homo sapiens OX=9606 GN=MAST3 PE=1 SV=2	MAST3	0.975	1.009	1.069	0.714				0.722			0.792	0.918		0.794		0.861		1.152	0.94	0.761		1.116					1.017	1.09	0.984	0.844												0.803	0.981
O60307	1223	S	Microtubule-associated serine/threonine-protein kinase 3 OS=Homo sapiens OX=9606 GN=MAST3 PE=1 SV=2	MAST3		0.799			0.911	1.66	0.757	0.523	0.373	0.405			0.865	1.142	0.66	0.572	0.605	0.419			0.985	1.082	0.924	0.851	1.153	1.189	0.467	1.773		0.378	0.758	1.162	1.961									0.803	0.981
O60307	680	S	Microtubule-associated serine/threonine-protein kinase 3 OS=Homo sapiens OX=9606 GN=MAST3 PE=1 SV=2	MAST3	0.966	0.699	1.299	0.959	1.158	0.876	0.697	0.676			0.895	0.86	0.794	1.086		0.951		0.632	0.805	0.792	1.039	0.971	1.047	0.748			0.654	1.229	1.301	0.753	0.867											0.803	0.981
O60307	747	S	Microtubule-associated serine/threonine-protein kinase 3 OS=Homo sapiens OX=9606 GN=MAST3 PE=1 SV=2	MAST3	1.285	1.266	2.087	0.805	0.645	0.929	0.475	0.736	0.347	1.181	0.612	0.979	0.63	0.873	0.704	0.658	0.953	1.571	1.043	1.209	1.135	1.292	0.938	0.552	0.996	1.72	0.728	1.648	1.161	0.623	0.948	1.229	1.474									0.803	0.981
O60307	728	S	Microtubule-associated serine/threonine-protein kinase 3 OS=Homo sapiens OX=9606 GN=MAST3 PE=1 SV=2	MAST3	0.949	0.843	1.079	1.13	0.814	1.442	0.68	0.592	0.96	0.611	0.922	0.754	0.672	1.124	0.905	0.763	0.676	0.628	0.792	0.981	0.846	1.154	0.83	0.922	0.854	1.198	0.5	1.645	1.338	0.516	0.802	1.537	1.752									0.803	0.981
O60307	146	S	Microtubule-associated serine/threonine-protein kinase 3 OS=Homo sapiens OX=9606 GN=MAST3 PE=1 SV=2	MAST3		0.899			0.76	1.17	0.827	0.82					0.938	1.174		0.988		0.575			0.934	0.886	0.815	1.187			0.804	1.509		0.597	0.941											0.803	0.981
O60313	200	S	Dynamin-like 120 kDa protein, mitochondrial OS=Homo sapiens OX=9606 GN=OPA1 PE=1 SV=3	OPA1	0.682	0.926	1.219	0.547	0.855	0.609	0.696	0.774	1.021	0.815	0.712	0.626	0.954	1.766	1.119	0.992	1.145	0.283	0.686	0.521	1.131	0.771	1.179	0.606	1.105	1.46	0.83	0.934	1.174	0.572	1.093	1.532	0.974	0.976	0.969	1.069	0.812	1.045	0.853	0.837	1.388	1.289	1.167	0.966	1.06
O60313	566	S	Dynamin-like 120 kDa protein, mitochondrial OS=Homo sapiens OX=9606 GN=OPA1 PE=1 SV=3	OPA1																																		0.976	0.969	1.069	0.812	1.045	0.853	0.837	1.388	1.289	1.167	0.966	1.06
O60315	1122	S	Zinc finger E-box-binding homeobox 2 OS=Homo sapiens OX=9606 GN=ZEB2 PE=1 SV=1	ZEB2	1.086	0.772	1.289	0.965	0.964	0.794	1.229	0.922	1.341	1.161	0.62	1.242	0.924	0.86	0.685	1.118	0.851	0.793	1.673	1.188	0.864	1.527	0.777	1.141	1.218	0.842	0.503	0.832	1.096	0.634	0.697	0.831	0.57	0.979	0.738	0.922	1.06	0.879	0.859	1.116	1.178	1.037	0.994	0.912	1.051
O60315	1136	S	Zinc finger E-box-binding homeobox 2 OS=Homo sapiens OX=9606 GN=ZEB2 PE=1 SV=1	ZEB2	0.598	0.702	1.014	0.861	0.885	1.12	1.272	0.573	1.23	0.864	0.72	0.791	1.202	0.674	0.952	0.651	1.001	1.279	1.257	0.838	1.151	1.628	0.905	1.294	0.865	0.854	0.73	1.408	0.993	0.599	0.745	0.783	1.308	0.979	0.738	0.922	1.06	0.879	0.859	1.116	1.178	1.037	0.994	0.912	1.051
O60315	162	S	Zinc finger E-box-binding homeobox 2 OS=Homo sapiens OX=9606 GN=ZEB2 PE=1 SV=1	ZEB2		1.027			1.192	1.035	0.97	0.695					0.783	1.146		0.833		0.614			0.926	0.792	1.113	0.796			0.607	1.406		0.582	0.908			0.979	0.738	0.922	1.06	0.879	0.859	1.116	1.178	1.037	0.994	0.912	1.051
O60315	647	S	Zinc finger E-box-binding homeobox 2 OS=Homo sapiens OX=9606 GN=ZEB2 PE=1 SV=1	ZEB2		0.83			1.07	0.575	1.382	0.827					1.333	0.915		0.967		1.116			0.936	1.129	0.877	1.175			1.18	1.107		1.141	0.893			0.979	0.738	0.922	1.06	0.879	0.859	1.116	1.178	1.037	0.994	0.912	1.051
O60315	705	S	Zinc finger E-box-binding homeobox 2 OS=Homo sapiens OX=9606 GN=ZEB2 PE=1 SV=1	ZEB2	1.292	0.664	1.376	1.212	1.471	1.336	0.683	1.127	1.353	1.023	0.731	0.842	0.777	1.029	0.778	1.02	0.902	0.419	1.361	0.965	1.134	0.914	1.238	0.937	1.307	1.002	0.367	0.84	1.356	0.487	0.625	0.955	0.574	0.979	0.738	0.922	1.06	0.879	0.859	1.116	1.178	1.037	0.994	0.912	1.051
O60315	1203	S	Zinc finger E-box-binding homeobox 2 OS=Homo sapiens OX=9606 GN=ZEB2 PE=1 SV=1	ZEB2	0.782	0.682	0.942	0.87	0.93	1.05	0.842	0.66	1.64	0.78	0.757	0.747	0.881	0.874	0.912	0.704	0.875	0.948	0.629	0.63	0.923	0.943	0.904	0.799	0.782	0.738	0.8	1.682	1.051	0.693	0.845	0.977	1.129	0.979	0.738	0.922	1.06	0.879	0.859	1.116	1.178	1.037	0.994	0.912	1.051
O60315	784	S	Zinc finger E-box-binding homeobox 2 OS=Homo sapiens OX=9606 GN=ZEB2 PE=1 SV=1	ZEB2	0.842	0.883	1.013	0.966	1.147	0.667	1.294	1.283	0.944	0.622	0.733	0.981	0.859	0.91	1.346	0.915	0.819	0.709	0.844	0.728	0.859	1.065	0.959	0.818	1.044	0.769	0.749	1.177	1.026	0.834	0.864	0.841	0.814	0.979	0.738	0.922	1.06	0.879	0.859	1.116	1.178	1.037	0.994	0.912	1.051
O60315	731	S	Zinc finger E-box-binding homeobox 2 OS=Homo sapiens OX=9606 GN=ZEB2 PE=1 SV=1	ZEB2	1.018	0.711	1.363	1.119				0.869			0.552	1.296		0.615		1.035		1.922	1.489	1.042		1.302					0.745	0.827	1.076	0.864				0.979	0.738	0.922	1.06	0.879	0.859	1.116	1.178	1.037	0.994	0.912	1.051
O60315	353	S	Zinc finger E-box-binding homeobox 2 OS=Homo sapiens OX=9606 GN=ZEB2 PE=1 SV=1	ZEB2	1.127	0.898	1.285	0.845	1.016	0.823	1.022	0.745	1.349	1.064	0.783	1.068	1.003	0.823	1.15	0.946	1.094	0.686	1.14	0.8	0.797	0.923	0.743	0.718	0.981	1.022	0.923	1.101	0.933	0.861	1.113	0.916	0.818	0.979	0.738	0.922	1.06	0.879	0.859	1.116	1.178	1.037	0.994	0.912	1.051
O60315	360	S	Zinc finger E-box-binding homeobox 2 OS=Homo sapiens OX=9606 GN=ZEB2 PE=1 SV=1	ZEB2	0.929	0.861	1.022	0.916	0.865	0.646	0.898	0.975	1.141	0.833	1.121	0.8	1.097	0.761	1.119	0.92	0.88	0.538	0.772	0.782	1.128	0.965	0.833	0.722	0.882	0.838	0.774	1.183	1.125	0.902	0.868	1.053	0.95	0.979	0.738	0.922	1.06	0.879	0.859	1.116	1.178	1.037	0.994	0.912	1.051
O60318	527	S	Germinal-center associated nuclear protein OS=Homo sapiens OX=9606 GN=MCM3AP PE=1 SV=2	MCM3AP	1.2	0.932	1.002	0.702	1.138	0.44	0.749	0.684	0.786	1.589	0.486	1.86	1.444	0.763	0.857	1.652	1.235	0.546	1.083	0.798	0.939	0.941	0.975	0.7	1.544	0.968	0.824	0.73	1.008	1.179	1.21	0.677	0.518	0.991	0.89	1.027	0.991	1.137	0.911	0.859	1.178	1.158	1.13	0.9	1.2
O60318	538	S	Germinal-center associated nuclear protein OS=Homo sapiens OX=9606 GN=MCM3AP PE=1 SV=2	MCM3AP																																		0.991	0.89	1.027	0.991	1.137	0.911	0.859	1.178	1.158	1.13	0.9	1.2
O60318	300	S	Germinal-center associated nuclear protein OS=Homo sapiens OX=9606 GN=MCM3AP PE=1 SV=2	MCM3AP	1.204	0.668	1.57	0.787	0.903	0.551	0.933	1.067	0.96	1.952	0.593	1.254	1.297	0.82	0.332	1.526	1.253	0.712	1.233	0.821	1.299	0.828	1.029	1.101	1.484	1.127	0.784	0.805	0.895	1.101	0.996	0.908	0.702	0.991	0.89	1.027	0.991	1.137	0.911	0.859	1.178	1.158	1.13	0.9	1.2
O60318	425	S	Germinal-center associated nuclear protein OS=Homo sapiens OX=9606 GN=MCM3AP PE=1 SV=2	MCM3AP																																		0.991	0.89	1.027	0.991	1.137	0.911	0.859	1.178	1.158	1.13	0.9	1.2
O60331	541	S	Phosphatidylinositol 4-phosphate 5-kinase type-1 gamma OS=Homo sapiens OX=9606 GN=PIP5K1C PE=1 SV=2	PIP5K1C	0.525	0.881	0.701	0.664	0.634	0.608	1.477	1.105			0.744	1.152	0.968	0.548		0.721		1.176	0.59	0.774	0.951	0.934	0.704	0.904			1.034	1.888	0.638	0.792	1.245
O60333	1454	S	Kinesin-like protein KIF1B OS=Homo sapiens OX=9606 GN=KIF1B PE=1 SV=5	KIF1B	0.758	1.544	0.852	1.285	1.029	0.854	1.373	0.654	0.518	0.936	0.571	1.474	0.585	0.628	1.098	1.507	0.724	0.682	1.348	1.338	1.555	1.329	1.289	1.607	1.288	1.336	1.48	1.351	0.982	1.063	1.209	0.557	0.813	0.918		0.639	1.105							0.803	0.852
O60333	1057	S	Kinesin-like protein KIF1B OS=Homo sapiens OX=9606 GN=KIF1B PE=1 SV=5	KIF1B	0.839	0.857	0.668	1.309	1.062	0.982	1.625	0.667	0.516	0.807	0.747	1.269	0.428	1.293	1.161	1.209	0.552	0.647	1.414	1.513	1.037	1.363	1.284	1.323	1.239	0.99	0.799	1.268	1.099	0.928	0.782	0.612	1.08	0.918		0.639	1.105							0.803	0.852
O60336	18	S	Mitogen-activated protein kinase-binding protein 1 OS=Homo sapiens OX=9606 GN=MAPKBP1 PE=1 SV=4	MAPKBP1		0.802			0.975	0.816	0.963	1.166					1.039	0.786		1.208		0.561			0.814	0.843	0.876	1.221			0.413	1.065		0.531	0.698											0.853	2.207
O60336	761	S	Mitogen-activated protein kinase-binding protein 1 OS=Homo sapiens OX=9606 GN=MAPKBP1 PE=1 SV=4	MAPKBP1	0.61	1.393	0.914	0.707	0.77	0.51	0.541	0.666	0.568	3.226	1.031	1.48	0.861	0.425	0.331	1.452	1.584	0.313	0.889	0.714	0.88	0.69	0.699	0.64	1.553	1.743	0.446	0.768	0.904	0.924	1.059	0.882	0.789									0.853	2.207
O60341	126	S	Lysine-specific histone demethylase 1A OS=Homo sapiens OX=9606 GN=KDM1A PE=1 SV=2	KDM1A																																		0.978	0.973	1.222	0.852	1.012	0.884	0.835	0.929	1.246	1.179	1.12	1.069
O60341	131	S	Lysine-specific histone demethylase 1A OS=Homo sapiens OX=9606 GN=KDM1A PE=1 SV=2	KDM1A	1.179	1.09	1.425	0.769	1.038	0.764	0.793	0.841	1.106	0.923	0.715	0.9	1.414	0.755	0.958	1.263	1.065	0.611	0.812	0.667	1.22	0.942	0.979	0.759	1.096	1.112	1.157	0.6	0.982	0.974	1.077	0.83	0.656	0.978	0.973	1.222	0.852	1.012	0.884	0.835	0.929	1.246	1.179	1.12	1.069
O60341	137	S	Lysine-specific histone demethylase 1A OS=Homo sapiens OX=9606 GN=KDM1A PE=1 SV=2	KDM1A	1.248	0.995	1.57	0.67	1.569	0.622	0.823	1.099	1.043	1.102	0.712	0.957	0.978	0.781	1.091	1.249	1.226	0.53	0.785	0.622	1.287	0.827	1.559	0.624	1.206	1.13	0.908	0.714	0.903	0.77	1.043	0.787	0.589	0.978	0.973	1.222	0.852	1.012	0.884	0.835	0.929	1.246	1.179	1.12	1.069
O60341	69	S	Lysine-specific histone demethylase 1A OS=Homo sapiens OX=9606 GN=KDM1A PE=1 SV=2	KDM1A	1.038	0.815	1.124	0.628	0.991	0.684	0.98	0.647	1.175	1.265	0.84	1.363	1.187	0.637	0.982	0.862	1.162	0.764	0.84	0.578	1.128	0.969	0.923	0.77	0.896	0.99	1.482	1.032	0.969	1.139	1.428	0.782	0.667	0.978	0.973	1.222	0.852	1.012	0.884	0.835	0.929	1.246	1.179	1.12	1.069
O60341	166	S	Lysine-specific histone demethylase 1A OS=Homo sapiens OX=9606 GN=KDM1A PE=1 SV=2	KDM1A	1.316	0.921	1.798	0.608	0.994	0.794	0.795	0.835	1.382	1.092	0.85	0.975	0.996	0.785	1.006	1.095	1.163	0.501	0.848	0.564	1.157	0.933	0.891	1.033	1.125	1.071	0.931	0.846	1.031	0.91	0.927	0.766	0.673	0.978	0.973	1.222	0.852	1.012	0.884	0.835	0.929	1.246	1.179	1.12	1.069
O60341	849	S	Lysine-specific histone demethylase 1A OS=Homo sapiens OX=9606 GN=KDM1A PE=1 SV=2	KDM1A	1.022	0.866	0.981	0.974	1.138	0.913	0.852	0.513			0.773	0.931	0.845	1.167		0.814		0.54	0.789	0.772	0.934	0.67	1.098	0.845			0.783	1.159	1.105	0.624	1.027			0.978	0.973	1.222	0.852	1.012	0.884	0.835	0.929	1.246	1.179	1.12	1.069
O60343	1246	S	TBC1 domain family member 4 OS=Homo sapiens OX=9606 GN=TBC1D4 PE=1 SV=2	TBC1D4																																			0.971						1.06	2.047	1.213
O60353	653	S	Frizzled-6 OS=Homo sapiens OX=9606 GN=FZD6 PE=1 SV=2	FZD6		1			0.524	0.951	0.662	1.553					1.215	0.432		4.376		0.304			4.99	1.528	0.524	0.886			1.059	1.321		2.132	1.728
O60447	776	S	Ecotropic viral integration site 5 protein homolog OS=Homo sapiens OX=9606 GN=EVI5 PE=1 SV=3	EVI5
O60447	778	S	Ecotropic viral integration site 5 protein homolog OS=Homo sapiens OX=9606 GN=EVI5 PE=1 SV=3	EVI5
O60486	978	S	Plexin-C1 OS=Homo sapiens OX=9606 GN=PLXNC1 PE=1 SV=1	PLXNC1	0.342	0.357	1.184	0.434	0.59	0.585	3.499	0.638	0.285	0.203	0.923	0.93	0.989	0.458	0.56	0.715	0.97	0.837	0.974	0.669	1.664	1.814	0.409	2.362	0.233	0.698	1.282	1.817	0.825	0.972	1.013	1.163	1.172	0.76	0.658	0.867	0.856	0.879	1.006	1.922	0.913	0.892	0.673	1.118	0.923
O60488	674	S	Long-chain-fatty-acid--CoA ligase 4 OS=Homo sapiens OX=9606 GN=ACSL4 PE=1 SV=2	ACSL4	1.18	0.871	1.001	0.941	0.646	0.733	0.996	1.035	1.161	1.855	0.885	1.028	1.261	0.689	0.757	0.989	1.423	0.828	0.901	0.862	1.217	0.817	0.88	0.791	1.242	1.435	1.169	0.708	1.052	0.993	0.863	0.819	0.981	1.039	1.072	0.781	1.203	0.84	0.964	1.386	1.083	0.834	0.957	1.089	1.063
O60493	72	S	Sorting nexin-3 OS=Homo sapiens OX=9606 GN=SNX3 PE=1 SV=3	SNX3	1.156	1.392	1.309	1.068	0.904	1.098	0.755	0.537	0.559	0.71	1.375	0.798	1.035	0.807	0.87	0.884	0.389	1.82	0.929	0.883	1.272	0.953	0.784	1.289	0.727	0.684	1.033	0.916	0.954	1.161	0.935	0.939	0.79	1.023	1.126	1.185	1.2	0.944	1.152	1.081	0.886	0.71	0.723	1.102	0.998
O60499	2	S	Syntaxin-10 OS=Homo sapiens OX=9606 GN=STX10 PE=1 SV=1	STX10	1.042	0.678	2.164	0.636		9.494	1.693	2.303	0.77	1.893	1.039	0.633	2.122	1.275	0.719	0.858	0.595	0.507	0.498	0.93	1.96	1.065	1.69	1.926	0.778	0.464	0.637	1.644	1.724	1.046		1.055	0.945	1.044	0.883	1.052	1.067	0.988	0.982	1.16	1.312	1.085	1.067	0.916	1.228
O60502	364	S	Protein O-GlcNAcase OS=Homo sapiens OX=9606 GN=OGA PE=1 SV=2	OGA	1.001	1.239	1.446	0.56	0.873	0.584	0.871	0.548	0.824	0.825	1.159	1.295	1.178	0.657	0.969	1.092	1.393	0.852	1.106	0.797	1.489	0.966	0.786	0.776	0.954	2.031	1.613	0.853	0.886	1.141	1.423	0.686	0.743	0.861	1.15	1.208	0.813	0.971	0.927	0.827	0.778	0.71	0.792	1.091	0.987
O60503	1307	S	Adenylate cyclase type 9 OS=Homo sapiens OX=9606 GN=ADCY9 PE=1 SV=4	ADCY9	0.374	0.855	0.352	1.565	0.911	0.657	1.527	0.321	0.689	0.79	0.417	0.662	0.966	0.587	0.593	0.168	0.401	7.834	0.48	0.979	0.642	1.91	0.659	1.93	1.529	0.634	0.303	0.586	0.561	0.341	0.585	0.642	0.526
O60503	357	S	Adenylate cyclase type 9 OS=Homo sapiens OX=9606 GN=ADCY9 PE=1 SV=4	ADCY9		1.107						0.692						0.745		0.838		1.838				1.227					0.751	0.921		0.66
O60504	373	S	Vinexin OS=Homo sapiens OX=9606 GN=SORBS3 PE=1 SV=2	SORBS3	0.687	0.962	0.884	1.26	0.747	1.061	0.79	0.623			0.88	1.159	1.219	0.62		1.2		0.544	1.063	0.884	0.874	1.726	0.754	1.822			0.591	1.459	0.74	0.527	1.137				0.802			0.913	1.054	1.008	0.734
O60504	544	S	Vinexin OS=Homo sapiens OX=9606 GN=SORBS3 PE=1 SV=2	SORBS3		1.065			0.819	0.769	0.735	0.58					1.275	0.644		1.451		0.547			0.613	1.442	0.717	1.817			0.402	0.872		0.502	1.167				0.802			0.913	1.054	1.008	0.734
O60504	530	S	Vinexin OS=Homo sapiens OX=9606 GN=SORBS3 PE=1 SV=2	SORBS3	0.832	1.064	0.696	1.067	0.797	0.9	0.676	0.554	1.195	0.843	0.819	1.287	0.976	0.665	0.871	1.513	0.71	0.843	1.168	0.8	0.645	1.71	0.656	0.844	1.697	0.721	0.545	0.927	0.921	0.669	0.794	0.941	0.743		0.802			0.913	1.054	1.008	0.734
O60506	159	S	Heterogeneous nuclear ribonucleoprotein Q OS=Homo sapiens OX=9606 GN=SYNCRIP PE=1 SV=2	SYNCRIP	1.304	0.873	1.761	0.586				0.81	1.142	1.209	0.86	1.289		0.861	1	0.907	1.762	0.667	1.075	0.595		0.799			0.976	0.958	1.458	0.726	0.846	0.882		0.715	0.672	1.197	1.21	1.245	0.904	1.085	0.94	0.882	0.761	1.005	1.265	1.06	0.886
O60508	22	S	Pre-mRNA-processing factor 17 OS=Homo sapiens OX=9606 GN=CDC40 PE=1 SV=1	CDC40	0.942	0.8	0.721	0.651				0.703			0.94	0.762		0.823		0.922		0.669	0.898	0.689		1.196					0.757	1.215	0.978	1.047				0.973	1.065	1.08	0.895	1.094	0.925	0.831	1.15	1.072	1.147	0.959	1.074
O60508	43	S	Pre-mRNA-processing factor 17 OS=Homo sapiens OX=9606 GN=CDC40 PE=1 SV=1	CDC40	0.807	0.763	0.858	0.711	0.707	0.769	1.169	0.719	1.854	1.26	0.709	1.298	1.098	0.451	0.753	0.768	1.421	1.314	0.862	0.658	1.038	1.149	0.562	1.51	0.75	0.708	1.382	1.223	0.908	1.084	1.387	0.703	0.708	0.973	1.065	1.08	0.895	1.094	0.925	0.831	1.15	1.072	1.147	0.959	1.074
O60516	51	S	Eukaryotic translation initiation factor 4E-binding protein 3 OS=Homo sapiens OX=9606 GN=EIF4EBP3 PE=1 SV=1	EIF4EBP3	0.694	0.789	1.967	0.567	0.457	0.573	0.453	0.728	0.649	2.298	1.121	2.388	1.593	0.618	0.436	1.041	1.383	0.462	2.833	0.768	0.736	1.39	0.577	0.738	1.041	0.415	0.474	0.704	1.008	0.979	0.723	0.585	0.473					0.876	0.866	0.889
O60524	747	S	Nuclear export mediator factor NEMF OS=Homo sapiens OX=9606 GN=NEMF PE=1 SV=4	NEMF																																		1.171	1.199	1.01	1.043	1.08	1.064	1.046	1.034	0.84	0.875	1.059	0.969
O60524	748	S	Nuclear export mediator factor NEMF OS=Homo sapiens OX=9606 GN=NEMF PE=1 SV=4	NEMF																																		1.171	1.199	1.01	1.043	1.08	1.064	1.046	1.034	0.84	0.875	1.059	0.969
O60524	831	S	Nuclear export mediator factor NEMF OS=Homo sapiens OX=9606 GN=NEMF PE=1 SV=4	NEMF	0.917	1.108	0.604	0.694	1.025	0.663	1.503	1.006			1.035	0.716	0.896	0.653		1.009		0.604	0.707	0.703	1.023	1.269	1.044	1.674			0.494	0.937	1.056	0.771	0.849			1.171	1.199	1.01	1.043	1.08	1.064	1.046	1.034	0.84	0.875	1.059	0.969
O60524	798	S	Nuclear export mediator factor NEMF OS=Homo sapiens OX=9606 GN=NEMF PE=1 SV=4	NEMF		0.965			1.322	0.466	1.45	0.744					0.688	0.904		1.25		0.604			0.571	1.172	0.724	0.929			0.52	1.038		1.264	0.795			1.171	1.199	1.01	1.043	1.08	1.064	1.046	1.034	0.84	0.875	1.059	0.969
O60524	417	S	Nuclear export mediator factor NEMF OS=Homo sapiens OX=9606 GN=NEMF PE=1 SV=4	NEMF	1.352	1.23	1.201	0.759	0.916	0.762	0.79	0.602	0.608	0.996	0.887	1.073	1.226	0.807	1.079	1.14	1.367	0.933	1.03	0.84	1.365	1.128	1.064	0.902	1.481	1.802	1.059	0.628	0.777	0.978	1.438	0.458	0.487	1.171	1.199	1.01	1.043	1.08	1.064	1.046	1.034	0.84	0.875	1.059	0.969
O60547	14	S	GDP-mannose 4,6 dehydratase OS=Homo sapiens OX=9606 GN=GMDS PE=1 SV=1	GMDS	0.751	1.223	0.914	0.664	0.582	0.8	0.686	0.669	0.673	0.629	1.499	0.735	1.158	0.574	0.871	0.934	0.78	1.198	0.644	0.884	1.188	0.799	0.582	2.099	0.677	2.324	1.31	0.98	1.039	1.453	1.157	1.177	1.216	0.862	1.247	0.973	0.965	0.952	1.025	0.797	0.752	0.774	0.652	1.181	0.944
O60566	670	S	Mitotic checkpoint serine/threonine-protein kinase BUB1 beta OS=Homo sapiens OX=9606 GN=BUB1B PE=1 SV=3	BUB1B	1.553	0.911	0.529	1.085	0.992	0.883	1.3	0.625	0.634	0.415	1.3	0.783	1.611	0.647	1.477	0.511	0.398	0.682	1.031	0.768	0.906	0.528	0.918	1.355	1.023	0.687	0.706	1.402	1.201	0.571	0.799	2.036	0.977
O60573	13	S	Eukaryotic translation initiation factor 4E type 2 OS=Homo sapiens OX=9606 GN=EIF4E2 PE=1 SV=1	EIF4E2	1.059	0.971	1.156	0.811				0.465	0.666	0.968	0.855	0.972		0.693	1.042	0.927	1.078	0.588	0.818	0.69		0.947			1.232	1.071	0.727	0.753	1.058	0.652		0.681	0.609	1.115	1.247	1.147	1.199	0.988	1.016	1.067	1.012	0.904	1.066	1.035	1.105
O60583	549	S	Cyclin-T2 OS=Homo sapiens OX=9606 GN=CCNT2 PE=1 SV=2	CCNT2	0.993	0.922	2.948	0.805	1.183	1.137	0.683	1.126			0.67	0.818	0.764	1.183		1.265		1.212	1.111	0.802	1.702	1.447	1.162	0.775			0.702	0.945	0.819	0.837	0.784				0.849						1.57	0.937	1.316
O60583	553	S	Cyclin-T2 OS=Homo sapiens OX=9606 GN=CCNT2 PE=1 SV=2	CCNT2																																			0.849						1.57	0.937	1.316
O60583	480	S	Cyclin-T2 OS=Homo sapiens OX=9606 GN=CCNT2 PE=1 SV=2	CCNT2		0.539						0.724						0.548		1.043		0.896				1.324					0.618	1.133		0.735					0.849						1.57	0.937	1.316
O60583	537	S	Cyclin-T2 OS=Homo sapiens OX=9606 GN=CCNT2 PE=1 SV=2	CCNT2																																			0.849						1.57	0.937	1.316
O60610	22	S	Protein diaphanous homolog 1 OS=Homo sapiens OX=9606 GN=DIAPH1 PE=1 SV=2	DIAPH1	1.331	1.155	0.643	0.879	1.057	0.646	1.128	0.588	0.524	0.475	0.638	0.498	1.032	0.927	1.165	0.544	0.487	0.633	0.499	0.824	0.594	0.65	1.031	1.301	0.924	0.515	0.672	1.086	1.474	0.545	0.847	1.131	1.639	1.067	1.382	1.055	1.267	0.968	1.109	1.246	0.68	0.701	0.679	0.861	0.848
O60610	1251	S	Protein diaphanous homolog 1 OS=Homo sapiens OX=9606 GN=DIAPH1 PE=1 SV=2	DIAPH1		1.311						0.41						0.582		0.784		1.056				1.366					0.814	0.799		0.798				1.067	1.382	1.055	1.267	0.968	1.109	1.246	0.68	0.701	0.679	0.861	0.848
O60658	457	S	High affinity cAMP-specific and IBMX-insensitive 3',5'-cyclic phosphodiesterase 8A OS=Homo sapiens OX=9606 GN=PDE8A PE=1 SV=2	PDE8A		0.805						0.81	1.15	0.607				0.677	0.769	0.767	0.688	1.302				1.146			1.113	1.583	0.669	1.012		0.544		0.828	0.883
O60664	130	S	Perilipin-3 OS=Homo sapiens OX=9606 GN=PLIN3 PE=1 SV=3	PLIN3	0.975	1.074	0.799	1.201				0.697			0.602	1.696		0.645		1.807		0.443	1.232	1.073		1.071					0.712	1.311	2.147	1.666				1.013	1.149	1.084	1.137	0.85	1.088	1.208	0.89	0.674	1.063	0.956	1.234
O60664	91	S	Perilipin-3 OS=Homo sapiens OX=9606 GN=PLIN3 PE=1 SV=3	PLIN3	0.993	0.821	0.981	0.855	0.975	0.867	1.021	0.884	1.017	0.707	1.087	0.949	1.065	0.908	0.844	0.972	0.703	0.551	1.071	0.762	0.885	0.984	1.158	0.866	0.919	0.782	0.783	1.204	1.048	0.992	0.843	0.918	1.019	1.013	1.149	1.084	1.137	0.85	1.088	1.208	0.89	0.674	1.063	0.956	1.234
O60669	457	S	Monocarboxylate transporter 2 OS=Homo sapiens OX=9606 GN=SLC16A7 PE=1 SV=2	SLC16A7	1.021	0.763	1.023	1.192				0.785	0.705	0.718	0.583	0.787		1.005	0.714	0.906	0.776	0.431	0.759	1.214		0.832			0.909	0.883	1.096	1.131	1.042	0.955		1.031	2.018					0.816	1.005	1.155
O60673	1724	S	DNA polymerase zeta catalytic subunit OS=Homo sapiens OX=9606 GN=REV3L PE=1 SV=2	REV3L	1.506	0.77	1.592	0.748	1.086	0.809	0.644	0.608			1.063	1.142	1.052	0.841		0.875		0.398	0.865	0.638	1.111	0.912	0.765	0.682			0.635	1.197	1.115	0.705	0.843											0.864	0.796
O60675	25	S	Transcription factor MafK OS=Homo sapiens OX=9606 GN=MAFK PE=1 SV=1	MAFK	0.886	1.021	1.267	0.638	0.964	0.835	0.98	1.047	1.023	1.12	0.758	0.9	1.011	0.985	0.812	1.147	1.379	0.524	0.812	0.639	1.166	0.974	0.849	0.81	1.017	1.044	0.912	0.997	0.933	0.89	0.964	0.831	0.783									1.011	1.263
O60678	25	S	Protein arginine N-methyltransferase 3 OS=Homo sapiens OX=9606 GN=PRMT3 PE=1 SV=4	PRMT3	0.995		1.188	0.897					0.94	0.899	1.017	0.807			1.308		0.926		0.854	0.7					1.091	1.026			0.994			0.878	0.781	1.036	1.3	0.959	1.363	0.803	1.214	0.909	0.904	1.343	0.822	1.433	0.879
O60678	27	S	Protein arginine N-methyltransferase 3 OS=Homo sapiens OX=9606 GN=PRMT3 PE=1 SV=4	PRMT3	0.971	0.856	1.092	1.095	1.436	1.074	1.542	0.996	0.789	0.696	1.426	0.64	0.818	0.721	1.741	1.348	0.725	0.36	0.774	0.749	1.081	1.035	1.336	0.778	0.965	0.884	0.758	0.642	1.084	0.847	0.925	1.016	0.812	1.036	1.3	0.959	1.363	0.803	1.214	0.909	0.904	1.343	0.822	1.433	0.879
O60683	261	S	Peroxisome biogenesis factor 10 OS=Homo sapiens OX=9606 GN=PEX10 PE=1 SV=1	PEX10	0.828	0.914	2.113	0.671	0.701	1.122	0.603	0.632			1.221	0.81	1.544	0.726		0.822		0.699	1.291	0.89	1.167	0.773	0.845	0.527			0.92	0.468	1.258	2.056	1.204				0.978			1.113	0.842	0.853	1.237	0.841	0.91
O60684	6	S	Importin subunit alpha-7 OS=Homo sapiens OX=9606 GN=KPNA6 PE=1 SV=1	KPNA6		0.921						1.046	0.984	0.72				0.754	2.081	1.132	0.707	0.646				0.965			0.9	0.797	0.685	0.718		0.798		0.881	1.373	0.886	0.808	0.945	0.964	1.098	0.968	1	0.804	1.021	0.832	1.023	0.904
O60711	23	S	Leupaxin OS=Homo sapiens OX=9606 GN=LPXN PE=1 SV=1	LPXN	0.931	0.922	1.065	0.882				0.739			1.047	0.744		0.801		1.01		0.49	0.859	0.786		1.062					0.914	0.888	1.233	1.12				0.767	1.174	1.195	1.112	0.891	1.221	0.883	1.058	0.82	0.903	0.982	0.651
O60716	349	S	Catenin delta-1 OS=Homo sapiens OX=9606 GN=CTNND1 PE=1 SV=1	CTNND1		0.6			0.653	0.706	0.505	1.154	6.39	0.915			1.218	0.712	1.315	1.285	0.901	0.375			0.863	0.787	0.692	0.369	0.822	0.604	0.688	1.203		1.15	0.745	0.642	0.766	0.809	0.875	0.867	0.842	1.08	1.023	0.777	1.664	1.453	0.519	0.703	0.655
O60716	352	S	Catenin delta-1 OS=Homo sapiens OX=9606 GN=CTNND1 PE=1 SV=1	CTNND1	0.851	1.347	1.17	0.833	0.672	0.916	0.711	1.235	1.389	1.233	0.626	0.863	0.996	0.597	0.77	1.486	0.75	0.405	1.367	0.985	0.997	1.858	0.631	0.568	1.287	1.121	0.56	2.148	1.12	0.715	0.927	1.295	1.066	0.809	0.875	0.867	0.842	1.08	1.023	0.777	1.664	1.453	0.519	0.703	0.655
O60716	864	S	Catenin delta-1 OS=Homo sapiens OX=9606 GN=CTNND1 PE=1 SV=1	CTNND1	1.026	0.894	1.088	0.749	1.03	1.015	0.955	0.87	1.203	0.81	0.895	0.772	0.948	0.853	1.089	1.135	0.812	0.482	0.75	0.638	0.998	0.989	0.909	0.706	0.936	0.81	0.845	1.57	1.147	0.842	0.976	0.955	0.811	0.809	0.875	0.867	0.842	1.08	1.023	0.777	1.664	1.453	0.519	0.703	0.655
O60716	920	S	Catenin delta-1 OS=Homo sapiens OX=9606 GN=CTNND1 PE=1 SV=1	CTNND1		0.974			0.882	0.981	1.006	1.422					1.368	0.588		1.235		0.312			1.137	1.227	0.873	0.612			0.844	1.105		1.372	1.079			0.809	0.875	0.867	0.842	1.08	1.023	0.777	1.664	1.453	0.519	0.703	0.655
O60716	269	S	Catenin delta-1 OS=Homo sapiens OX=9606 GN=CTNND1 PE=1 SV=1	CTNND1		0.874						1.152						1.073		0.802		0.365				0.787					0.649	1.345		0.552				0.809	0.875	0.867	0.842	1.08	1.023	0.777	1.664	1.453	0.519	0.703	0.655
O60749	365	S	Sorting nexin-2 OS=Homo sapiens OX=9606 GN=SNX2 PE=1 SV=2	SNX2		0.895						0.582	0.915	0.85				0.771	1.074	1.025	0.856	0.637				1.094			0.843	0.909	2.103	0.86		1.095		1.176	1.023	1.088	1.024	0.968	1.358	1.013	1.228	1.051	0.72	0.802	0.798	1.104	0.952
O60749	185	S	Sorting nexin-2 OS=Homo sapiens OX=9606 GN=SNX2 PE=1 SV=2	SNX2	0.907	1.035	1.191	1.156	0.578	1.07	0.606	0.415	0.843	0.968	1.531	0.771	1.024	0.817	1.262	0.946	0.623	1.17	0.948	1.143	0.865	1.11	0.608	1.157	1.054	0.988	1.171	1.041	1.234	1.042	1.156	1.117	1.01	1.088	1.024	0.968	1.358	1.013	1.228	1.051	0.72	0.802	0.798	1.104	0.952
O60762	3	S	Dolichol-phosphate mannosyltransferase subunit 1 OS=Homo sapiens OX=9606 GN=DPM1 PE=1 SV=1	DPM1	1.006		1.467	0.984	1.497	1.517	0.84		1.335	1.696	1.26	0.633	0.662		0.962		0.78		0.665	0.724	0.785		0.958	0.709	0.802	0.874			0.958		2.319	1.017	1.026	1.006	0.885	0.943	0.826	0.973	0.999	1.005	1.773	1.3	1.009	0.921	1.032
O60762	21	S	Dolichol-phosphate mannosyltransferase subunit 1 OS=Homo sapiens OX=9606 GN=DPM1 PE=1 SV=1	DPM1	0.756	0.649	0.745	1.141				0.732	1.256	0.91	0.951	0.91		1.009	0.844	0.935	0.963	0.591	0.761	0.937		1.08			1.177	0.952	0.453	1.901	1.257	0.609		1.144	1.089	1.006	0.885	0.943	0.826	0.973	0.999	1.005	1.773	1.3	1.009	0.921	1.032
O60763	942	S	General vesicular transport factor p115 OS=Homo sapiens OX=9606 GN=USO1 PE=1 SV=2	USO1	0.869	0.998	1.043	0.963	0.923	1.074	0.893	0.5	1.042	0.695	1.158	0.908	0.907	0.773	1.247	0.915	1.111	1.133	0.813	0.867	1.171	1.054	0.839	1.07	1.036	1.069	1.225	1.51	1.016	0.861	1.195	0.82	1.203	1.059	1.141	0.99	1.101	1.057	1.16	1.022	0.881	0.863	0.839	1.161	0.986
O60763	952	S	General vesicular transport factor p115 OS=Homo sapiens OX=9606 GN=USO1 PE=1 SV=2	USO1	0.994	0.995	1.112	0.85				0.796	0.966	0.781	0.891	0.997		1.038	1.201	1.074	1.051	0.918	0.821	0.768		1.054			0.965	1.049	1.1	1.432	0.978	0.967		0.756	1.186	1.059	1.141	0.99	1.101	1.057	1.16	1.022	0.881	0.863	0.839	1.161	0.986
O60784	461	S	Target of Myb protein 1 OS=Homo sapiens OX=9606 GN=TOM1 PE=1 SV=2	TOM1		0.703						0.765	0.667	1.008				0.889	0.51	0.819	0.581	0.371				1.05			0.806	0.562	0.659	1.564		0.853		0.902	0.861	0.911	0.92	0.776	1.223	0.988	1.105	1.394	0.99	0.87	1.07	0.929	1.119
O60784	462	S	Target of Myb protein 1 OS=Homo sapiens OX=9606 GN=TOM1 PE=1 SV=2	TOM1	0.991	0.656	0.921	0.854	0.857	0.618	1.615	0.659			0.726	0.947	0.993	0.829		0.911		0.546	0.89	0.847	0.92	1.156	0.569	1.955			0.65	1.153	1.165	0.719	0.666			0.911	0.92	0.776	1.223	0.988	1.105	1.394	0.99	0.87	1.07	0.929	1.119
O60784	355	S	Target of Myb protein 1 OS=Homo sapiens OX=9606 GN=TOM1 PE=1 SV=2	TOM1	0.753	0.377	0.634	0.835	0.624	0.621	1.004	0.359	0.846	0.973	0.788	0.972	0.683	0.587	0.659	0.486	0.658	0.607	1.047	1.041	0.693	1.14	0.557	1.5	0.583	0.666	0.391	2.687	1.577	0.425	0.641	0.89	1.612	0.911	0.92	0.776	1.223	0.988	1.105	1.394	0.99	0.87	1.07	0.929	1.119
O60784	376	S	Target of Myb protein 1 OS=Homo sapiens OX=9606 GN=TOM1 PE=1 SV=2	TOM1	0.968	0.524	0.983	0.774	0.648	1.269	1.086	0.394	0.36	0.631	0.813	1.035	0.795	0.589	0.601	0.473	0.638	0.473	1.463	1.118	0.772	1.958	0.82	1.595	0.718	1.167	0.203	1.408	1.078	0.364	0.795	0.708	4.077	0.911	0.92	0.776	1.223	0.988	1.105	1.394	0.99	0.87	1.07	0.929	1.119
O60784	160	S	Target of Myb protein 1 OS=Homo sapiens OX=9606 GN=TOM1 PE=1 SV=2	TOM1	1.011	0.681	0.676	0.949	0.911	0.672	1.48	0.638	0.521	0.681	0.722	0.929	0.933	0.545	0.908	0.993	0.743	0.631	1.099	0.893	0.933	2.015	0.602	2.127	0.744	0.64	0.414	0.946	1.418	0.825	0.728	0.755	0.659	0.911	0.92	0.776	1.223	0.988	1.105	1.394	0.99	0.87	1.07	0.929	1.119
O60814	39	S	Histone H2B type 1-K OS=Homo sapiens OX=9606 GN=H2BC12 PE=1 SV=3	H2BC12		1.036			1.28	0.664	0.52	0.993					1.407	0.794		1.049		0.66			1.817	0.815	1.25	0.521			0.959	0.625		0.84	1.688
O60814	113	S	Histone H2B type 1-K OS=Homo sapiens OX=9606 GN=H2BC12 PE=1 SV=3	H2BC12		0.947			0.711	0.634	1.45	1.038					1.412	0.54		1.041		0.446			1.383	0.896	0.903	1.044			0.9	0.97		0.834	1.342
O60814	7	S	Histone H2B type 1-K OS=Homo sapiens OX=9606 GN=H2BC12 PE=1 SV=3	H2BC12		0.715			1.146	0.949	0.743	0.58					0.948	1.304		0.709		0.346			1.03	0.581	0.906	0.774			0.471	1.095		0.372	0.868
O60814	92	S	Histone H2B type 1-K OS=Homo sapiens OX=9606 GN=H2BC12 PE=1 SV=3	H2BC12		0.74			0.808	0.667	0.987	1.001					0.933	0.821		1.123		0.327			1.21	0.785	0.704	0.86			0.583	0.949		0.665	0.831
O60825	483	S	6-phosphofructo-2-kinase/fructose-2,6-bisphosphatase 2 OS=Homo sapiens OX=9606 GN=PFKFB2 PE=1 SV=2	PFKFB2		0.977						0.492	0.695	0.498				1.392	0.683	0.526	0.605	0.77				0.494			1.56	1.487	0.437	0.782		0.659		0.667	0.906
O60825	493	S	6-phosphofructo-2-kinase/fructose-2,6-bisphosphatase 2 OS=Homo sapiens OX=9606 GN=PFKFB2 PE=1 SV=2	PFKFB2	1.147	2.691	1.678	0.465	0.395	0.313	1.051	0.337	0.229	0.157	0.469	0.643	1.207	0.768	1.287	0.254	0.799	2.154	0.469	0.625	0.855	0.551	0.363	0.361	0.876	0.976	2.268	0.489	0.556	1.156	4.967	0.261	0.768
O60825	466	S	6-phosphofructo-2-kinase/fructose-2,6-bisphosphatase 2 OS=Homo sapiens OX=9606 GN=PFKFB2 PE=1 SV=2	PFKFB2	1.497	0.849	1.46	0.843	0.971	0.635	0.904	0.689	0.784	0.711	1.066	0.932	1.144	0.892	0.909	0.631	0.778	0.969	0.88	0.654	1.144	1.035	0.951	0.676	1.153	1.075	0.717	1.244	0.928	0.769	1.187	0.741	1.136
O60828	106	S	Polyglutamine-binding protein 1 OS=Homo sapiens OX=9606 GN=PQBP1 PE=1 SV=1	PQBP1	0.668	0.948	0.653	0.901	0.565	1.021	1.172	0.834	0.777	1.446	1.02	0.807	1.213	1.009	0.803	0.828	0.971	0.568	0.787	0.731	0.751	1.238	0.689	0.967	0.702	0.605	0.808	1.193	0.827	1.554	2.065	0.691	0.811	0.84	0.868	1.027	0.785	0.989	0.925	1.16	1.121	1.338	1.196	0.864	0.944
O60828	110	S	Polyglutamine-binding protein 1 OS=Homo sapiens OX=9606 GN=PQBP1 PE=1 SV=1	PQBP1	0.774	0.772	0.409	1.341				0.613			1.344	0.787		1.443		0.613		0.447	0.911	1.198		0.884					0.788	1.749	1.679	1.73				0.84	0.868	1.027	0.785	0.989	0.925	1.16	1.121	1.338	1.196	0.864	0.944
O60832	485	S	H/ACA ribonucleoprotein complex subunit DKC1 OS=Homo sapiens OX=9606 GN=DKC1 PE=1 SV=3	DKC1	1.195	0.661	1.251	0.546	0.893	0.745	0.575	0.56	1.308	1.041	0.963	1.071	0.982	0.828	1.272	1.033	1.506	0.299	1.053	0.479	1.267	0.746	0.958	0.512	1.028	1.22	0.751	0.823	1.239	1.177	0.935	0.889	0.77	1.17	0.926	1.285	0.82	1.053	0.899	0.715	1.153	1.356	1.457	0.921	1.324
O60832	494	S	H/ACA ribonucleoprotein complex subunit DKC1 OS=Homo sapiens OX=9606 GN=DKC1 PE=1 SV=3	DKC1	1.362	0.625	1.817	0.597	1.73	0.957	0.547	1.069	1.82	1.177	0.778	1.294	0.644	0.959	0.896	1.54	1.472	0.248	0.966	0.506	1.478	0.734	1.11	0.458	1.142	1.162	0.542	0.705	1.338	0.828	0.552	0.948	0.528	1.17	0.926	1.285	0.82	1.053	0.899	0.715	1.153	1.356	1.457	0.921	1.324
O60832	513	S	H/ACA ribonucleoprotein complex subunit DKC1 OS=Homo sapiens OX=9606 GN=DKC1 PE=1 SV=3	DKC1	1.647	0.807	1.97	0.33	1.172	0.795	0.735	1.075	2.211	1.649	0.824	1.51	0.984	0.814	0.947	1.524	2.064	0.247	1.192	0.418	1.203	0.862	1.004	0.571	1.021	1.59	0.779	0.447	1.382	1.319	0.933	0.731	0.355	1.17	0.926	1.285	0.82	1.053	0.899	0.715	1.153	1.356	1.457	0.921	1.324
O60832	451	S	H/ACA ribonucleoprotein complex subunit DKC1 OS=Homo sapiens OX=9606 GN=DKC1 PE=1 SV=3	DKC1	1.289	0.897	1.657	0.674	0.887	0.851	0.911	0.964	1.215	1.179	0.686	1.68	0.925	0.911	1.133	1.033	1.221	0.375	1.224	0.548	1.242	0.824	0.775	0.736	0.99	1.014	0.715	0.991	0.795	0.787	0.976	0.723	0.689	1.17	0.926	1.285	0.82	1.053	0.899	0.715	1.153	1.356	1.457	0.921	1.324
O60832	453	S	H/ACA ribonucleoprotein complex subunit DKC1 OS=Homo sapiens OX=9606 GN=DKC1 PE=1 SV=3	DKC1	1.214	0.856	1.915	0.737	0.821	0.722	0.802	1.1			0.771	1.007	0.978	0.798		1.002		0.513	0.846	0.631	1.421	1.032	0.738	0.676			0.858	1.233	1.034	0.996	0.92			1.17	0.926	1.285	0.82	1.053	0.899	0.715	1.153	1.356	1.457	0.921	1.324
O60832	455	S	H/ACA ribonucleoprotein complex subunit DKC1 OS=Homo sapiens OX=9606 GN=DKC1 PE=1 SV=3	DKC1	1.01	0.949	2.538	0.715	0.685	0.64	0.715	1.851	0.987	1.043	0.945	0.853	0.928	0.619	0.655	1.277	1.025	0.404	0.689	0.559	1.151	0.936	0.702	0.675	0.957	0.998	0.782	0.836	1.087	0.962	0.82	0.81	0.75	1.17	0.926	1.285	0.82	1.053	0.899	0.715	1.153	1.356	1.457	0.921	1.324
O60832	21	S	H/ACA ribonucleoprotein complex subunit DKC1 OS=Homo sapiens OX=9606 GN=DKC1 PE=1 SV=3	DKC1	1.251	0.848	1.148	0.578	0.823	0.508	0.997	0.875	0.806	0.955	0.57	2.06	1.749	0.904	0.879	1.182	1.188	0.744	1.813	0.676	1.472	0.88	0.668	0.689	1.184	1.068	1.009	0.637	1.166	1.611	1.626	0.912	0.571	1.17	0.926	1.285	0.82	1.053	0.899	0.715	1.153	1.356	1.457	0.921	1.324
O60841	66	S	Eukaryotic translation initiation factor 5B OS=Homo sapiens OX=9606 GN=EIF5B PE=1 SV=4	EIF5B	0.785	0.739	0.804	0.829				0.723	0.971	0.913	1.162	0.687		0.709	1.169	0.9	0.673	0.61	0.881	0.732		0.959			0.771	0.726	0.855	1.492	2.031	0.991		1.191	1.316	1.275	1.209	1.089	1.001	1.09	1.083	1.115	0.979	0.772	0.76	1.08	0.862
O60841	588	S	Eukaryotic translation initiation factor 5B OS=Homo sapiens OX=9606 GN=EIF5B PE=1 SV=4	EIF5B																																		1.275	1.209	1.089	1.001	1.09	1.083	1.115	0.979	0.772	0.76	1.08	0.862
O60841	589	S	Eukaryotic translation initiation factor 5B OS=Homo sapiens OX=9606 GN=EIF5B PE=1 SV=4	EIF5B																																		1.275	1.209	1.089	1.001	1.09	1.083	1.115	0.979	0.772	0.76	1.08	0.862
O60841	591	S	Eukaryotic translation initiation factor 5B OS=Homo sapiens OX=9606 GN=EIF5B PE=1 SV=4	EIF5B																																		1.275	1.209	1.089	1.001	1.09	1.083	1.115	0.979	0.772	0.76	1.08	0.862
O60841	595	S	Eukaryotic translation initiation factor 5B OS=Homo sapiens OX=9606 GN=EIF5B PE=1 SV=4	EIF5B		0.945			1.586	0.618	1.01	0.743	0.692	0.59			0.743	0.912	2.689	0.77	0.697	0.461			0.893	0.768	2.322	0.438	0.994	0.785	0.864	1.031		0.846	0.903	0.972	0.803	1.275	1.209	1.089	1.001	1.09	1.083	1.115	0.979	0.772	0.76	1.08	0.862
O60841	182	S	Eukaryotic translation initiation factor 5B OS=Homo sapiens OX=9606 GN=EIF5B PE=1 SV=4	EIF5B																																		1.275	1.209	1.089	1.001	1.09	1.083	1.115	0.979	0.772	0.76	1.08	0.862
O60841	183	S	Eukaryotic translation initiation factor 5B OS=Homo sapiens OX=9606 GN=EIF5B PE=1 SV=4	EIF5B																																		1.275	1.209	1.089	1.001	1.09	1.083	1.115	0.979	0.772	0.76	1.08	0.862
O60841	186	S	Eukaryotic translation initiation factor 5B OS=Homo sapiens OX=9606 GN=EIF5B PE=1 SV=4	EIF5B																																		1.275	1.209	1.089	1.001	1.09	1.083	1.115	0.979	0.772	0.76	1.08	0.862
O60841	190	S	Eukaryotic translation initiation factor 5B OS=Homo sapiens OX=9606 GN=EIF5B PE=1 SV=4	EIF5B	0.929	0.799	1.337	0.757	1.387	0.565	1.698	1.776	0.899	0.708	0.811	0.742	0.764	0.732	1.71	1.054	0.645	0.392	0.551	0.511	0.829	0.762	1.648	0.518	0.802	0.624	0.707	0.839	1.062	0.621	0.709	0.776	0.443	1.275	1.209	1.089	1.001	1.09	1.083	1.115	0.979	0.772	0.76	1.08	0.862
O60841	107	S	Eukaryotic translation initiation factor 5B OS=Homo sapiens OX=9606 GN=EIF5B PE=1 SV=4	EIF5B	1.048	1.585	1.144	0.612	0.965	0.638	1.081	0.812	0.646	0.564	0.981	0.731	0.971	0.673	2	0.52	0.643	1.356	0.578	0.678	1.441	0.888	1.257	0.645	1.039	1.919	1.204	0.359	0.665	1.09	1.712	0.601	0.678	1.275	1.209	1.089	1.001	1.09	1.083	1.115	0.979	0.772	0.76	1.08	0.862
O60841	113	S	Eukaryotic translation initiation factor 5B OS=Homo sapiens OX=9606 GN=EIF5B PE=1 SV=4	EIF5B	1.858	1.373	1.597	0.703	1.651	0.623	1.337	1.227	0.631	0.822	0.907	0.801	1.034	0.836	1.619	1.371	1.125	0.73	1.114	0.655	1.182	1.571	1.648	0.536	1.633	1.165	1.072	0.571	0.769	1.038	0.999	0.555	0.514	1.275	1.209	1.089	1.001	1.09	1.083	1.115	0.979	0.772	0.76	1.08	0.862
O60841	164	S	Eukaryotic translation initiation factor 5B OS=Homo sapiens OX=9606 GN=EIF5B PE=1 SV=4	EIF5B	1.242	1.182	1.165	1.012	1.184	1.015	1.127	0.751	0.905	0.667	1.068	0.706	0.89	0.813	1.57	0.802	0.884	0.952	0.835	0.775	1.031	1.173	1.186	0.842	1.104	1.212	1.048	1.145	0.928	0.832	1.14	0.873	1.073	1.275	1.209	1.089	1.001	1.09	1.083	1.115	0.979	0.772	0.76	1.08	0.862
O60841	214	S	Eukaryotic translation initiation factor 5B OS=Homo sapiens OX=9606 GN=EIF5B PE=1 SV=4	EIF5B	1.454	1.103	1.159	0.791	1.073	0.743	0.77	0.548	0.749	0.664	0.873	0.745	0.858	1.018	1.701	0.992	0.877	0.618	1.018	0.663	1.155	0.993	1.189	0.644	1.362	1.319	0.7	0.621	0.827	0.705	0.908	0.63	0.6	1.275	1.209	1.089	1.001	1.09	1.083	1.115	0.979	0.772	0.76	1.08	0.862
O60841	222	S	Eukaryotic translation initiation factor 5B OS=Homo sapiens OX=9606 GN=EIF5B PE=1 SV=4	EIF5B																																		1.275	1.209	1.089	1.001	1.09	1.083	1.115	0.979	0.772	0.76	1.08	0.862
O60841	135	S	Eukaryotic translation initiation factor 5B OS=Homo sapiens OX=9606 GN=EIF5B PE=1 SV=4	EIF5B	1.745	1.641	1.866	0.308	1.637	0.604	0.723	1.481	0.565	0.645	0.522	0.499	0.872	0.7	1.507	1.162	0.676	0.566	0.447	0.38	1.13	0.963	2.049	0.56	1.225	1.056	1.223	0.361	0.451	0.764	1.062	0.462	0.414	1.275	1.209	1.089	1.001	1.09	1.083	1.115	0.979	0.772	0.76	1.08	0.862
O60841	137	S	Eukaryotic translation initiation factor 5B OS=Homo sapiens OX=9606 GN=EIF5B PE=1 SV=4	EIF5B	1.764	1.481	2.26	0.519	1.191	0.29	0.703	1.354	0.429	0.672	0.691	0.648	0.858	0.603	1.091	1.518	0.941	0.642	0.639	0.47	1.621	1.036	3.508	0.298	1.242	1.508	1.33	0.484	0.588	0.788	0.938	0.346	0.347	1.275	1.209	1.089	1.001	1.09	1.083	1.115	0.979	0.772	0.76	1.08	0.862
O60861	152	S	Growth arrest-specific protein 7 OS=Homo sapiens OX=9606 GN=GAS7 PE=1 SV=3	GAS7	0.798	0.613	1.763	0.968	0.667	0.891	1.432	0.617			0.642	1.148	0.68	0.605		0.754		0.451	0.65	1.413	0.904	1.192	0.546	2.557			0.487	2.204	0.963	0.516	0.643			1.009	0.754	1.032	1.388	0.863	1.158	1.481	0.875	0.749	0.523	0.868	1.242
O60861	117	S	Growth arrest-specific protein 7 OS=Homo sapiens OX=9606 GN=GAS7 PE=1 SV=3	GAS7	1.145	0.963	1.186	1.137	0.904	0.953	1.41	0.934	0.942	0.596	0.798	0.912	1.014	0.818	1.358	0.864	0.809	0.455	0.969	0.852	1.234	1.07	0.9	1.295	1.19	0.832	0.774	1.111	1.038	0.617	0.845	0.872	0.813	1.009	0.754	1.032	1.388	0.863	1.158	1.481	0.875	0.749	0.523	0.868	1.242
O60870	238	S	DNA/RNA-binding protein KIN17 OS=Homo sapiens OX=9606 GN=KIN PE=1 SV=2	KIN	1.14	0.932	1.963	0.747	0.871	0.885	0.678	0.48	1.099	0.733	1.109	0.791	0.818	0.664	0.853	0.677	1.315	0.44	1.221	0.582	1.107	0.871	0.941	0.645	0.946	1.852	0.583	0.778	0.801	1.082	1.154	1.193	1.331	1.138	0.829	1.14	1.065	1.111	1.002	0.96	1.102	1.231	1.129	1.19	1.068
O60885	1051	S	Bromodomain-containing protein 4 OS=Homo sapiens OX=9606 GN=BRD4 PE=1 SV=2	BRD4		0.848						0.752	1.406	1.809				0.979	1.02	1.144	1.094	0.57				0.9			1.042	1.336	0.72	1.064		0.993		0.899	0.797	0.998	1.026	1.043	0.94	0.912	1.007	1.211	1.025	1.172	1.281	1.047	1.096
O60885	1117	S	Bromodomain-containing protein 4 OS=Homo sapiens OX=9606 GN=BRD4 PE=1 SV=2	BRD4	1.021	0.817	0.996	1.244	1.156	1.858	0.682	1.192	2.462	0.944	0.894	0.78	0.866	0.615	0.804	1.691	0.8	0.316	1.11	0.725	0.925	1.258	0.877	0.897	1.184	0.868	0.317	0.942	1.684	0.804	0.546	1.386	0.642	0.998	1.026	1.043	0.94	0.912	1.007	1.211	1.025	1.172	1.281	1.047	1.096
O60885	1262	S	Bromodomain-containing protein 4 OS=Homo sapiens OX=9606 GN=BRD4 PE=1 SV=2	BRD4		0.855			0.995	0.832	0.813	0.779	1.315	0.79			0.901	1.139	0.976	1.091	1.028	0.545			0.908	1.015	0.981	0.737	0.957	1.053	0.775	1.63		1.053	0.94	1.199	1.074	0.998	1.026	1.043	0.94	0.912	1.007	1.211	1.025	1.172	1.281	1.047	1.096
O60885	1126	S	Bromodomain-containing protein 4 OS=Homo sapiens OX=9606 GN=BRD4 PE=1 SV=2	BRD4	0.959	0.666	0.891	0.782	1.275	0.789	0.668	0.742	0.906	0.848	1.086	1.003	1.017	0.588	1.276	1.484	0.879	0.402	1.195	0.736	1.072	1.024	1.106	0.559	0.92	0.964	0.61	1.509	1.136	1.391	0.786	0.873	1.074	0.998	1.026	1.043	0.94	0.912	1.007	1.211	1.025	1.172	1.281	1.047	1.096
O60885	601	S	Bromodomain-containing protein 4 OS=Homo sapiens OX=9606 GN=BRD4 PE=1 SV=2	BRD4	0.864	1.194	0.78	0.784	0.696	0.779	1.216	0.493	0.773	0.742	0.911	1.011	1.079	0.499	0.959	0.931	0.897	1.116	0.714	0.661	0.891	1.168	0.678	0.987	1.065	0.924	1.708	1.198	0.671	0.887	1.386	0.715	0.828	0.998	1.026	1.043	0.94	0.912	1.007	1.211	1.025	1.172	1.281	1.047	1.096
O60890	703	S	Oligophrenin-1 OS=Homo sapiens OX=9606 GN=OPHN1 PE=1 SV=1	OPHN1		1.474						0.415	1.391	1.605				0.507	0.64	0.485	0.517	0.932				0.948			1.681	0.458	0.285	1.285		0.687		0.789	2.043
O60925	104	S	Prefoldin subunit 1 OS=Homo sapiens OX=9606 GN=PFDN1 PE=1 SV=2	PFDN1																																		1.083	1.065	1.099	1.193	0.863	1.304	1.334	0.933	0.744	0.683	1.091	0.92
O60927	73	S	E3 ubiquitin-protein ligase PPP1R11 OS=Homo sapiens OX=9606 GN=PPP1R11 PE=1 SV=1	PPP1R11					1.16	0.593	0.931						0.856								0.87		1.089	0.669							1.111			0.988	0.948	1.24	1.055	1.01	1.171	1.437	0.902	0.818	0.864	0.96	1.071
O60927	74	S	E3 ubiquitin-protein ligase PPP1R11 OS=Homo sapiens OX=9606 GN=PPP1R11 PE=1 SV=1	PPP1R11																																		0.988	0.948	1.24	1.055	1.01	1.171	1.437	0.902	0.818	0.864	0.96	1.071
O60927	77	S	E3 ubiquitin-protein ligase PPP1R11 OS=Homo sapiens OX=9606 GN=PPP1R11 PE=1 SV=1	PPP1R11	1.356	1.157	1.542	0.569	1.102	0.57	1.134	1.017	0.817	0.739	0.686	0.769	1.041	0.752	1.16	1.158	1.036	0.592	0.71	0.497	1.202	1.142	1.166	0.724	1.166	1.054	1.024	1.065	0.654	0.82	1.179	0.854	0.634	0.988	0.948	1.24	1.055	1.01	1.171	1.437	0.902	0.818	0.864	0.96	1.071
O60930	74	S	Ribonuclease H1 OS=Homo sapiens OX=9606 GN=RNASEH1 PE=1 SV=2	RNASEH1									0.789	0.723					1.038		1.1								0.96	1.374						0.805	0.823
O60930	76	S	Ribonuclease H1 OS=Homo sapiens OX=9606 GN=RNASEH1 PE=1 SV=2	RNASEH1	1.084	1.006	0.987	1.218	1.057	1.009	0.883	0.527			1.001	0.459	0.886	0.748		0.803		0.708	0.518	0.711	1.046	0.744	1.407	0.749			0.93	1.098	0.981	0.627	0.991
O60934	432	S	Nibrin OS=Homo sapiens OX=9606 GN=NBN PE=1 SV=1	NBN	0.603	0.654	0.755	0.706	0.73	1.318	0.932	0.888	1.773	0.989	1.041	1.064	1.448	0.64	0.967	1.335	0.808	0.735	1.653	0.996	1.062	1.696	0.661	1.433	1.187	0.572	0.638	1.289	0.981	1.136	0.981	0.664	0.574	0.974	1.163	1.307	0.873	1.003	0.96	0.876	0.982	1.268	1.303	1.049	1.033
O60934	604	S	Nibrin OS=Homo sapiens OX=9606 GN=NBN PE=1 SV=1	NBN	1.316	0.914	1.804	0.566	1.285	0.642	0.623	0.928	1.071	1.062	0.744	1.417	1.061	0.854	0.862	1.383	1.126	0.437	0.924	0.63	1.397	0.956	1.256	0.538	1.223	1.228	0.892	0.734	0.889	0.829	0.987	0.729	0.611	0.974	1.163	1.307	0.873	1.003	0.96	0.876	0.982	1.268	1.303	1.049	1.033
O60934	397	S	Nibrin OS=Homo sapiens OX=9606 GN=NBN PE=1 SV=1	NBN	1.055	0.556	0.883	0.69	0.868	0.859	1.03	0.764	1.129	1.15	0.98	0.92	1.088	0.736	1.067	1.168	0.762	0.459	0.91	0.716	0.752	1.138	0.679	1.051	0.825	0.703	0.561	1.198	1.227	1.239	1.156	1.288	1.241	0.974	1.163	1.307	0.873	1.003	0.96	0.876	0.982	1.268	1.303	1.049	1.033
O60934	509	S	Nibrin OS=Homo sapiens OX=9606 GN=NBN PE=1 SV=1	NBN		0.854						0.877						0.651		1.399		0.562				1.142					0.907	0.742		1.238				0.974	1.163	1.307	0.873	1.003	0.96	0.876	0.982	1.268	1.303	1.049	1.033
O60934	343	S	Nibrin OS=Homo sapiens OX=9606 GN=NBN PE=1 SV=1	NBN	1.716	0.582	0.876	0.823	0.891	1.309	0.918	0.679	1.137	0.97	1.136	0.706	0.813	0.634	0.934	0.959	0.676	0.408	0.853	0.655	0.859	0.859	0.736	0.926	0.743	0.726	0.864	1.081	1.102	2.093	0.703	1.361	0.879	0.974	1.163	1.307	0.873	1.003	0.96	0.876	0.982	1.268	1.303	1.049	1.033
O75022	557	S	Leukocyte immunoglobulin-like receptor subfamily B member 3 OS=Homo sapiens OX=9606 GN=LILRB3 PE=1 SV=3	LILRB3	0.637	0.563	0.631	0.923	0.619	0.472	3.875	0.615	0.498	0.517	0.572	1.077	0.594	0.439	0.551	0.545	0.449	0.516	0.534	2.487	0.883	0.88	0.398	2.254	0.672	0.417	0.404	0.717	1.229	0.438	0.748	0.664	1.087	0.527		0.613	1.094	0.915	0.782	2.982		0.765	0.705	0.623	0.874
O75023	514	S	Leukocyte immunoglobulin-like receptor subfamily B member 5 OS=Homo sapiens OX=9606 GN=LILRB5 PE=1 SV=1	LILRB5		0.608			0.826	0.811	1.331	1.776	2.366	0.618			1.44	0.826	0.924	0.801	0.694	0.557			1.533	0.708	0.869	0.741	0.721	0.612	0.496	1.465		0.643	1.055	1.199	0.875
O75037	1215	S	Kinesin-like protein KIF21B OS=Homo sapiens OX=9606 GN=KIF21B PE=1 SV=2	KIF21B	1.044	0.833	0.896	1.566	0.725	0.908	1.09	0.835	0.956	0.621	0.798	0.775	0.909	0.925	1.227	0.87	0.685	0.504	0.914	1.184	1.043	1.11	0.604	1.456	0.73	0.594	0.61	1.86	1.227	0.635	0.843	1.017	0.849	1.095		0.92	0.692	2.384	0.516	0.935		2.121	1.926	0.859	1.357
O75037	1149	S	Kinesin-like protein KIF21B OS=Homo sapiens OX=9606 GN=KIF21B PE=1 SV=2	KIF21B	1.377	0.646	0.84	1.285	0.691	1.053	1.24	0.556	0.97	0.887	0.676	0.972	0.882	0.663	0.758	0.843	0.822	0.51	1.26	0.96	0.967	1.136	0.564	1.729	0.836	0.781	0.634	2.254	1.445	0.807	0.811	0.965	0.857	1.095		0.92	0.692	2.384	0.516	0.935		2.121	1.926	0.859	1.357
O75044	427	S	SLIT-ROBO Rho GTPase-activating protein 2 OS=Homo sapiens OX=9606 GN=SRGAP2 PE=1 SV=3	SRGAP2	1.339	1.621	0.891	1.639	0.629	1.147	1.468	0.564	0.75	0.538	0.889	0.733	0.962	0.629	0.605	0.551	0.498	1.998	0.851	2.095	0.892	1.686	0.665	1.837	1.078	1.06	0.456	0.759	1.09	0.491	0.632	0.536	0.721	0.986	1.05	0.718	1.351	1.024	1.259	1.278	0.803	0.818	0.846	0.986	0.696
O75061	570	S	Putative tyrosine-protein phosphatase auxilin OS=Homo sapiens OX=9606 GN=DNAJC6 PE=1 SV=3	DNAJC6		0.722						1.269	1.171	0.767				1.184	0.754	1.691	0.906	0.463				0.995			0.79	1.194	0.788	1.482		1.204		0.882	0.822
O75064	1092	S	DENN domain-containing protein 4B OS=Homo sapiens OX=9606 GN=DENND4B PE=1 SV=4	DENND4B	1.008	0.942	0.934	0.912	0.754	1.039	1.136	0.788	0.864	1.005	0.95	0.897	0.962	0.788	0.933	0.86	0.827	0.535	1.032	0.824	0.747	0.85	0.701	0.937	1.279	0.906	0.705	1.364	1.172	0.724	0.863	1.048	1.118	0.991		0.956	1.037	1.021	1.1	1.038		0.938	0.947	0.935	0.92
O75064	953	S	DENN domain-containing protein 4B OS=Homo sapiens OX=9606 GN=DENND4B PE=1 SV=4	DENND4B	0.856	0.989	0.949	0.898	0.922	0.908	1.214	0.506	0.651	0.641	0.855	0.797	1.11	0.709	0.804	0.919	0.673	0.729	0.798	0.83	0.962	1.007	1.045	0.966	0.927	0.768	0.642	1.337	0.994	0.615	1.114	1.592	1.112	0.991		0.956	1.037	1.021	1.1	1.038		0.938	0.947	0.935	0.92
O75069	438	S	Transmembrane and coiled-coil domains protein 2 OS=Homo sapiens OX=9606 GN=TMCC2 PE=1 SV=3	TMCC2		0.754			0.644	0.496	0.597	3.896	1.076	0.606			2.507	0.53	0.602	1.266	0.609	0.324			0.552	0.667	0.661	0.411	0.879	1.014	0.46	1.084		0.726	0.637	0.576	0.452
O75081	65	S	Protein CBFA2T3 OS=Homo sapiens OX=9606 GN=CBFA2T3 PE=1 SV=2	CBFA2T3	0.625	1.113	1.315	0.617	0.631	0.85	0.728	0.915	1.673	1.292	1.154	1.602	1.672	0.568	0.876	1.526	1.231	0.604	0.952	0.553	1.196	0.868	0.643	0.761	0.953	1.359	1.21	1.109	1.274	1.374	0.946	0.975	0.776	0.581	1.006	2.323	0.617	0.915	0.899	0.779	1.261	1.336	1.133	0.906	1.042
O75081	439	S	Protein CBFA2T3 OS=Homo sapiens OX=9606 GN=CBFA2T3 PE=1 SV=2	CBFA2T3	0.466	0.838	1.953	0.415	0.288	0.313	0.34	0.615	1.183	2.49	1.184	1.398	0.974	0.587	0.45	0.848	1.066	0.523	0.723	0.541	0.933	0.59	0.426	0.392	0.517	2.698	0.811	0.641	0.989	1.263	1.985	0.764	0.663	0.581	1.006	2.323	0.617	0.915	0.899	0.779	1.261	1.336	1.133	0.906	1.042
O75081	459	S	Protein CBFA2T3 OS=Homo sapiens OX=9606 GN=CBFA2T3 PE=1 SV=2	CBFA2T3		0.993			1.017	0.864	0.756	0.587	1.897	1.156			0.987	0.907	0.705	1.481	1.846	0.235			1.215	0.68	0.997	0.68	1.213	1.423	0.781	0.973		1.021	0.862	1.05	0.4	0.581	1.006	2.323	0.617	0.915	0.899	0.779	1.261	1.336	1.133	0.906	1.042
O75081	328	S	Protein CBFA2T3 OS=Homo sapiens OX=9606 GN=CBFA2T3 PE=1 SV=2	CBFA2T3		0.924			0.975	0.974	0.849	0.727					0.963	0.941		0.886		0.485			0.98	0.851	0.873	0.736			0.718	1.301		0.78	0.916			0.581	1.006	2.323	0.617	0.915	0.899	0.779	1.261	1.336	1.133	0.906	1.042
O75113	300	S	NEDD4-binding protein 1 OS=Homo sapiens OX=9606 GN=N4BP1 PE=1 SV=4	N4BP1	1.282	1.04	0.896	0.905	1.077	0.584	1.216	0.618	0.539	0.622	0.668	1.108	0.964	0.825	1.246	1.119	0.755	0.715	1.262	1.398	1.115	1.304	0.905	1.027	1.224	0.923	0.649	0.84	1.117	1.004	1.275	0.708	0.603	0.909	1.002	0.919	0.993	1.045	0.989	1.046	1.007	0.91	0.951	0.913	0.926
O75113	288	S	NEDD4-binding protein 1 OS=Homo sapiens OX=9606 GN=N4BP1 PE=1 SV=4	N4BP1	1.137	1.059	1.193	0.988	0.919	0.772	1.231	0.757	0.636	0.67	1.019	0.975	0.912	0.898	0.997	1.01	0.844	0.73	1.166	1.042	1.03	1.188	0.867	0.914	1.101	1.169	0.761	0.947	0.942	0.866	1.178	0.834	0.75	0.909	1.002	0.919	0.993	1.045	0.989	1.046	1.007	0.91	0.951	0.913	0.926
O75116	1137	S	Rho-associated protein kinase 2 OS=Homo sapiens OX=9606 GN=ROCK2 PE=1 SV=4	ROCK2																																		0.928	1.116	0.888	1.098	1.06	1.106	1.159	0.773	0.961	0.861	0.911	0.845
O75122	389	S	CLIP-associating protein 2 OS=Homo sapiens OX=9606 GN=CLASP2 PE=1 SV=3	CLASP2	0.954	1.376	2.127	0.573	0.419	0.935	0.557	0.501	0.576	0.788	0.639	0.567	0.834	0.525	0.406	0.675	1.25	0.588	1.16	0.481	1.328	0.722	0.949	0.634	0.974	2.33	0.566	0.644	0.997	0.767	2.428	1.243	1.899	0.971	0.961	0.923	1.183	0.964	1.192	1.044	0.803	0.801	0.821	0.982	0.944
O75122	360	S	CLIP-associating protein 2 OS=Homo sapiens OX=9606 GN=CLASP2 PE=1 SV=3	CLASP2																																		0.971	0.961	0.923	1.183	0.964	1.192	1.044	0.803	0.801	0.821	0.982	0.944
O75122	536	S	CLIP-associating protein 2 OS=Homo sapiens OX=9606 GN=CLASP2 PE=1 SV=3	CLASP2																																		0.971	0.961	0.923	1.183	0.964	1.192	1.044	0.803	0.801	0.821	0.982	0.944
O75122	537	S	CLIP-associating protein 2 OS=Homo sapiens OX=9606 GN=CLASP2 PE=1 SV=3	CLASP2																																		0.971	0.961	0.923	1.183	0.964	1.192	1.044	0.803	0.801	0.821	0.982	0.944
O75122	541	S	CLIP-associating protein 2 OS=Homo sapiens OX=9606 GN=CLASP2 PE=1 SV=3	CLASP2	1.375	1.687	1.799	2.434				1.687			0.696	0.755		0.397		1.492		0.585	0.491	1.684		1.08					0.384	0.798	1.056	0.561				0.971	0.961	0.923	1.183	0.964	1.192	1.044	0.803	0.801	0.821	0.982	0.944
O75122	955	S	CLIP-associating protein 2 OS=Homo sapiens OX=9606 GN=CLASP2 PE=1 SV=3	CLASP2	0.673	0.707	0.625	0.701				0.649			0.719	0.79		0.892		0.811		1.775	0.888	0.666		1.205					0.709	1.216	0.777	0.689				0.971	0.961	0.923	1.183	0.964	1.192	1.044	0.803	0.801	0.821	0.982	0.944
O75122	525	S	CLIP-associating protein 2 OS=Homo sapiens OX=9606 GN=CLASP2 PE=1 SV=3	CLASP2	1.059	0.863	0.86	0.803	0.803	1.399	0.801	0.5			1.126	0.665	0.794	0.964		0.835		1.181	0.993	0.713	0.98	1.178	0.94	0.91			0.787	1.987	0.941	0.888	0.831			0.971	0.961	0.923	1.183	0.964	1.192	1.044	0.803	0.801	0.821	0.982	0.944
O75122	529	S	CLIP-associating protein 2 OS=Homo sapiens OX=9606 GN=CLASP2 PE=1 SV=3	CLASP2	0.835	0.659	0.81	0.76				0.881	0.617	0.8	1.086	0.698		0.495	1.037	0.66	0.943	2.613	0.791	0.658		1.109			0.934	1.171	1.013	1.772	0.899	0.726		0.747	1.14	0.971	0.961	0.923	1.183	0.964	1.192	1.044	0.803	0.801	0.821	0.982	0.944
O75122	459	S	CLIP-associating protein 2 OS=Homo sapiens OX=9606 GN=CLASP2 PE=1 SV=3	CLASP2	0.771	0.74	1.039	0.953	0.67	1.584	0.959	0.505	0.812	0.974	1.053	0.959	0.999	0.651	0.738	0.773	0.936	1.329	1.881	0.764	1.051	1.379	0.823	1.1	1.503	1.292	0.901	1.548	1.013	0.811	0.841	1.1	1.281	0.971	0.961	0.923	1.183	0.964	1.192	1.044	0.803	0.801	0.821	0.982	0.944
O75122	621	S	CLIP-associating protein 2 OS=Homo sapiens OX=9606 GN=CLASP2 PE=1 SV=3	CLASP2	0.981	1.206	1.151	0.84	0.673	0.688	0.989	0.682	0.712	0.783	0.919	0.801	0.823	0.732	1.163	0.927	1.058	1.447	0.756	0.936	1.253	1.289	0.764	0.818	1.157	1.175	0.941	1.077	0.959	0.955	1.211	0.797	0.893	0.971	0.961	0.923	1.183	0.964	1.192	1.044	0.803	0.801	0.821	0.982	0.944
O75122	503	S	CLIP-associating protein 2 OS=Homo sapiens OX=9606 GN=CLASP2 PE=1 SV=3	CLASP2																																		0.971	0.961	0.923	1.183	0.964	1.192	1.044	0.803	0.801	0.821	0.982	0.944
O75122	327	S	CLIP-associating protein 2 OS=Homo sapiens OX=9606 GN=CLASP2 PE=1 SV=3	CLASP2	0.973	0.973	0.568	1.116				0.698			1.135	1.242		0.713		0.869		1.575	2.113	1.247		1.439					0.697	0.867	1.233	0.646				0.971	0.961	0.923	1.183	0.964	1.192	1.044	0.803	0.801	0.821	0.982	0.944
O75122	640	S	CLIP-associating protein 2 OS=Homo sapiens OX=9606 GN=CLASP2 PE=1 SV=3	CLASP2																																		0.971	0.961	0.923	1.183	0.964	1.192	1.044	0.803	0.801	0.821	0.982	0.944
O75132	624	S	Zinc finger BED domain-containing protein 4 OS=Homo sapiens OX=9606 GN=ZBED4 PE=1 SV=2	ZBED4	1.077	0.831	1.837	0.67	0.542	0.787	0.543	0.961	2.153	1.648	0.929	1.22	1.038	0.449	0.59	1.058	2.112	0.667	1.083	0.558	1.621	0.766	0.795	0.644	0.928	1.163	0.789	0.784	0.771	0.919	0.899	0.936	0.417	0.883	0.789	1.007	0.897				1.07			1.065	0.875
O75140	445	S	GATOR complex protein DEPDC5 OS=Homo sapiens OX=9606 GN=DEPDC5 PE=1 SV=2	DEPDC5	1.357	1.195	1.242	0.737	0.707	0.664	1.033	0.652	0.997	0.979	0.988	1.074	1.218	0.866	0.879	0.736	1.156	0.84	1.063	0.677	0.962	0.987	0.887	0.79	0.845	0.862	1.496	1.439	1.065	1.273	1.378	0.93	0.947	0.943	0.985	1.13	1.138	0.983	1.156	0.936	0.931	0.876	1.002	0.807	0.965
O75140	579	S	GATOR complex protein DEPDC5 OS=Homo sapiens OX=9606 GN=DEPDC5 PE=1 SV=2	DEPDC5	1.047	0.776	1.366	0.88	1.033	0.83	0.685	0.706	0.917	0.981	0.806	0.952	0.853	0.912	0.817	1.06	0.972	0.487	0.944	0.766	0.908	0.897	0.934	0.788	1.097	1.091	0.591	0.846	1.159	0.776	1.061	0.947	0.79	0.943	0.985	1.13	1.138	0.983	1.156	0.936	0.931	0.876	1.002	0.807	0.965
O75140	503	S	GATOR complex protein DEPDC5 OS=Homo sapiens OX=9606 GN=DEPDC5 PE=1 SV=2	DEPDC5																																		0.943	0.985	1.13	1.138	0.983	1.156	0.936	0.931	0.876	1.002	0.807	0.965
O75143	361	S	Autophagy-related protein 13 OS=Homo sapiens OX=9606 GN=ATG13 PE=1 SV=1	ATG13	1.013	0.968	0.77	0.694	0.727	0.689	1.362	1.522	0.775	0.684	0.88	0.853	1.188	0.71	0.943	0.828	0.905	1.187	0.835	0.633	0.89	1.006	0.668	0.812	0.884	0.911	1.106	1.089	0.865	1.197	1.09	0.902	0.709	1.05	0.842	0.976	1.148	0.981	0.961	0.945	1.261	1.323	0.851	1.001	1.152
O75145	17	S	Liprin-alpha-3 OS=Homo sapiens OX=9606 GN=PPFIA3 PE=1 SV=3	PPFIA3									1.068	0.725					1.1		0.95								1.136	1.256						0.941	0.989	0.917		0.832	1.559	0.735	1.362	1.864		0.537	0.653	0.97	1.133
O75150	23	S	E3 ubiquitin-protein ligase BRE1B OS=Homo sapiens OX=9606 GN=RNF40 PE=1 SV=5	RNF40		1.048						0.762						0.794		1.002		0.712				0.739					0.955	1.053		1.092				0.913	0.995	1.024	1.028	1.024	0.983	0.955	1.015	1.038	0.994	1.011	0.929
O75151	853	S	Lysine-specific demethylase PHF2 OS=Homo sapiens OX=9606 GN=PHF2 PE=1 SV=4	PHF2	0.875	0.714	1.66	0.441	0.64	0.419	0.577	0.623	0.639	1.037	0.496	2.088	1.568	0.572	0.547	1.296	2.604	0.579	1.052	0.513	1.42	1.03	0.851	0.461	1.706	2.786	1.135	0.624	0.858	0.692	0.937	0.564	0.569	0.713	0.806	0.941	0.986	0.89	0.921	1.174	1.079	1.405	0.997	0.876	1.409
O75151	879	S	Lysine-specific demethylase PHF2 OS=Homo sapiens OX=9606 GN=PHF2 PE=1 SV=4	PHF2																																		0.713	0.806	0.941	0.986	0.89	0.921	1.174	1.079	1.405	0.997	0.876	1.409
O75151	882	S	Lysine-specific demethylase PHF2 OS=Homo sapiens OX=9606 GN=PHF2 PE=1 SV=4	PHF2	0.422	0.611	1.872	0.412	0.506	0.418	0.542	0.501	1.473	1.139	0.444	2.41	1.524	0.456	0.66	1.05	3.579	0.792	0.912	0.6	1.325	0.953	0.916	0.515	1.643	3.154	1.643	0.909	0.516	0.699	1.155	0.325	0.766	0.713	0.806	0.941	0.986	0.89	0.921	1.174	1.079	1.405	0.997	0.876	1.409
O75151	474	S	Lysine-specific demethylase PHF2 OS=Homo sapiens OX=9606 GN=PHF2 PE=1 SV=4	PHF2	0.685	0.835	0.906	0.523	0.691	0.594	1.106	0.589	1.344	1.134	0.704	1.674	1.181	0.569	0.853	0.873	1.328	0.792	0.884	0.642	0.902	0.808	0.626	0.727	0.873	1.107	1.275	0.847	0.779	0.887	2.12	0.673	0.599	0.713	0.806	0.941	0.986	0.89	0.921	1.174	1.079	1.405	0.997	0.876	1.409
O75151	539	S	Lysine-specific demethylase PHF2 OS=Homo sapiens OX=9606 GN=PHF2 PE=1 SV=4	PHF2		1.218			0.724	0.726	0.754	1.172	0.863	1.405			1.277	0.671	0.665	1.57	1.848	0.844			0.807	1.075	0.915	0.726	1.58	2.354	1.664	0.572		1.106	1.328	0.384	0.528	0.713	0.806	0.941	0.986	0.89	0.921	1.174	1.079	1.405	0.997	0.876	1.409
O75151	899	S	Lysine-specific demethylase PHF2 OS=Homo sapiens OX=9606 GN=PHF2 PE=1 SV=4	PHF2	0.522	0.886	1.098	0.83	0.429	0.667	1.236	0.892	1.522	1.12	0.886	1.599	1.024	0.297	0.665	1.307	1.023	0.6	1.382	1.119	0.997	1.043	0.52	0.815	0.97	1.731	0.907	0.466	0.775	0.761	1.488	0.727	0.847	0.713	0.806	0.941	0.986	0.89	0.921	1.174	1.079	1.405	0.997	0.876	1.409
O75151	905	S	Lysine-specific demethylase PHF2 OS=Homo sapiens OX=9606 GN=PHF2 PE=1 SV=4	PHF2	0.901	0.769	1.452	0.822	1.393	0.785	0.742	0.784	1.543	0.933	0.786	1.075	1.026	0.755	0.92	1.549	1.76	0.368	0.843	0.629	1.21	1.268	0.902	0.56	1.216	1.261	0.81	0.746	1.087	0.854	0.963	0.851	0.755	0.713	0.806	0.941	0.986	0.89	0.921	1.174	1.079	1.405	0.997	0.876	1.409
O75151	730	S	Lysine-specific demethylase PHF2 OS=Homo sapiens OX=9606 GN=PHF2 PE=1 SV=4	PHF2																																		0.713	0.806	0.941	0.986	0.89	0.921	1.174	1.079	1.405	0.997	0.876	1.409
O75151	733	S	Lysine-specific demethylase PHF2 OS=Homo sapiens OX=9606 GN=PHF2 PE=1 SV=4	PHF2																																		0.713	0.806	0.941	0.986	0.89	0.921	1.174	1.079	1.405	0.997	0.876	1.409
O75151	734	S	Lysine-specific demethylase PHF2 OS=Homo sapiens OX=9606 GN=PHF2 PE=1 SV=4	PHF2																																		0.713	0.806	0.941	0.986	0.89	0.921	1.174	1.079	1.405	0.997	0.876	1.409
O75151	738	S	Lysine-specific demethylase PHF2 OS=Homo sapiens OX=9606 GN=PHF2 PE=1 SV=4	PHF2																																		0.713	0.806	0.941	0.986	0.89	0.921	1.174	1.079	1.405	0.997	0.876	1.409
O75151	625	S	Lysine-specific demethylase PHF2 OS=Homo sapiens OX=9606 GN=PHF2 PE=1 SV=4	PHF2	0.353	0.455	0.371	0.538	0.456	0.437	2.353	0.393	0.722	0.453	0.469	1.684	1.439	0.599	0.43	0.574	0.744	0.887	0.57	0.56	0.492	1.137	0.355	2.03	0.368	0.335	0.647	4.124	0.808	0.925	1.527	0.672	1.918	0.713	0.806	0.941	0.986	0.89	0.921	1.174	1.079	1.405	0.997	0.876	1.409
O75151	1056	S	Lysine-specific demethylase PHF2 OS=Homo sapiens OX=9606 GN=PHF2 PE=1 SV=4	PHF2	0.539	0.614	1.779	0.597	0.497	0.505	1.04	0.665	1.182	1.067	0.554	1.603	0.982	0.516	0.641	1.024	1.313	0.576	1.283	0.862	1.006	1.308	0.494	0.827	1.132	1.706	0.474	1.203	0.875	0.672	1.212	1.106	1.033	0.713	0.806	0.941	0.986	0.89	0.921	1.174	1.079	1.405	0.997	0.876	1.409
O75151	1059	S	Lysine-specific demethylase PHF2 OS=Homo sapiens OX=9606 GN=PHF2 PE=1 SV=4	PHF2	0.633	0.841	1.239	0.706	0.781	0.793	1.106	1.048			0.663	1.611	1.123	0.548		1.42		0.458	1.02	0.74	1.144	1.219	0.773	0.885			0.903	1.098	0.785	0.846	1.151			0.713	0.806	0.941	0.986	0.89	0.921	1.174	1.079	1.405	0.997	0.876	1.409
O75151	929	S	Lysine-specific demethylase PHF2 OS=Homo sapiens OX=9606 GN=PHF2 PE=1 SV=4	PHF2	0.682	0.821	0.826	0.762	0.653	0.646	2.1	1.192	1.364	0.491	0.57	1.495	1.228	0.44	0.625	1.717	0.916	0.76	0.95	0.976	0.893	1.63	0.528	1.283	1.453	0.667	0.677	0.814	0.811	1.019	1.152	0.746	0.416	0.713	0.806	0.941	0.986	0.89	0.921	1.174	1.079	1.405	0.997	0.876	1.409
O75152	290	S	Zinc finger CCCH domain-containing protein 11A OS=Homo sapiens OX=9606 GN=ZC3H11A PE=1 SV=3	ZC3H11A	0.765	0.747	2.157	0.409	0.737	0.558	0.662	0.458	2.534	1.421	0.76	1.038	1.045	1.064	1.193	1.143	1.606	0.543	0.829	0.558	1.288	0.705	0.626	0.551	1.126	1.796	0.62	1.124	0.849	1.187	1.539	0.979	0.689	0.953	0.951	1.288	0.877	1.024	0.929	0.997	1.105	1.503	1.459	0.85	1.18
O75152	758	S	Zinc finger CCCH domain-containing protein 11A OS=Homo sapiens OX=9606 GN=ZC3H11A PE=1 SV=3	ZC3H11A	0.817	0.691	2.13	0.365	0.722	0.519	0.779	0.653			0.907	1.182	0.913	0.675		1.181		0.485	1.399	0.636	1.363	1.302	0.662	0.558			0.596	1.062	0.938	1.152	1.627			0.953	0.951	1.288	0.877	1.024	0.929	0.997	1.105	1.503	1.459	0.85	1.18
O75152	759	S	Zinc finger CCCH domain-containing protein 11A OS=Homo sapiens OX=9606 GN=ZC3H11A PE=1 SV=3	ZC3H11A					1.286	0.649	1.254						1.348								0.793		0.926	0.905							0.948			0.953	0.951	1.288	0.877	1.024	0.929	0.997	1.105	1.503	1.459	0.85	1.18
O75152	761	S	Zinc finger CCCH domain-containing protein 11A OS=Homo sapiens OX=9606 GN=ZC3H11A PE=1 SV=3	ZC3H11A		0.82			0.943	0.662	0.814	0.786	1.198	1.282			1.182	0.743	0.917	1.186	1.324	0.911			1.29	1.261	0.889	0.67	1.184	1.41	0.742	0.783		1.054	1.097	0.819	0.619	0.953	0.951	1.288	0.877	1.024	0.929	0.997	1.105	1.503	1.459	0.85	1.18
O75152	768	S	Zinc finger CCCH domain-containing protein 11A OS=Homo sapiens OX=9606 GN=ZC3H11A PE=1 SV=3	ZC3H11A																																		0.953	0.951	1.288	0.877	1.024	0.929	0.997	1.105	1.503	1.459	0.85	1.18
O75152	108	S	Zinc finger CCCH domain-containing protein 11A OS=Homo sapiens OX=9606 GN=ZC3H11A PE=1 SV=3	ZC3H11A	1.387	1.023	0.817	0.856	0.926	0.648	1.042	0.587	1.37	1.24	0.862	0.867	1.33	0.793	0.991	0.911	0.817	0.548	0.823	0.733	0.653	0.738	0.955	0.742	0.816	0.826	1.178	0.973	1.442	1.084	0.869	1.323	0.925	0.953	0.951	1.288	0.877	1.024	0.929	0.997	1.105	1.503	1.459	0.85	1.18
O75152	495	S	Zinc finger CCCH domain-containing protein 11A OS=Homo sapiens OX=9606 GN=ZC3H11A PE=1 SV=3	ZC3H11A		0.488			0.858	0.95	0.791	0.525					1.152	0.74		1.007		0.356			1.046	0.783	1.075	0.767			0.618	1.879		0.584	1.158			0.953	0.951	1.288	0.877	1.024	0.929	0.997	1.105	1.503	1.459	0.85	1.18
O75153	664	S	Clustered mitochondria protein homolog OS=Homo sapiens OX=9606 GN=CLUH PE=1 SV=2	CLUH	1.349	0.976	1.036	1.209	1.199	0.869	0.952	0.62	1.111	0.596	1.074	0.749	0.901	0.935	1.468	0.974	0.976	0.634	0.74	0.851	1.071	0.871	1.183	0.836	1.129	0.976	0.855	1.009	1.073	0.738	0.849	0.977	0.801	1.157	1.021	0.945	1.067	1.244	1.079	0.974	0.81	1.012	0.764	1.082	0.873
O75164	522	S	Lysine-specific demethylase 4A OS=Homo sapiens OX=9606 GN=KDM4A PE=1 SV=2	KDM4A		0.727						0.645						1.191		0.816		0.443				0.798					0.595	1.764		0.618				0.798	0.81	0.695	0.992	0.982	1.147	1.04	0.96	0.934	0.61	0.941	0.899
O75167	522	S	Phosphatase and actin regulator 2 OS=Homo sapiens OX=9606 GN=PHACTR2 PE=1 SV=2	PHACTR2	1.441	0.634	1.002	0.971	0.686	0.969	0.545	0.418	1.036	0.925	0.589	0.736	0.826	1.063	0.716	0.863	0.762	0.324	1.042	0.958	0.815	0.757	0.744	1.251	0.938	0.874	0.404	1.289	1.577	0.881	1.066	2.166	1.229	0.88	0.817	0.714	1.191	0.81	1.028	1.363	0.639	1.035	1.075	0.683	1
O75170	771	S	Serine/threonine-protein phosphatase 6 regulatory subunit 2 OS=Homo sapiens OX=9606 GN=PPP6R2 PE=1 SV=2	PPP6R2	0.807	0.863	0.836	1.245	0.925	0.896	1.326	0.567	1.121	0.744	0.853	0.755	0.835	0.648	0.939	0.721	0.938	0.537	0.944	1.106	0.895	1.422	0.875	1.191	1.176	1.061	0.539	1.954	1.151	0.678	1.102	1.175	1.133	0.91	1.024	0.9	1.028	0.986	0.979	0.952	0.996	0.878	0.774	0.971	0.928
O75170	877	S	Serine/threonine-protein phosphatase 6 regulatory subunit 2 OS=Homo sapiens OX=9606 GN=PPP6R2 PE=1 SV=2	PPP6R2	1.049	0.775	0.818	0.752	1.012	0.824	1.084	0.801	0.677	0.706	0.893	0.783	1.04	0.885	0.929	0.938	0.797	0.462	0.844	0.655	0.978	0.899	1.085	1.031	0.981	0.841	0.604	2.03	1.389	0.755	0.99	1.04	0.875	0.91	1.024	0.9	1.028	0.986	0.979	0.952	0.996	0.878	0.774	0.971	0.928
O75170	289	S	Serine/threonine-protein phosphatase 6 regulatory subunit 2 OS=Homo sapiens OX=9606 GN=PPP6R2 PE=1 SV=2	PPP6R2	1.07		0.78	0.924	0.87	0.761	0.789		1.179	0.654	1.101	0.803	1.075		1.122		0.784		0.855	0.858	0.974		0.756	0.723	0.8	0.827			1.124		1.066	1.111	1.11	0.91	1.024	0.9	1.028	0.986	0.979	0.952	0.996	0.878	0.774	0.971	0.928
O75175	291	S	CCR4-NOT transcription complex subunit 3 OS=Homo sapiens OX=9606 GN=CNOT3 PE=1 SV=1	CNOT3																																		1.028	1.026	1.132	0.941	0.909	0.965	1.28	0.972	0.844	1.02	1.07	0.978
O75175	299	S	CCR4-NOT transcription complex subunit 3 OS=Homo sapiens OX=9606 GN=CNOT3 PE=1 SV=1	CNOT3	1.034	0.899	1.174	0.932	0.89	0.855	1.37	1.037	1.102	0.761	0.926	0.751	0.9	0.54	0.944	0.655	0.649	0.738	0.967	0.713	1.105	1.28	0.895	0.818	1.079	0.884	0.713	1.822	0.908	0.619	0.973	1.038	0.964	1.028	1.026	1.132	0.941	0.909	0.965	1.28	0.972	0.844	1.02	1.07	0.978
O75179	2401	S	Ankyrin repeat domain-containing protein 17 OS=Homo sapiens OX=9606 GN=ANKRD17 PE=1 SV=3	ANKRD17	1.199	0.728	1.099	1.035	0.827	1.084	0.692	0.639	0.733	1.001	0.846	0.839	0.892	1.149	1.162	0.806	0.911	0.736	1.209	0.754	0.956	1.066	0.863	1.136	1.052	0.928	0.61	1.278	1.194	0.776	0.986	1.09	0.827	1.189	0.995	1.085	0.926	1.13	1.095	1.13	0.98	0.93	0.921	0.886	0.976
O75179	2042	S	Ankyrin repeat domain-containing protein 17 OS=Homo sapiens OX=9606 GN=ANKRD17 PE=1 SV=3	ANKRD17																																		1.189	0.995	1.085	0.926	1.13	1.095	1.13	0.98	0.93	0.921	0.886	0.976
O75179	2045	S	Ankyrin repeat domain-containing protein 17 OS=Homo sapiens OX=9606 GN=ANKRD17 PE=1 SV=3	ANKRD17		0.829						0.858						0.839		0.819		0.414				0.967					0.624	1.412		0.67				1.189	0.995	1.085	0.926	1.13	1.095	1.13	0.98	0.93	0.921	0.886	0.976
O75179	2047	S	Ankyrin repeat domain-containing protein 17 OS=Homo sapiens OX=9606 GN=ANKRD17 PE=1 SV=3	ANKRD17																																		1.189	0.995	1.085	0.926	1.13	1.095	1.13	0.98	0.93	0.921	0.886	0.976
O75179	2059	S	Ankyrin repeat domain-containing protein 17 OS=Homo sapiens OX=9606 GN=ANKRD17 PE=1 SV=3	ANKRD17		1.069			0.892	0.886	1.291	0.717					0.998	0.695		0.983		0.836			1.099	1.186	0.843	0.801			1.212	1.279		1.041	1.401			1.189	0.995	1.085	0.926	1.13	1.095	1.13	0.98	0.93	0.921	0.886	0.976
O75179	2067	S	Ankyrin repeat domain-containing protein 17 OS=Homo sapiens OX=9606 GN=ANKRD17 PE=1 SV=3	ANKRD17	0.954	0.938	0.892	0.682				0.991			0.806	0.961		0.764		0.816		0.596	1.01	0.564		1.066					0.869	1.807	0.917	0.732				1.189	0.995	1.085	0.926	1.13	1.095	1.13	0.98	0.93	0.921	0.886	0.976
O75179	1609	S	Ankyrin repeat domain-containing protein 17 OS=Homo sapiens OX=9606 GN=ANKRD17 PE=1 SV=3	ANKRD17	1.723	1.164	1.292	0.821				1.434			0.862	0.865		0.513		1.17		0.644	1.03	0.582		1.417					0.867	1.206	0.718	1.257				1.189	0.995	1.085	0.926	1.13	1.095	1.13	0.98	0.93	0.921	0.886	0.976
O75179	1614	S	Ankyrin repeat domain-containing protein 17 OS=Homo sapiens OX=9606 GN=ANKRD17 PE=1 SV=3	ANKRD17																																		1.189	0.995	1.085	0.926	1.13	1.095	1.13	0.98	0.93	0.921	0.886	0.976
O75182	279	S	Paired amphipathic helix protein Sin3b OS=Homo sapiens OX=9606 GN=SIN3B PE=1 SV=2	SIN3B	1.323	0.731	0.808	1.029	1.019	1.036	0.762	0.636	1.014	0.803	0.803	1.126	0.917	0.821	0.776	1.478	0.896	0.44	0.902	0.805	0.794	1.048	0.902	0.764	1.336	0.699	0.504	1.145	1.645	1.006	0.714	1.13	1.024	0.978	0.997	0.983	0.972	0.979	0.87	0.913	1.02	1.11	1.145	1.033	1.066
O75190	277	S	DnaJ homolog subfamily B member 6 OS=Homo sapiens OX=9606 GN=DNAJB6 PE=1 SV=2	DNAJB6	0.918	0.664	1.608	0.594	1.013	0.473	0.614	0.659	0.843	1.807	0.726	1.317	1.168	0.846	0.833	0.922	1.716	0.542	1.027	0.706	1.454	0.854	1.021	0.615	0.995	1.921	0.822	0.651	0.699	1.039	1.134	0.597	0.727	0.886	0.954	0.943	0.77	1.085	0.799	0.923	1.378	0.941	1.41	0.947	0.979
O75190	15	S	DnaJ homolog subfamily B member 6 OS=Homo sapiens OX=9606 GN=DNAJB6 PE=1 SV=2	DNAJB6	0.917	0.743	1.597	0.858	1.048	0.693	0.96	0.718	0.99	1.244	0.973	1.505	1.18	0.911	0.865	0.817	1.218	0.443	1.089	0.639	1.021	1.012	1.016	0.711	0.945	1.66	0.738	1.216	1.237	0.66	1.525	1.248	0.787	0.886	0.954	0.943	0.77	1.085	0.799	0.923	1.378	0.941	1.41	0.947	0.979
O75204	17	S	Transmembrane protein 127 OS=Homo sapiens OX=9606 GN=TMEM127 PE=1 SV=1	TMEM127	0.682	1.09	1.041	0.747	0.701	0.79	0.987	0.839	1.21	0.876	1.044	0.799	0.889	0.816	1.543	1.245	0.694	0.747	0.676	0.657	0.945	1.451	0.631	0.621	0.762	1.587	1.184	1.187	0.823	1.057	1.359	1.117	1.37
O75264	108	S	Small integral membrane protein 24 OS=Homo sapiens OX=9606 GN=SMIM24 PE=2 SV=2	SMIM24		1.047						0.717						0.94		0.877		0.486				0.78					1.219	0.934		0.833
O75298	94	S	Reticulon-2 OS=Homo sapiens OX=9606 GN=RTN2 PE=1 SV=1	RTN2		0.826						1.186						0.775		1.037		0.512				1.081					0.792	1.136		0.633				0.624	0.577	0.445	1.053	0.974	1.248	0.816	0.563	1.906	1.112	0.748	2.091
O75351	93	S	Vacuolar protein sorting-associated protein 4B OS=Homo sapiens OX=9606 GN=VPS4B PE=1 SV=2	VPS4B																																		1.102	1.119	1.216	1.162	0.986	1.073	0.972	0.861	0.81	0.856	1.03	1.038
O75351	102	S	Vacuolar protein sorting-associated protein 4B OS=Homo sapiens OX=9606 GN=VPS4B PE=1 SV=2	VPS4B	1.104	1.162	1.104	1.357	0.781	0.912	0.896	0.51	0.655	0.678	1.032	1.146	1.113	0.483	1.167	0.985	1.065	0.762	0.829	1.024	1.31	0.97	0.859	1.21	0.935	1.203	1.118	1.423	0.967	0.96	1.237	0.92	1.172	1.102	1.119	1.216	1.162	0.986	1.073	0.972	0.861	0.81	0.856	1.03	1.038
O75351	108	S	Vacuolar protein sorting-associated protein 4B OS=Homo sapiens OX=9606 GN=VPS4B PE=1 SV=2	VPS4B		1.233						0.497						0.631		1.099		0.404				1.036					0.552	1.424		0.804				1.102	1.119	1.216	1.162	0.986	1.073	0.972	0.861	0.81	0.856	1.03	1.038
O75362	407	S	Zinc finger protein 217 OS=Homo sapiens OX=9606 GN=ZNF217 PE=1 SV=1	ZNF217	0.919	1.051	1.184	1.153	1.113	1.031	0.831	0.834	0.966	1.222	0.865	0.957	0.881	0.712	0.978	0.903	0.871	0.798	0.872	0.994	1.366	0.859	1.021	0.875	0.814	0.937	0.937	1.134	0.964	0.757	0.981	0.821	0.793		1.06						1.224
O75362	570	S	Zinc finger protein 217 OS=Homo sapiens OX=9606 GN=ZNF217 PE=1 SV=1	ZNF217	0.987	1.022	1.251	0.959				1.21	0.969	0.773	0.79	1.019		0.473	0.858	0.988	1.171	0.883	0.911	0.913		1.23			1.184	1.068	0.825	0.974	0.817	0.829		0.848	0.555		1.06						1.224
O75362	795	S	Zinc finger protein 217 OS=Homo sapiens OX=9606 GN=ZNF217 PE=1 SV=1	ZNF217	0.611	0.859	0.956	1.004	0.74	0.964	1.486	0.808	0.927	0.763	0.729	0.843	0.86	0.886	0.927	0.795	0.95	0.753	0.832	0.946	1.385	0.858	0.805	1.163	0.927	1.006	0.994	1.408	0.851	0.917	1.151	0.985	1.064		1.06						1.224
O75367	170	S	Core histone macro-H2A.1 OS=Homo sapiens OX=9606 GN=MACROH2A1 PE=1 SV=4	MACROH2A1																																		1.031	0.992	1.135	0.803	0.984	0.806	0.743	0.696	1.18	1.634	0.888	1.877
O75367	173	S	Core histone macro-H2A.1 OS=Homo sapiens OX=9606 GN=MACROH2A1 PE=1 SV=4	MACROH2A1	1.082	0.845	1.029	0.487	0.843	1.067	0.812	0.42	0.956	1.667	0.65	2.521	1.687	0.67	0.742	0.832	1.938	0.406	0.732	0.667	1.05	0.495	0.7	0.635	0.917	0.938	1.291	0.597	1.448	1.02	1.013	0.949	0.581	1.031	0.992	1.135	0.803	0.984	0.806	0.743	0.696	1.18	1.634	0.888	1.877
O75367	316	S	Core histone macro-H2A.1 OS=Homo sapiens OX=9606 GN=MACROH2A1 PE=1 SV=4	MACROH2A1	0.822		1.272	0.738	0.921	0.717	0.676		1.223	1.084	0.844	1.07	1.028		0.955		1.099		0.92	0.698	1.096		0.948	0.71	1.03	1.069			1.174		1.123	0.913	0.943	1.031	0.992	1.135	0.803	0.984	0.806	0.743	0.696	1.18	1.634	0.888	1.877
O75369	2478	S	Filamin-B OS=Homo sapiens OX=9606 GN=FLNB PE=1 SV=2	FLNB	1.134	0.945	0.91	0.907	0.877	0.661	0.96	0.701	0.927	0.508	0.821	0.777	1.121	1.081	0.734	0.93	0.581	0.713	0.904	0.908	1.306	0.919	0.84	1.258	0.996	0.498	0.814	1.021	0.963	0.797	0.837	0.531	1.073	0.716	1.338	0.614	1.223	0.975	0.859	1.447	1.039	1.084	0.5	0.65	0.562
O75369	2481	S	Filamin-B OS=Homo sapiens OX=9606 GN=FLNB PE=1 SV=2	FLNB	0.95	0.849	0.869	0.871	1.063	0.745	1.008	0.688	0.99	0.956	0.727	0.878	1.007	1.56	1.048	1.021	0.909	0.647	0.743	0.746	1.008	0.947	1.06	1.277	1.059	0.89	0.723	1.016	1.036	0.905	0.859	0.857	0.829	0.716	1.338	0.614	1.223	0.975	0.859	1.447	1.039	1.084	0.5	0.65	0.562
O75376	1281	S	Nuclear receptor corepressor 1 OS=Homo sapiens OX=9606 GN=NCOR1 PE=1 SV=2	NCOR1	1.045	0.827	1.272	0.582	1.06	0.624	0.87	1.215	0.614	1.895	0.962	1.054	1.049	0.982	0.999	1.548	0.993	0.619	1.383	0.568	1.144	1.039	0.995	0.618	1.189	1.041	0.889	0.745	0.845	0.826	0.828	0.651	0.432	0.975	0.833	1.032	1.052	0.988	0.995	1.023	1.103	1.035	1.143	0.983	0.942
O75376	1472	S	Nuclear receptor corepressor 1 OS=Homo sapiens OX=9606 GN=NCOR1 PE=1 SV=2	NCOR1	0.991	0.817	0.986	0.857	1.119	0.934	0.87	0.861	1.029	0.642	0.871	0.917	0.949	1.018	1.472	1.082	0.711	0.621	0.915	0.665	0.927	1.042	0.879	0.809	1.182	0.853	0.586	1.401	1.109	0.804	0.877	1.218	1.104	0.975	0.833	1.032	1.052	0.988	0.995	1.023	1.103	1.035	1.143	0.983	0.942
O75376	2438	S	Nuclear receptor corepressor 1 OS=Homo sapiens OX=9606 GN=NCOR1 PE=1 SV=2	NCOR1	0.972	0.736	1.261	0.674	1.037	0.663	0.919	1.004	0.938	1.491	0.712	1.35	1.067	1.076	0.884	1.392	1.193	0.631	1.477	0.737	1.134	1.336	0.991	0.694	1.192	0.994	0.741	1.052	0.999	0.902	0.929	0.882	0.697	0.975	0.833	1.032	1.052	0.988	0.995	1.023	1.103	1.035	1.143	0.983	0.942
O75376	2136	S	Nuclear receptor corepressor 1 OS=Homo sapiens OX=9606 GN=NCOR1 PE=1 SV=2	NCOR1		1.046			1.063	0.847	0.885	1.342	1.013	1.098			1.001	0.831	0.985	1.308	1.003	0.657			1.862	1.095	1.047	0.818	1.344	1.009	1.08	1.106		0.941	0.765	1.192	0.634	0.975	0.833	1.032	1.052	0.988	0.995	1.023	1.103	1.035	1.143	0.983	0.942
O75376	157	S	Nuclear receptor corepressor 1 OS=Homo sapiens OX=9606 GN=NCOR1 PE=1 SV=2	NCOR1		0.853						0.885						0.756		1.097		0.458				0.867					0.814	0.885		0.796				0.975	0.833	1.032	1.052	0.988	0.995	1.023	1.103	1.035	1.143	0.983	0.942
O75376	158	S	Nuclear receptor corepressor 1 OS=Homo sapiens OX=9606 GN=NCOR1 PE=1 SV=2	NCOR1	1.38	0.944	1.554	0.993				0.828	1.265	1.278	0.872	1.021		0.519	1.145	1.115	1.194	0.564	0.965	0.828		1.037			1.103	1.1	1.014	1.005	1.267	1.008		0.772	0.587	0.975	0.833	1.032	1.052	0.988	0.995	1.023	1.103	1.035	1.143	0.983	0.942
O75376	172	S	Nuclear receptor corepressor 1 OS=Homo sapiens OX=9606 GN=NCOR1 PE=1 SV=2	NCOR1																																		0.975	0.833	1.032	1.052	0.988	0.995	1.023	1.103	1.035	1.143	0.983	0.942
O75376	1196	S	Nuclear receptor corepressor 1 OS=Homo sapiens OX=9606 GN=NCOR1 PE=1 SV=2	NCOR1	1.73	1.085	1.345	1.179	1.12	1.336	1.01	1.248	1.036	0.776	0.93	0.886	0.933	0.626	1.228	0.922	0.701	0.567	1.224	0.852	1.544	1.081	1.189	0.849	1.288	1.039	0.657	1.27	0.976	0.586	0.814	1.048	0.656	0.975	0.833	1.032	1.052	0.988	0.995	1.023	1.103	1.035	1.143	0.983	0.942
O75376	2184	S	Nuclear receptor corepressor 1 OS=Homo sapiens OX=9606 GN=NCOR1 PE=1 SV=2	NCOR1	1.511	0.79	1.478	1.001	0.568	1.06	0.796	1.808	1	1.718	0.835	1.15	1.114	0.277	0.419	2.03	1.025	0.559	2.176	0.851	1.492	1.509	0.553	1.128	1.651	1.229	0.449	0.416	1.164	1.063	0.686	0.931	0.472	0.975	0.833	1.032	1.052	0.988	0.995	1.023	1.103	1.035	1.143	0.983	0.942
O75376	2120	S	Nuclear receptor corepressor 1 OS=Homo sapiens OX=9606 GN=NCOR1 PE=1 SV=2	NCOR1	1.019	1.017	0.908	0.852	0.927	0.812	1.168	0.932	0.99	1.223	1.111	1.031	1.14	0.74	1.296	0.932	0.963	0.782	1.022	0.769	1.312	1.181	0.927	0.888	0.912	0.987	1.097	1.277	0.867	0.972	1.181	0.757	0.747	0.975	0.833	1.032	1.052	0.988	0.995	1.023	1.103	1.035	1.143	0.983	0.942
O75376	224	S	Nuclear receptor corepressor 1 OS=Homo sapiens OX=9606 GN=NCOR1 PE=1 SV=2	NCOR1	1.226	1.024	1.211	1.067	0.984	0.725	0.922	0.877	1.145	1.328	0.88	1.102	0.995	0.827	1.431	0.919	1.202	0.574	0.858	0.656	1.34	0.887	0.969	0.802	1.15	1.175	1.123	1.516	1.052	0.878	1.094	0.98	0.795	0.975	0.833	1.032	1.052	0.988	0.995	1.023	1.103	1.035	1.143	0.983	0.942
O75376	2315	S	Nuclear receptor corepressor 1 OS=Homo sapiens OX=9606 GN=NCOR1 PE=1 SV=2	NCOR1	1.01	0.803	1.082	0.949	1.024	0.838	1.012	0.913	1.019	1.219	0.739	1.082	0.683	0.793	1.212	0.933	0.962	0.506	1.133	0.645	0.772	1.007	0.876	0.861	0.946	1.125	0.546	1.431	0.987	0.725	0.775	0.925	0.648	0.975	0.833	1.032	1.052	0.988	0.995	1.023	1.103	1.035	1.143	0.983	0.942
O75376	1111	S	Nuclear receptor corepressor 1 OS=Homo sapiens OX=9606 GN=NCOR1 PE=1 SV=2	NCOR1	1.327	0.717	1.689	1.009	1.644	1.271	0.581	1.117	1.294	1.194	0.728	0.92	0.67	0.835	0.812	1.485	0.768	0.291	1.177	0.766	1.056	0.908	1.31	0.751	1.452	0.963	0.38	0.787	1.386	0.443	0.532	1.116	0.482	0.975	0.833	1.032	1.052	0.988	0.995	1.023	1.103	1.035	1.143	0.983	0.942
O75376	2151	S	Nuclear receptor corepressor 1 OS=Homo sapiens OX=9606 GN=NCOR1 PE=1 SV=2	NCOR1	1.088	0.916	1.221	0.803	0.739	0.771	1.038	0.951	1.161	0.989	0.821	1.068	0.966	0.699	0.779	1.152	1.07	0.677	0.977	0.744	1.187	1.223	0.741	0.91	1.104	1.131	0.935	0.95	0.958	0.958	0.981	0.734	0.668	0.975	0.833	1.032	1.052	0.988	0.995	1.023	1.103	1.035	1.143	0.983	0.942
O75376	999	S	Nuclear receptor corepressor 1 OS=Homo sapiens OX=9606 GN=NCOR1 PE=1 SV=2	NCOR1	0.52	0.516	0.958	1.079	0.585	0.663	1.598	0.979	1.075	1.362	0.417	1.219	1.139	0.691	0.631	0.82	0.99	1.069	1.187	0.977	0.757	1.3	0.58	1.021	0.935	0.878	0.63	1.642	0.939	0.656	1.219	0.827	0.665	0.975	0.833	1.032	1.052	0.988	0.995	1.023	1.103	1.035	1.143	0.983	0.942
O75376	2102	S	Nuclear receptor corepressor 1 OS=Homo sapiens OX=9606 GN=NCOR1 PE=1 SV=2	NCOR1	0.837	0.885	1.264	0.751	0.651	0.859	0.91	1.014	0.94	1.354	0.801	1.107	1.066	0.572	0.531	1.101	1.449	0.607	0.931	0.71	1.544	1.071	0.802	0.929	0.967	1.334	0.906	1.095	0.767	0.924	0.994	0.796	0.628	0.975	0.833	1.032	1.052	0.988	0.995	1.023	1.103	1.035	1.143	0.983	0.942
O75376	1977	S	Nuclear receptor corepressor 1 OS=Homo sapiens OX=9606 GN=NCOR1 PE=1 SV=2	NCOR1	1.237	0.881	1.218	0.766	1.029	0.767	1.042	0.754	1.383	1.411	0.866	1.094	1.018	0.538	1.143	0.775	1.1	1.44	1.043	0.648	1.022	1.257	0.795	0.819	1.007	0.872	1.673	1.154	0.85	1.518	0.96	0.755	0.572	0.975	0.833	1.032	1.052	0.988	0.995	1.023	1.103	1.035	1.143	0.983	0.942
O75376	1981	S	Nuclear receptor corepressor 1 OS=Homo sapiens OX=9606 GN=NCOR1 PE=1 SV=2	NCOR1																																		0.975	0.833	1.032	1.052	0.988	0.995	1.023	1.103	1.035	1.143	0.983	0.942
O75379	90	S	Vesicle-associated membrane protein 4 OS=Homo sapiens OX=9606 GN=VAMP4 PE=1 SV=2	VAMP4	1.504	0.74	1.616	0.58				1.39			0.661	0.873		1.314		1.255		0.449	0.819	0.611		1.052					0.69	0.87	1.117	0.766				1.381	0.876	1.41	0.854				1.323	0.946	0.925	0.686	0.76
O75379	30	S	Vesicle-associated membrane protein 4 OS=Homo sapiens OX=9606 GN=VAMP4 PE=1 SV=2	VAMP4	1.269	0.783	1.136	0.634	1.07	0.672	1.255	1.133	1.08	0.932	0.761	0.817	0.758	0.959	1.26	1.226	1.398	0.79	0.957	0.734	1.358	1.188	1.036	1.018	1.03	0.858	0.995	0.958	0.865	1.163	0.736	0.776	0.728	1.381	0.876	1.41	0.854				1.323	0.946	0.925	0.686	0.76
O75381	282	S	Peroxisomal membrane protein PEX14 OS=Homo sapiens OX=9606 GN=PEX14 PE=1 SV=1	PEX14		0.985			0.934	0.436	1.946	1.047	0.779	1.284			1.637	0.767	1.235	0.878	0.941	1.014			1.086	1.015	1.011	0.493	0.865	1.001	1.518	0.699		1.261	0.932	0.734	0.691	1.06	0.735	1.098	0.855	1.022	0.961	1.45	1.471	1.312	1.118	0.755	0.978
O75381	232	S	Peroxisomal membrane protein PEX14 OS=Homo sapiens OX=9606 GN=PEX14 PE=1 SV=1	PEX14	0.977	0.756	0.729	0.759	0.983	0.903	1.456	0.758	0.865	0.836	0.76	0.826	0.859	1.651	0.991	0.817	0.843	0.608	0.799	0.701	0.831	0.934	0.87	1.043	1.131	0.916	0.666	1.359	1.228	0.789	1.036	1.048	1.057	1.06	0.735	1.098	0.855	1.022	0.961	1.45	1.471	1.312	1.118	0.755	0.978
O75382	7	S	Tripartite motif-containing protein 3 OS=Homo sapiens OX=9606 GN=TRIM3 PE=1 SV=2	TRIM3	0.744	1.314	0.893	1.337	0.971	0.805	0.973	0.591			0.775	0.9	0.579	0.904		1.192		0.682	0.828	0.967	0.768	0.991	0.613	1.158			0.733	1.301	1.08	0.654	1.055
O75385	477	S	Serine/threonine-protein kinase ULK1 OS=Homo sapiens OX=9606 GN=ULK1 PE=1 SV=2	ULK1
O75385	479	S	Serine/threonine-protein kinase ULK1 OS=Homo sapiens OX=9606 GN=ULK1 PE=1 SV=2	ULK1					0.699	0.725	0.747						1.189								0.886		0.807	0.861							1.335
O75385	556	S	Serine/threonine-protein kinase ULK1 OS=Homo sapiens OX=9606 GN=ULK1 PE=1 SV=2	ULK1	0.904	0.726	1.528	0.921	0.774	0.856	0.779	0.89	1.729	0.708	0.886	0.861	1.288	0.842	0.562	1.089	1.095	0.485	0.921	0.84	1.061	0.755	0.799	0.89	1.122	1.394	0.472	0.902	1.201	0.858	0.841	1.139	0.565
O75385	450	S	Serine/threonine-protein kinase ULK1 OS=Homo sapiens OX=9606 GN=ULK1 PE=1 SV=2	ULK1	0.958	0.725	1.168	1.204				1.234			1.127	1.14		0.748		1.085		0.448	1.113	0.991		0.986					0.591	0.985	1.29	0.723
O75385	623	S	Serine/threonine-protein kinase ULK1 OS=Homo sapiens OX=9606 GN=ULK1 PE=1 SV=2	ULK1	0.753	1.179	0.863	1.048	0.773	0.872	1.083	0.938	0.989	0.546	1.097	1.034	1.409	0.585	0.681	1.179	0.885	0.706	1.076	0.975	0.965	1.507	0.731	1.089	1.01	0.793	0.941	1.119	1.347	1.177	0.929	0.931	0.602
O75385	469	S	Serine/threonine-protein kinase ULK1 OS=Homo sapiens OX=9606 GN=ULK1 PE=1 SV=2	ULK1		0.76						0.769	1.208	0.699				0.972	0.74	0.896	0.687	0.573				1.111			0.907	0.72	0.536	1.297		0.72		1.11	0.79
O75385	539	S	Serine/threonine-protein kinase ULK1 OS=Homo sapiens OX=9606 GN=ULK1 PE=1 SV=2	ULK1
O75385	544	S	Serine/threonine-protein kinase ULK1 OS=Homo sapiens OX=9606 GN=ULK1 PE=1 SV=2	ULK1	0.936	1.377	1.269	1.085	0.906	1.006	0.837	0.47	0.897	0.761	0.902	0.8	1.166	0.679	0.752	0.67	1.11	0.234	0.966	0.909	1.116	1.025	0.911	1.079	1.207	0.991	0.508	1.938	0.89	0.504	0.898	0.95	0.758
O75387	237	S	Large neutral amino acids transporter small subunit 3 OS=Homo sapiens OX=9606 GN=SLC43A1 PE=1 SV=1	SLC43A1	0.782		0.746	0.795	0.453	1.114	1.057		1.283	1.393	0.752	1.634	1.587		0.75		0.626		0.881	0.768	0.768		0.562	0.894	0.7	1.119			0.809		1.237	0.893	0.841
O75391	114	S	Sperm-associated antigen 7 OS=Homo sapiens OX=9606 GN=SPAG7 PE=1 SV=2	SPAG7	1.154	0.853	1.306	0.812	1.276	0.866	0.873	0.815	0.821	0.726	0.823	0.765	0.977	0.967	1.309	0.853	0.968	0.515	0.96	0.74	1.287	0.835	1.297	0.86	1.103	1.09	0.627	1.282	0.932	0.609	1.139	0.84	0.782	1.136	1.063	1.172	0.722	0.904	1.013	1.259	0.865	0.741	0.701	0.984	0.993
O75391	158	S	Sperm-associated antigen 7 OS=Homo sapiens OX=9606 GN=SPAG7 PE=1 SV=2	SPAG7	1.421	0.88	0.847	0.767	1.149	0.69	0.862	0.68	1.098	0.87	0.84	0.93	1.245	0.929	1.802	1.049	1.029	0.44	0.858	0.61	1.036	0.786	0.998	0.811	1.28	0.932	0.754	1.007	1.131	0.886	1.015	1.034	0.654	1.136	1.063	1.172	0.722	0.904	1.013	1.259	0.865	0.741	0.701	0.984	0.993
O75391	202	S	Sperm-associated antigen 7 OS=Homo sapiens OX=9606 GN=SPAG7 PE=1 SV=2	SPAG7	0.989	0.972	0.938	0.675	0.996	0.836	1.154	1.041	0.787	0.701	0.606	0.974	1.152	0.761	1.097	1.157	0.913	0.928	1.002	0.664	1.147	1.074	0.895	1.077	1.167	0.795	0.846	0.783	0.812	1.32	1.002	0.679	0.573	1.136	1.063	1.172	0.722	0.904	1.013	1.259	0.865	0.741	0.701	0.984	0.993
O75396	175	S	Vesicle-trafficking protein SEC22b OS=Homo sapiens OX=9606 GN=SEC22B PE=1 SV=5	SEC22B	1.016	0.902	0.912	0.875	0.748	0.677	0.848	0.731			0.947	1.198	0.985	1.541		0.609		0.773	1.101	0.882	0.612	1.874	0.785	0.742			0.653	1.39	1.533	0.448	1.511			1.025	0.859	0.964	0.994	0.857	0.889	0.995	1.333	1.206	1.257	0.877	1.304
O75396	177	S	Vesicle-trafficking protein SEC22b OS=Homo sapiens OX=9606 GN=SEC22B PE=1 SV=5	SEC22B	0.883	0.817	1.14	0.971	0.751	0.691	1.127	0.985	0.849	0.754	0.564	1.455	1.109	1.829	0.739	0.793	0.552	0.534	1.6	1	0.896	1.469	0.652	0.839	1.117	0.926	0.449	0.93	1.568	0.609	1.176	1.09	1.2	1.025	0.859	0.964	0.994	0.857	0.889	0.995	1.333	1.206	1.257	0.877	1.304
O75396	168	S	Vesicle-trafficking protein SEC22b OS=Homo sapiens OX=9606 GN=SEC22B PE=1 SV=5	SEC22B		0.661						0.882						0.832		0.735		1.02				0.926					0.87	1.438		0.737				1.025	0.859	0.964	0.994	0.857	0.889	0.995	1.333	1.206	1.257	0.877	1.304
O75396	137	S	Vesicle-trafficking protein SEC22b OS=Homo sapiens OX=9606 GN=SEC22B PE=1 SV=5	SEC22B	0.881	0.82	1.335	0.789	1.002	0.829	0.845	0.752	1.206	1.284	0.858	1.161	1.033	0.797	0.879	0.868	1.147	1.195	0.943	0.804	1.032	0.971	0.853	0.763	0.89	1.103	0.677	0.956	0.974	0.972	1.23	0.89	0.823	1.025	0.859	0.964	0.994	0.857	0.889	0.995	1.333	1.206	1.257	0.877	1.304
O75398	54	S	Deformed epidermal autoregulatory factor 1 homolog OS=Homo sapiens OX=9606 GN=DEAF1 PE=1 SV=1	DEAF1	0.859	1.161	1.072	0.692	0.973	0.612	1.158	1.103	1.261	0.978	0.955	0.837	0.989	0.682	1.477	0.801	1.15	0.423	0.501	0.444	0.999	0.811	0.984	0.527	0.857	0.855	1.697	1.25	0.794	1.151	1.412	0.862	0.808
O75398	176	S	Deformed epidermal autoregulatory factor 1 homolog OS=Homo sapiens OX=9606 GN=DEAF1 PE=1 SV=1	DEAF1	1.075	0.846	1.12	0.756	1.109	0.754	0.843	0.809	1.433	1.116	0.882	1.253	0.992	0.881	1.067	1.025	0.979	0.504	0.871	0.697	1.14	0.94	0.98	0.733	0.918	0.972	0.902	1.084	1.1	0.955	1.078	0.817	0.89
O75400	927	S	Pre-mRNA-processing factor 40 homolog A OS=Homo sapiens OX=9606 GN=PRPF40A PE=1 SV=2	PRPF40A																																		0.976	0.912	1.189	0.864	1.206	1.027	0.973	1.268	1.409	1.617	0.942	1.091
O75400	933	S	Pre-mRNA-processing factor 40 homolog A OS=Homo sapiens OX=9606 GN=PRPF40A PE=1 SV=2	PRPF40A	0.882	0.975	1.073	0.907				1.536	1.181	1.43	1.186	1.134		0.512	1.43	0.964	1.113	0.339	1.134	0.681		0.717			0.93	0.988	0.927	0.654	1.187	0.703		0.613	0.573	0.976	0.912	1.189	0.864	1.206	1.027	0.973	1.268	1.409	1.617	0.942	1.091
O75400	935	S	Pre-mRNA-processing factor 40 homolog A OS=Homo sapiens OX=9606 GN=PRPF40A PE=1 SV=2	PRPF40A																																		0.976	0.912	1.189	0.864	1.206	1.027	0.973	1.268	1.409	1.617	0.942	1.091
O75400	938	S	Pre-mRNA-processing factor 40 homolog A OS=Homo sapiens OX=9606 GN=PRPF40A PE=1 SV=2	PRPF40A	0.745	0.714	0.794	1.137	1.733	0.761	1.025	1.386	1.23	3.168	1.079	1.777	0.567	0.585	1.03	0.766	1.03	0.493	1.37	0.671	0.776	0.603	1.023	0.428	0.708	0.667	0.832	0.836	1.219	0.653	0.869	0.656	0.477	0.976	0.912	1.189	0.864	1.206	1.027	0.973	1.268	1.409	1.617	0.942	1.091
O75400	787	S	Pre-mRNA-processing factor 40 homolog A OS=Homo sapiens OX=9606 GN=PRPF40A PE=1 SV=2	PRPF40A		0.912			0.826	0.73	0.965	0.894	2.104	1.111			1.064	0.917	0.74	1.014	1.378	0.744			0.95	1.099	0.744	0.78	1.01	1.374	0.75	0.912		0.784	1.063	1.001	0.672	0.976	0.912	1.189	0.864	1.206	1.027	0.973	1.268	1.409	1.617	0.942	1.091
O75400	883	S	Pre-mRNA-processing factor 40 homolog A OS=Homo sapiens OX=9606 GN=PRPF40A PE=1 SV=2	PRPF40A	0.71	0.681	1.235	0.72	1.374	0.317	1.694	1.683	1.238	1.013	0.667	0.836	0.778	0.92	1.55	1.151	1.381	0.308	0.602	0.643	1.073	0.573	1.243	0.351	0.641	0.727	1.788	0.788	0.922	1.393	1.777	0.798	0.704	0.976	0.912	1.189	0.864	1.206	1.027	0.973	1.268	1.409	1.617	0.942	1.091
O75400	885	S	Pre-mRNA-processing factor 40 homolog A OS=Homo sapiens OX=9606 GN=PRPF40A PE=1 SV=2	PRPF40A		1.37			1.172	0.907	1.15	0.995	1.03	1.301			0.721	0.544	0.97	1.01	1.186	0.444			1.105	0.816	1.069	0.688	1.378	1.255	0.66	0.726		0.72	0.857	0.746	0.647	0.976	0.912	1.189	0.864	1.206	1.027	0.973	1.268	1.409	1.617	0.942	1.091
O75400	888	S	Pre-mRNA-processing factor 40 homolog A OS=Homo sapiens OX=9606 GN=PRPF40A PE=1 SV=2	PRPF40A	0.905	0.785	1.588	0.765	1.162	0.697	1.438	1.15	1.814	0.806	0.745	0.718	0.693	0.568	1.129	0.789	1.236	0.538	0.578	0.551	1.322	0.998	0.917	0.566	0.888	0.886	0.883	1.504	0.991	1.166	1.418	0.824	0.666	0.976	0.912	1.189	0.864	1.206	1.027	0.973	1.268	1.409	1.617	0.942	1.091
O75400	748	S	Pre-mRNA-processing factor 40 homolog A OS=Homo sapiens OX=9606 GN=PRPF40A PE=1 SV=2	PRPF40A	1.066	0.794	1.563	0.677				0.57	1.581	1.316	0.784	1.146		0.984	0.688	0.946	0.969	0.539	0.81	0.641		0.746			0.997	1.637	0.762	0.91	1.017	0.973		1.025	0.831	0.976	0.912	1.189	0.864	1.206	1.027	0.973	1.268	1.409	1.617	0.942	1.091
O75400	151	S	Pre-mRNA-processing factor 40 homolog A OS=Homo sapiens OX=9606 GN=PRPF40A PE=1 SV=2	PRPF40A		0.773			1.12	0.888	0.792	0.948					0.962	1.188		1.184		0.484			1.128	0.935	1.015	0.654			0.608	0.915		0.721	1.005			0.976	0.912	1.189	0.864	1.206	1.027	0.973	1.268	1.409	1.617	0.942	1.091
O75410	267	S	Transforming acidic coiled-coil-containing protein 1 OS=Homo sapiens OX=9606 GN=TACC1 PE=1 SV=2	TACC1	0.895	0.818	0.873	0.873	1.087	0.811	1.601	0.654			0.749	0.978	1.218	1.11		1.017		0.61	1.032	0.832	1.082	1.243	0.895	1.201			0.727	1.157	1.244	0.871	1.029			0.829	1.037	0.843	1.08	1.054	1.015	1.239	1.038	1.084	1.01	0.944	1.044
O75410	287	S	Transforming acidic coiled-coil-containing protein 1 OS=Homo sapiens OX=9606 GN=TACC1 PE=1 SV=2	TACC1		0.627						0.579						0.573		0.581		0.386				0.949					0.497	4.722		0.537				0.829	1.037	0.843	1.08	1.054	1.015	1.239	1.038	1.084	1.01	0.944	1.044
O75410	44	S	Transforming acidic coiled-coil-containing protein 1 OS=Homo sapiens OX=9606 GN=TACC1 PE=1 SV=2	TACC1	0.988	0.749	1.157	0.788	1.038	0.868	0.803	0.741			0.776	0.953	0.963	0.697		1.055		0.478	0.781	0.683	1.192	1.142	1.112	0.859			0.624	1.151	0.989	0.88	0.862			0.829	1.037	0.843	1.08	1.054	1.015	1.239	1.038	1.084	1.01	0.944	1.044
O75410	153	S	Transforming acidic coiled-coil-containing protein 1 OS=Homo sapiens OX=9606 GN=TACC1 PE=1 SV=2	TACC1	1.103	0.509	0.144	0.679	1.129	0.439	1.227	0.584	0.987	0.436	0.252	0.914	1.116	0.237	0.36	3.379	0.672	0.451	1.36	0.923	0.378	2.135	0.211	2.961	1.119	0.405	0.237	2.287	2.195	3.89	0.484	0.898	0.466	0.829	1.037	0.843	1.08	1.054	1.015	1.239	1.038	1.084	1.01	0.944	1.044
O75410	94	S	Transforming acidic coiled-coil-containing protein 1 OS=Homo sapiens OX=9606 GN=TACC1 PE=1 SV=2	TACC1	1.528	0.777	0.826	0.855	1.101	0.585	1.002	0.613	0.794	1.253	0.8	0.915	0.86	0.759	0.833	0.949	0.888	0.456	0.767	0.692	0.792	0.776	1.156	0.994	0.855	1.629	1.021	1.098	1.727	0.927	0.787	1.038	0.78	0.829	1.037	0.843	1.08	1.054	1.015	1.239	1.038	1.084	1.01	0.944	1.044
O75420	24	S	GRB10-interacting GYF protein 1 OS=Homo sapiens OX=9606 GN=GIGYF1 PE=1 SV=2	GIGYF1	0.942	0.916	1.021	0.875	1.061	0.811	1.064	0.886	0.891	0.811	0.835	1.071	0.971	0.725	0.945	1.3	0.876	0.373	0.97	0.782	0.942	1.228	0.944	1.044	1.316	0.912	0.551	0.918	1.117	0.769	0.867	0.834	0.688	1.01	1.057	0.929	1.083	1.134	1.022	0.93	0.72			1.005	0.866
O75420	272	S	GRB10-interacting GYF protein 1 OS=Homo sapiens OX=9606 GN=GIGYF1 PE=1 SV=2	GIGYF1		2.237			0.625	0.461	0.762	0.794					1.065	0.89		0.726		0.642			1.159	1.746	1.146	0.587			0.824	1.281		0.923	2.323			1.01	1.057	0.929	1.083	1.134	1.022	0.93	0.72			1.005	0.866
O75420	406	S	GRB10-interacting GYF protein 1 OS=Homo sapiens OX=9606 GN=GIGYF1 PE=1 SV=2	GIGYF1	1.082	0.911	0.828	0.958	0.651	0.646	1.608	0.709			0.836	1.051	1.448	0.722		1.052		0.723	0.886	0.907	0.764	1.029	0.642	1.245			0.921	1.173	1.275	1.167	1.611			1.01	1.057	0.929	1.083	1.134	1.022	0.93	0.72			1.005	0.866
O75420	230	S	GRB10-interacting GYF protein 1 OS=Homo sapiens OX=9606 GN=GIGYF1 PE=1 SV=2	GIGYF1	0.839	1.024	1.068	1.247	0.649	0.942	0.957	0.693	0.578	0.746	1.014	1.06	0.998	0.783	0.701	1.11	0.774	0.736	1.218	1.2	0.829	1.221	0.716	1.107	1.269	1.062	0.605	1.733	0.847	0.957	0.895	0.949	0.927	1.01	1.057	0.929	1.083	1.134	1.022	0.93	0.72			1.005	0.866
O75420	137	S	GRB10-interacting GYF protein 1 OS=Homo sapiens OX=9606 GN=GIGYF1 PE=1 SV=2	GIGYF1	1.235	1.144	1.28	0.927	1.122	0.795	0.794	0.753	0.862	0.697	0.835	0.75	0.834	1.079	1.016	0.993	1.019	0.505	0.901	0.694	1.304	0.939	1.096	0.85	1.309	1.691	0.697	1.196	0.981	0.955	1.134	0.868	0.797	1.01	1.057	0.929	1.083	1.134	1.022	0.93	0.72			1.005	0.866
O75420	157	S	GRB10-interacting GYF protein 1 OS=Homo sapiens OX=9606 GN=GIGYF1 PE=1 SV=2	GIGYF1	0.998	0.894	1.012	1.191	0.743	1.225	0.643	0.509	0.711	0.627	0.974	0.792	0.974	0.871	1.022	0.928	0.928	0.651	1.507	0.941	0.997	0.951	0.969	1.01	1.219	1.193	0.717	1.694	1.274	0.959	0.773	1.288	1.271	1.01	1.057	0.929	1.083	1.134	1.022	0.93	0.72			1.005	0.866
O75420	538	S	GRB10-interacting GYF protein 1 OS=Homo sapiens OX=9606 GN=GIGYF1 PE=1 SV=2	GIGYF1	0.88	0.732	0.884	1.011	0.896	0.805	1.088	1.113	0.856	0.783	0.924	0.973	1.13	1.117	0.848	1.045	0.884	0.855	1.14	0.922	1.05	0.744	0.866	1.521	0.803	0.832	0.987	1.053	1.159	0.796	0.97	1.141	0.999	1.01	1.057	0.929	1.083	1.134	1.022	0.93	0.72			1.005	0.866
O75427	25	S	Leucine-rich repeat and calponin homology domain-containing protein 4 OS=Homo sapiens OX=9606 GN=LRCH4 PE=1 SV=2	LRCH4	0.934	0.811	0.976	0.753	0.961	0.788	1.062	0.835	1.163	0.942	0.882	0.884	0.944	0.978	0.961	1.037	1.167	0.659	0.807	0.656	1.237	0.983	0.741	0.848	1.06	1.02	0.865	1.201	0.927	0.814	0.916	0.964	0.926	0.989	1.035	0.854	1.068	0.98	1.028	1.082	0.98	0.877	1.106	0.92	0.912
O75427	346	S	Leucine-rich repeat and calponin homology domain-containing protein 4 OS=Homo sapiens OX=9606 GN=LRCH4 PE=1 SV=2	LRCH4	0.983	0.812	0.887	0.745	0.853	0.801	1.238	0.606	1.137	1.119	0.789	0.921	1.043	1.089	0.92	0.915	1.069	0.837	0.789	0.742	1.063	0.985	0.729	0.961	0.813	0.963	0.954	1.591	0.909	1.242	1.136	0.848	0.728	0.989	1.035	0.854	1.068	0.98	1.028	1.082	0.98	0.877	1.106	0.92	0.912
O75427	279	S	Leucine-rich repeat and calponin homology domain-containing protein 4 OS=Homo sapiens OX=9606 GN=LRCH4 PE=1 SV=2	LRCH4																																		0.989	1.035	0.854	1.068	0.98	1.028	1.082	0.98	0.877	1.106	0.92	0.912
O75427	281	S	Leucine-rich repeat and calponin homology domain-containing protein 4 OS=Homo sapiens OX=9606 GN=LRCH4 PE=1 SV=2	LRCH4	0.93	0.768	0.99	0.801	0.876	0.742	0.969	0.681	0.811	1.568	0.889	1.148	0.818	0.728	0.811	0.977	1.091	0.852	1.25	0.89	1.081	1.231	0.839	1.227	0.949	0.912	0.723	0.931	1.038	0.942	0.939	0.84	0.77	0.989	1.035	0.854	1.068	0.98	1.028	1.082	0.98	0.877	1.106	0.92	0.912
O75427	380	S	Leucine-rich repeat and calponin homology domain-containing protein 4 OS=Homo sapiens OX=9606 GN=LRCH4 PE=1 SV=2	LRCH4	1.226	0.957	0.786	0.768	0.779	0.519	1.634	0.737	0.785	0.91	0.829	0.676	0.915	1.139	0.901	0.765	0.929	0.668	0.756	0.663	0.957	0.869	0.704	1.416	0.838	0.721	0.627	1.556	1.309	0.918	0.689	1.016	1.121	0.989	1.035	0.854	1.068	0.98	1.028	1.082	0.98	0.877	1.106	0.92	0.912
O75427	432	S	Leucine-rich repeat and calponin homology domain-containing protein 4 OS=Homo sapiens OX=9606 GN=LRCH4 PE=1 SV=2	LRCH4	0.713	1.262	2.561	0.368	0.505	0.793	0.538	0.267	0.55	1.236	1.039	0.498	0.955	1.004	0.78	0.674	1.114	0.64	1.349	0.6	1.165	0.882	0.72	0.601	1.129	2.397	0.39	1.336	0.917	0.808	1.949	1.019	1.328	0.989	1.035	0.854	1.068	0.98	1.028	1.082	0.98	0.877	1.106	0.92	0.912
O75427	313	S	Leucine-rich repeat and calponin homology domain-containing protein 4 OS=Homo sapiens OX=9606 GN=LRCH4 PE=1 SV=2	LRCH4		0.701			0.98	0.768	1.111	0.732	0.783	1.026			0.867	0.678	0.843	0.721	0.836	0.962			1.029	1.496	1.011	0.883	0.994	0.858	0.552	1.382		0.609	0.924	0.686	0.848	0.989	1.035	0.854	1.068	0.98	1.028	1.082	0.98	0.877	1.106	0.92	0.912
O75427	513	S	Leucine-rich repeat and calponin homology domain-containing protein 4 OS=Homo sapiens OX=9606 GN=LRCH4 PE=1 SV=2	LRCH4		0.657			0.642	1.109	0.581	0.487					1.02	0.714		0.582		0.51			1.705	1.046	1.078	0.747			0.575	1.3		0.546	1.012			0.989	1.035	0.854	1.068	0.98	1.028	1.082	0.98	0.877	1.106	0.92	0.912
O75427	517	S	Leucine-rich repeat and calponin homology domain-containing protein 4 OS=Homo sapiens OX=9606 GN=LRCH4 PE=1 SV=2	LRCH4	1.019		1.788	0.745							0.887	1.09							1.4	0.64									0.784					0.989	1.035	0.854	1.068	0.98	1.028	1.082	0.98	0.877	1.106	0.92	0.912
O75427	521	S	Leucine-rich repeat and calponin homology domain-containing protein 4 OS=Homo sapiens OX=9606 GN=LRCH4 PE=1 SV=2	LRCH4	1.211	0.84	0.568	1.29	1.009	0.854	1.263	0.7	0.924	1.256	0.849	0.877	0.81	0.728	1.09	0.852	0.914	0.584	1.021	0.923	0.819	1.005	0.894	1.112	0.882	0.769	0.689	1.344	1.323	0.79	0.868	0.934	0.876	0.989	1.035	0.854	1.068	0.98	1.028	1.082	0.98	0.877	1.106	0.92	0.912
O75427	589	S	Leucine-rich repeat and calponin homology domain-containing protein 4 OS=Homo sapiens OX=9606 GN=LRCH4 PE=1 SV=2	LRCH4	1.045	0.61	2.019	0.545	0.775	0.569	0.572	0.508	0.788	4.925	0.547	0.945	1.05	0.662	0.741	0.779	3.769	0.441	0.893	0.633	1.573	0.837	0.999	0.663	0.959	1.426	0.693	0.313	0.824	0.924	1.572	0.387	0.157	0.989	1.035	0.854	1.068	0.98	1.028	1.082	0.98	0.877	1.106	0.92	0.912
O75436	318	S	Vacuolar protein sorting-associated protein 26A OS=Homo sapiens OX=9606 GN=VPS26A PE=1 SV=2	VPS26A		0.828						0.866						0.866		1.053		0.642				0.878					0.784	0.958		0.747				1.001	1.166	0.927	1.108	0.984	1.122	1.104	0.851	0.812	0.9	1.005	0.99
O75436	321	S	Vacuolar protein sorting-associated protein 26A OS=Homo sapiens OX=9606 GN=VPS26A PE=1 SV=2	VPS26A		0.749			0.986	0.906	0.957	0.733					0.828	0.796		0.974		0.576			1.007	0.91	0.902	0.814			0.749	1.124		0.631	0.787			1.001	1.166	0.927	1.108	0.984	1.122	1.104	0.851	0.812	0.9	1.005	0.99
O75446	131	S	Histone deacetylase complex subunit SAP30 OS=Homo sapiens OX=9606 GN=SAP30 PE=1 SV=1	SAP30	1.47	1.335	1.186	0.767	0.923	0.611	0.936	0.742	0.946	0.816	0.9	0.736	1.431	0.688	1.07	1.136	1.217	0.675	0.685	0.852	0.967	1.177	1.069	0.743	1.805	1.212	0.951	0.762	0.878	1.214	1.294	0.788	0.752	0.975	1.266	1.183	0.875	1.135	0.991	0.924	1.256	1.406	0.84	1.061	0.702
O75446	138	S	Histone deacetylase complex subunit SAP30 OS=Homo sapiens OX=9606 GN=SAP30 PE=1 SV=1	SAP30																																		0.975	1.266	1.183	0.875	1.135	0.991	0.924	1.256	1.406	0.84	1.061	0.702
O75448	862	S	Mediator of RNA polymerase II transcription subunit 24 OS=Homo sapiens OX=9606 GN=MED24 PE=1 SV=1	MED24	0.845	0.971	0.715	1.283				0.719			0.771	0.929		0.746		1.073		0.658	0.872	1.065		1.099					0.786	0.836	0.922	1.041				0.89	1.032	1.079	0.961	1.019	1.015	1.016	1.141	1.183	1.152	1.048	1.042
O75448	873	S	Mediator of RNA polymerase II transcription subunit 24 OS=Homo sapiens OX=9606 GN=MED24 PE=1 SV=1	MED24	0.957	0.882	1.253	0.807	0.854	0.681	0.777	0.644	0.912	1.135	1.049	0.933	1.216	0.739	0.99	0.973	1.113	0.614	0.705	0.797	1.091	0.997	0.835	0.767	1.143	1.33	0.916	1.249	0.942	0.691	1.166	0.848	1.072	0.89	1.032	1.079	0.961	1.019	1.015	1.016	1.141	1.183	1.152	1.048	1.042
O75449	170	S	Katanin p60 ATPase-containing subunit A1 OS=Homo sapiens OX=9606 GN=KATNA1 PE=1 SV=1	KATNA1	0.721	0.946	0.765	0.841				0.644	0.731	1.115	1.165	1.057		0.674	0.998	0.927	0.932	0.747	0.844	0.729		1.092			0.79	1.038	0.738	1.195	0.858	0.747		0.729	0.999					1.022	1.024	0.931
O75449	109	S	Katanin p60 ATPase-containing subunit A1 OS=Homo sapiens OX=9606 GN=KATNA1 PE=1 SV=1	KATNA1	0.469	1.029	0.98	1.469	0.458	2.052	0.582	0.589	0.553	0.92	1.742	1.133	1.25	0.551	0.844	0.959	0.643	1.058	1.518	0.976	0.848	1.232	0.75	1.56	1.057	0.881	0.531	1.906	0.907	0.872	0.481	0.79	0.479					1.022	1.024	0.931
O75475	129	S	PC4 and SFRS1-interacting protein OS=Homo sapiens OX=9606 GN=PSIP1 PE=1 SV=1	PSIP1	0.709	0.847	0.787	0.534	0.724	0.461	0.697	0.945	1.937	1.418	0.635	1.562	1.56	0.434	1.2	0.607	1.711	0.551	0.821	0.506	1.02	0.714	0.765	0.496	0.548	0.903	2.071	1.028	0.752	1.071	2.584	0.684	0.744	1.181	0.922	1.376	0.711	1.157	0.71	0.732	1.185	1.799	1.269	0.82	1.096
O75475	347	S	PC4 and SFRS1-interacting protein OS=Homo sapiens OX=9606 GN=PSIP1 PE=1 SV=1	PSIP1	1.391	0.772	1.36	0.659				0.623	1.568	0.709	0.744	1.103		0.865	0.722	0.863	0.921	0.483	1.108	0.541		0.777			1.016	0.96	0.929	0.956	0.815	0.829		1.369	0.726	1.181	0.922	1.376	0.711	1.157	0.71	0.732	1.185	1.799	1.269	0.82	1.096
O75475	118	S	PC4 and SFRS1-interacting protein OS=Homo sapiens OX=9606 GN=PSIP1 PE=1 SV=1	PSIP1																																		1.181	0.922	1.376	0.711	1.157	0.71	0.732	1.185	1.799	1.269	0.82	1.096
O75475	206	S	PC4 and SFRS1-interacting protein OS=Homo sapiens OX=9606 GN=PSIP1 PE=1 SV=1	PSIP1	1.418	0.702	2.07	0.564				0.983	2.899	0.912	0.688	0.967		0.6	1.149	0.976	2.011	0.257	0.865	0.526		0.745			0.871	0.989	0.517	0.852	1.247	0.93		1.096	0.916	1.181	0.922	1.376	0.711	1.157	0.71	0.732	1.185	1.799	1.269	0.82	1.096
O75475	105	S	PC4 and SFRS1-interacting protein OS=Homo sapiens OX=9606 GN=PSIP1 PE=1 SV=1	PSIP1	0.859	0.924	1.04	0.517				0.655	2.123	1.084	0.733	0.915		0.777	1.423	0.803	1.24	0.425	0.804	0.503		0.953			0.912	1.172	1.093	0.845	0.681	0.925		0.851	0.674	1.181	0.922	1.376	0.711	1.157	0.71	0.732	1.185	1.799	1.269	0.82	1.096
O75475	106	S	PC4 and SFRS1-interacting protein OS=Homo sapiens OX=9606 GN=PSIP1 PE=1 SV=1	PSIP1	1.281	0.89	1.435	0.602	1.16	0.501	0.583	0.992	2.045	1.193	0.614	1.041	1.563	0.718	1.37	0.9	1.567	0.34	0.885	0.576	1.139	0.883	0.993	0.519	1.023	1.245	0.961	0.821	0.863	0.92	1.735	0.814	0.665	1.181	0.922	1.376	0.711	1.157	0.71	0.732	1.185	1.799	1.269	0.82	1.096
O75475	273	S	PC4 and SFRS1-interacting protein OS=Homo sapiens OX=9606 GN=PSIP1 PE=1 SV=1	PSIP1	1.404	1.37	2.075	0.822	2.938	0.783	0.603	1.795	1.807	0.934	0.648	0.504	0.729	0.506	2.675	0.765	0.664	0.364	0.592	0.543	0.917	0.577	1.882	0.284	0.593	0.435	1.284	1.011	1.287	0.536	0.713	0.689	0.453	1.181	0.922	1.376	0.711	1.157	0.71	0.732	1.185	1.799	1.269	0.82	1.096
O75475	275	S	PC4 and SFRS1-interacting protein OS=Homo sapiens OX=9606 GN=PSIP1 PE=1 SV=1	PSIP1	0.985	0.872	1.435	0.772	1.648	0.518	1.156	2.081	2	0.746	0.75	0.72	0.879	0.5	1.93	0.981	0.821	0.289	0.638	0.609	0.887	0.588	1.344	0.477	0.868	0.751	0.73	0.856	1.085	0.56	1.173	1.063	0.775	1.181	0.922	1.376	0.711	1.157	0.71	0.732	1.185	1.799	1.269	0.82	1.096
O75494	209	S	Serine/arginine-rich splicing factor 10 OS=Homo sapiens OX=9606 GN=SRSF10 PE=1 SV=1	SRSF10	2.286		2.118	1.056							0.634	0.784							1.587	0.767									0.704					1.042	1.055	1.252	0.856	1.127	0.901	0.815	1.444	1.514	1.643	0.942	1.074
O75494	213	S	Serine/arginine-rich splicing factor 10 OS=Homo sapiens OX=9606 GN=SRSF10 PE=1 SV=1	SRSF10	1.937	1.306	4.179	0.393	0.722	0.39	1.031	1.003	0.541	1.428	0.593	0.997	1.901	1.032	0.463	1.295	1.763	0.696	0.945	0.716	2.086	1.119	1.699	0.523	1.354	1.891	1.02	0.666	0.734	1.311	1.425	0.482	0.571	1.042	1.055	1.252	0.856	1.127	0.901	0.815	1.444	1.514	1.643	0.942	1.074
O75494	235	S	Serine/arginine-rich splicing factor 10 OS=Homo sapiens OX=9606 GN=SRSF10 PE=1 SV=1	SRSF10	0.505	0.538	0.512	1.271	0.576	0.928	1.675	0.909	1.304	0.735	0.93	0.717	0.621	0.554	0.46	0.766	0.62	0.335	0.566	0.544	0.54	0.749	0.645	1.003	0.567	0.58	0.639	2.841	0.921	0.939	1.392	1.814	1.291	1.042	1.055	1.252	0.856	1.127	0.901	0.815	1.444	1.514	1.643	0.942	1.074
O75494	147	S	Serine/arginine-rich splicing factor 10 OS=Homo sapiens OX=9606 GN=SRSF10 PE=1 SV=1	SRSF10	1.01	0.514	1.213	0.628	0.983	0.869	0.623	0.778	1.781	1.543	0.691	0.925	1.14	1.837	0.566	1.291	1.365	0.582	0.878	0.644	1.035	1.159	0.803	0.73	1.155	1.111	0.505	2.039	1.011	1.176	0.672	0.908	0.774	1.042	1.055	1.252	0.856	1.127	0.901	0.815	1.444	1.514	1.643	0.942	1.074
O75494	23	S	Serine/arginine-rich splicing factor 10 OS=Homo sapiens OX=9606 GN=SRSF10 PE=1 SV=1	SRSF10	0.935	0.771	1.324	0.902	0.735	0.738	0.873	0.822	1.806	1.285	0.825	1.014	1.029	0.756	0.735	0.939	1.121	0.635	0.866	0.871	0.971	0.859	0.764	0.694	0.805	0.911	0.922	1.131	1.019	0.922	1.097	0.959	0.685	1.042	1.055	1.252	0.856	1.127	0.901	0.815	1.444	1.514	1.643	0.942	1.074
O75494	106	S	Serine/arginine-rich splicing factor 10 OS=Homo sapiens OX=9606 GN=SRSF10 PE=1 SV=1	SRSF10		0.813						0.942						0.847		1.341		1.182				1.21					1.091	0.728		1.253				1.042	1.055	1.252	0.856	1.127	0.901	0.815	1.444	1.514	1.643	0.942	1.074
O75494	133	S	Serine/arginine-rich splicing factor 10 OS=Homo sapiens OX=9606 GN=SRSF10 PE=1 SV=1	SRSF10	0.827	0.93	0.905	0.619	0.757	0.576	0.923	0.943	1.388	1.166	0.893	0.982	0.829	0.766	1.13	0.911	1.166	1.004	0.832	0.645	0.838	1.144	0.822	0.618	0.969	0.957	1.42	1.489	0.853	1.285	1.401	0.933	0.908	1.042	1.055	1.252	0.856	1.127	0.901	0.815	1.444	1.514	1.643	0.942	1.074
O75494	158	S	Serine/arginine-rich splicing factor 10 OS=Homo sapiens OX=9606 GN=SRSF10 PE=1 SV=1	SRSF10	0.935	0.746	1.559	0.724	1.109	0.664	0.812	2.239	1.183	1.337	0.807	0.935	0.881	0.65	0.878	1.35	1.438	0.319	0.799	0.641	1.339	0.718	1.273	0.623	1.001	1.045	0.924	0.583	0.858	0.817	1.07	0.844	0.629	1.042	1.055	1.252	0.856	1.127	0.901	0.815	1.444	1.514	1.643	0.942	1.074
O75494	160	S	Serine/arginine-rich splicing factor 10 OS=Homo sapiens OX=9606 GN=SRSF10 PE=1 SV=1	SRSF10	1.046	0.688	1.682	0.587	1.559	0.513	1.06	1.619	1.33	1.437	0.696	0.669	0.95	0.753	0.993	1.155	1.531	0.322	0.537	0.5	1.231	0.648	1.519	0.563	1.09	1.109	0.908	0.695	0.759	0.766	1.041	0.784	0.475	1.042	1.055	1.252	0.856	1.127	0.901	0.815	1.444	1.514	1.643	0.942	1.074
O75494	131	S	Serine/arginine-rich splicing factor 10 OS=Homo sapiens OX=9606 GN=SRSF10 PE=1 SV=1	SRSF10	0.727	0.897	0.842	0.671	0.975	0.867	0.907	1.073	1.353	1.041	0.786	0.736	1.226	0.665	1.086	0.883	1.005	0.661	0.706	0.659	1.047	1	1.207	0.702	0.897	1.002	0.908	1.466	0.932	0.801	1.017	1.013	0.909	1.042	1.055	1.252	0.856	1.127	0.901	0.815	1.444	1.514	1.643	0.942	1.074
O75494	156	S	Serine/arginine-rich splicing factor 10 OS=Homo sapiens OX=9606 GN=SRSF10 PE=1 SV=1	SRSF10																																		1.042	1.055	1.252	0.856	1.127	0.901	0.815	1.444	1.514	1.643	0.942	1.074
O75494	129	S	Serine/arginine-rich splicing factor 10 OS=Homo sapiens OX=9606 GN=SRSF10 PE=1 SV=1	SRSF10																																		1.042	1.055	1.252	0.856	1.127	0.901	0.815	1.444	1.514	1.643	0.942	1.074
O75494	256	S	Serine/arginine-rich splicing factor 10 OS=Homo sapiens OX=9606 GN=SRSF10 PE=1 SV=1	SRSF10																																		1.042	1.055	1.252	0.856	1.127	0.901	0.815	1.444	1.514	1.643	0.942	1.074
O75494	259	S	Serine/arginine-rich splicing factor 10 OS=Homo sapiens OX=9606 GN=SRSF10 PE=1 SV=1	SRSF10																																		1.042	1.055	1.252	0.856	1.127	0.901	0.815	1.444	1.514	1.643	0.942	1.074
O75494	260	S	Serine/arginine-rich splicing factor 10 OS=Homo sapiens OX=9606 GN=SRSF10 PE=1 SV=1	SRSF10																																		1.042	1.055	1.252	0.856	1.127	0.901	0.815	1.444	1.514	1.643	0.942	1.074
O75528	298	S	Transcriptional adapter 3 OS=Homo sapiens OX=9606 GN=TADA3 PE=1 SV=1	TADA3	1.111	0.801	1.468	0.92	0.885	0.932	1.189	1.068	1.364	1.241	0.835	1.347	0.949	0.801	0.749	0.9	1.093	0.633	1.215	0.804	1.132	1.067	0.96	0.895	1.035	0.827	0.788	1.317	0.913	0.725	0.943	0.921	0.762	1.13	0.778	1.648	0.862	0.942	0.913	1.173	1.331	1.002	1.375	1.093	1.254
O75533	322	S	Splicing factor 3B subunit 1 OS=Homo sapiens OX=9606 GN=SF3B1 PE=1 SV=3	SF3B1	0.92	0.687	1.315	0.838	1.093	0.854	0.734	0.706	1.657	0.838	0.803	0.916	0.96	0.925	1.307	0.881	1.076	0.353	0.762	0.715	0.978	0.83	1.113	0.775	1.154	1.084	0.632	1.136	1.15	0.736	0.913	1.281	0.938	1.021	0.962	1.139	0.901	1.08	0.917	0.944	1.117	1.398	1.378	0.975	1.07
O75533	332	S	Splicing factor 3B subunit 1 OS=Homo sapiens OX=9606 GN=SF3B1 PE=1 SV=3	SF3B1		0.903						0.648	1.129	1.031				0.839	1.034	0.821	0.914	0.509				0.838			0.959	0.927	0.694	1.162		0.791		1.036	1.248	1.021	0.962	1.139	0.901	1.08	0.917	0.944	1.117	1.398	1.378	0.975	1.07
O75533	400	S	Splicing factor 3B subunit 1 OS=Homo sapiens OX=9606 GN=SF3B1 PE=1 SV=3	SF3B1	0.935	0.793	1.117	0.754	1.433	0.741	0.871	0.783	1.271	1.458	0.947	0.941	0.84	0.744	1.542	1.144	1.22	0.555	0.975	0.646	1.137	0.954	1.507	0.64	1.075	1.067	0.843	0.651	1.018	0.89	0.893	0.688	0.57	1.021	0.962	1.139	0.901	1.08	0.917	0.944	1.117	1.398	1.378	0.975	1.07
O75533	129	S	Splicing factor 3B subunit 1 OS=Homo sapiens OX=9606 GN=SF3B1 PE=1 SV=3	SF3B1	0.848	0.652	2.567	0.322	1.172	0.352	0.731	0.776	0.951	1.149	0.576	1.292	1.422	0.798	0.761	1.426	2.469	0.559	1.055	0.582	1.604	1.378	0.894	0.494	2.012	1.526	0.849	0.757	0.776	1.267	1.061	0.675	0.542	1.021	0.962	1.139	0.901	1.08	0.917	0.944	1.117	1.398	1.378	0.975	1.07
O75533	349	S	Splicing factor 3B subunit 1 OS=Homo sapiens OX=9606 GN=SF3B1 PE=1 SV=3	SF3B1		0.757						0.768	1.811	1.128				0.944	0.967	1.255	1.361	0.405				0.956			1.304	1.037	0.595	1.096		0.759		0.923	0.922	1.021	0.962	1.139	0.901	1.08	0.917	0.944	1.117	1.398	1.378	0.975	1.07
O75533	194	S	Splicing factor 3B subunit 1 OS=Homo sapiens OX=9606 GN=SF3B1 PE=1 SV=3	SF3B1		0.83						0.533						1.01		0.717		0.631				1.033					0.631	1.406		0.543				1.021	0.962	1.139	0.901	1.08	0.917	0.944	1.117	1.398	1.378	0.975	1.07
O75534	514	S	Cold shock domain-containing protein E1 OS=Homo sapiens OX=9606 GN=CSDE1 PE=1 SV=2	CSDE1	1.204	1.304	1.275	1.032	0.888	1.106	0.545	1.079	0.899	0.673	0.921	0.853	1.475	0.656	0.935	1.977	1.05	0.443	1.03	0.643	1.138	1.26	1.088	1.086	1.002	2.372	0.595	0.804	0.996	0.964	1.199	0.675	0.751	1.141	1.151	1.069	1.113	1.05	1.133	1.048	0.886	0.801	0.866	0.987	0.929
O75554	258	S	WW domain-binding protein 4 OS=Homo sapiens OX=9606 GN=WBP4 PE=1 SV=1	WBP4	1.461	0.906	1.21	1.066				0.719			0.906	1.204		0.732		0.762		0.535	0.99	0.799		0.848					1.345	1.317	0.761	0.913				1.169	0.974	1.344	0.853	0.985	0.86	1.141	1.444	1.268	1.217	0.88	1.237
O75554	262	S	WW domain-binding protein 4 OS=Homo sapiens OX=9606 GN=WBP4 PE=1 SV=1	WBP4	1.335	1.13	1.521	0.922	0.907	0.664	1.079	1.057	0.812	1.077	0.831	1.045	1.08	0.748	0.861	1.016	1.202	0.507	0.978	0.666	1.289	1.287	1.301	0.818	1.121	1.067	1.171	1.336	0.823	0.983	0.945	0.871	0.815	1.169	0.974	1.344	0.853	0.985	0.86	1.141	1.444	1.268	1.217	0.88	1.237
O75554	277	S	WW domain-binding protein 4 OS=Homo sapiens OX=9606 GN=WBP4 PE=1 SV=1	WBP4	1.707	1.328	0.882	0.915	1.514	0.767	0.899	0.619	0.68	0.612	0.784	0.791	0.94	0.992	1.277	1.07	0.887	0.358	0.783	0.685	1.025	0.722	1.16	0.842	1.254	0.886	0.608	0.862	0.999	0.931	1.122	0.988	0.712	1.169	0.974	1.344	0.853	0.985	0.86	1.141	1.444	1.268	1.217	0.88	1.237
O75554	280	S	WW domain-binding protein 4 OS=Homo sapiens OX=9606 GN=WBP4 PE=1 SV=1	WBP4		1.182			1.089	0.627	1.563	0.825					0.947	0.762		0.996		0.314			0.975	1.069	1.113	0.784			0.661	1.425		1.059	1.621			1.169	0.974	1.344	0.853	0.985	0.86	1.141	1.444	1.268	1.217	0.88	1.237
O75554	271	S	WW domain-binding protein 4 OS=Homo sapiens OX=9606 GN=WBP4 PE=1 SV=1	WBP4																																		1.169	0.974	1.344	0.853	0.985	0.86	1.141	1.444	1.268	1.217	0.88	1.237
O75554	227	S	WW domain-binding protein 4 OS=Homo sapiens OX=9606 GN=WBP4 PE=1 SV=1	WBP4																																		1.169	0.974	1.344	0.853	0.985	0.86	1.141	1.444	1.268	1.217	0.88	1.237
O75554	229	S	WW domain-binding protein 4 OS=Homo sapiens OX=9606 GN=WBP4 PE=1 SV=1	WBP4																																		1.169	0.974	1.344	0.853	0.985	0.86	1.141	1.444	1.268	1.217	0.88	1.237
O75563	47	S	Src kinase-associated phosphoprotein 2 OS=Homo sapiens OX=9606 GN=SKAP2 PE=1 SV=1	SKAP2	0.552	1.66	1.059	0.87	0.535	1.396	1.715	0.544	0.234	0.34	1.191	0.635	1.013	0.557	0.995	0.436	0.618	0.564	0.576	1.126	1.457	1.193	0.604	0.964	0.791	0.307	0.895	2.391	1.092	0.516	1.383	1.048	2.223	0.841	1.494	1.221	0.916	0.889	1.163	1.368	0.861	0.596	0.597	1.056	0.842
O75563	203	S	Src kinase-associated phosphoprotein 2 OS=Homo sapiens OX=9606 GN=SKAP2 PE=1 SV=1	SKAP2	1.289	1.089	1.32	0.755				1.103			0.75	0.79		0.768		0.925		0.468	0.795	0.832		0.954					0.866	1.519	1.049	0.717				0.841	1.494	1.221	0.916	0.889	1.163	1.368	0.861	0.596	0.597	1.056	0.842
O75563	283	S	Src kinase-associated phosphoprotein 2 OS=Homo sapiens OX=9606 GN=SKAP2 PE=1 SV=1	SKAP2	0.416	1.186	2.725	0.403	0.416	0.675	1.242	0.592	0.255	0.555	0.919	0.567	1.585	0.511	0.988	0.757	1.634	0.505	0.548	1.048	2.263	0.734	0.562	0.703	0.672	0.301	1.096	1.734	0.722	0.943	1.791	1.6	1.208	0.841	1.494	1.221	0.916	0.889	1.163	1.368	0.861	0.596	0.597	1.056	0.842
O75563	5	S	Src kinase-associated phosphoprotein 2 OS=Homo sapiens OX=9606 GN=SKAP2 PE=1 SV=1	SKAP2																																		0.841	1.494	1.221	0.916	0.889	1.163	1.368	0.861	0.596	0.597	1.056	0.842
O75563	6	S	Src kinase-associated phosphoprotein 2 OS=Homo sapiens OX=9606 GN=SKAP2 PE=1 SV=1	SKAP2	1.018	1.077	0.841	0.657	0.869	0.7	1.414	0.709	1.043	0.69	0.724	0.764	1.121	0.834	1.201	0.956	0.842	0.546	0.702	0.804	1	1.205	0.745	1.081	0.804	0.821	0.73	1.425	1.01	1.076	1.155	0.925	1.126	0.841	1.494	1.221	0.916	0.889	1.163	1.368	0.861	0.596	0.597	1.056	0.842
O75563	9	S	Src kinase-associated phosphoprotein 2 OS=Homo sapiens OX=9606 GN=SKAP2 PE=1 SV=1	SKAP2		0.937			0.862	0.719	1.076	0.77	0.602	0.802			0.851	0.837	1.033	1.223	1.322	0.357			1.502	0.896	0.684	0.672	0.821	0.642	0.941	1.65		1.097	0.776	0.817	0.828	0.841	1.494	1.221	0.916	0.889	1.163	1.368	0.861	0.596	0.597	1.056	0.842
O75563	101	S	Src kinase-associated phosphoprotein 2 OS=Homo sapiens OX=9606 GN=SKAP2 PE=1 SV=1	SKAP2		1.5			0.606	0.822	1.541	0.603	0.375	0.638			1.182	0.798	1.48	0.84	0.967	0.521			1.236	0.976	0.802	1.062	0.956	0.351	0.859	0.773		0.803	0.914	1.28	1.918	0.841	1.494	1.221	0.916	0.889	1.163	1.368	0.861	0.596	0.597	1.056	0.842
O75569	18	S	Interferon-inducible double-stranded RNA-dependent protein kinase activator A OS=Homo sapiens OX=9606 GN=PRKRA PE=1 SV=1	PRKRA	1.599	1.183	1.119	0.907	1.003	0.767	0.53	0.689	0.793	0.961	0.849	0.858	1.251	0.929	1.007	1.293	1.045	0.519	1.18	0.752	0.945	0.916	1.196	0.599	1.385	1.348	0.673	0.74	1.133	1.08	1.028	0.874	0.615	1.168	1.226	1.13	0.919	1.018	0.937	0.783	0.931	0.821	1.084	1.051	0.973
O75569	167	S	Interferon-inducible double-stranded RNA-dependent protein kinase activator A OS=Homo sapiens OX=9606 GN=PRKRA PE=1 SV=1	PRKRA		1.195						0.924						0.8		1.14		0.762				0.936					0.639	0.632		1.939				1.168	1.226	1.13	0.919	1.018	0.937	0.783	0.931	0.821	1.084	1.051	0.973
O75592	2812	S	E3 ubiquitin-protein ligase MYCBP2 OS=Homo sapiens OX=9606 GN=MYCBP2 PE=1 SV=4	MYCBP2	0.635	0.934	0.945	1.063	0.574	1.279	1.413	1.006	0.364	0.691	1.06	0.817	0.958	0.658	0.924	0.953	0.991	0.459	1.555	1.001	1.125	1.065	1.018	1.605	1.389	2.01	0.512	1.366	0.695	0.659	0.613	1.001	1.246	1.021	1.096	1.067	0.988	0.938	1.046	0.989	1.067	0.853	0.935	0.983	0.906
O75592	3931	S	E3 ubiquitin-protein ligase MYCBP2 OS=Homo sapiens OX=9606 GN=MYCBP2 PE=1 SV=4	MYCBP2	1.422	1.018	0.951	0.678	0.828	0.584	0.816	0.595	0.62	0.9	0.83	0.66	1.215	0.866	1.31	0.857	0.665	0.54	0.86	0.538	1.193	0.883	1	0.895	0.755	1.235	0.832	0.914	1.014	1.088	1.188	1.052	0.906	1.021	1.096	1.067	0.988	0.938	1.046	0.989	1.067	0.853	0.935	0.983	0.906
O75592	3932	S	E3 ubiquitin-protein ligase MYCBP2 OS=Homo sapiens OX=9606 GN=MYCBP2 PE=1 SV=4	MYCBP2	1.622		0.658	0.728	0.828	0.584	0.816				0.829	0.802	1.215						0.859	0.774	1.193		1	0.895					1.116		1.188			1.021	1.096	1.067	0.988	0.938	1.046	0.989	1.067	0.853	0.935	0.983	0.906
O75592	2985	S	E3 ubiquitin-protein ligase MYCBP2 OS=Homo sapiens OX=9606 GN=MYCBP2 PE=1 SV=4	MYCBP2	1.118	0.934	1.32	0.753	1.018	0.686	0.727	1.253	0.52	1.046	0.755	0.822	0.734	0.86	1.249	1.324	0.845	0.284	1.542	0.622	1.02	1.089	1.766	1.177	1.958	1.64	0.254	0.794	1.203	0.411	0.541	0.577	0.599	1.021	1.096	1.067	0.988	0.938	1.046	0.989	1.067	0.853	0.935	0.983	0.906
O75592	2911	S	E3 ubiquitin-protein ligase MYCBP2 OS=Homo sapiens OX=9606 GN=MYCBP2 PE=1 SV=4	MYCBP2		1.119			0.59	0.679	2.319	0.684					1.2	0.433		0.758		0.869			0.883	1.603	0.656	1.487			1.045	1.821		1.611	2.017			1.021	1.096	1.067	0.988	0.938	1.046	0.989	1.067	0.853	0.935	0.983	0.906
O75592	2896	S	E3 ubiquitin-protein ligase MYCBP2 OS=Homo sapiens OX=9606 GN=MYCBP2 PE=1 SV=4	MYCBP2																																		1.021	1.096	1.067	0.988	0.938	1.046	0.989	1.067	0.853	0.935	0.983	0.906
O75592	2898	S	E3 ubiquitin-protein ligase MYCBP2 OS=Homo sapiens OX=9606 GN=MYCBP2 PE=1 SV=4	MYCBP2									0.264	0.809					0.222		1.119								1.218	1.909						1.081	0.996	1.021	1.096	1.067	0.988	0.938	1.046	0.989	1.067	0.853	0.935	0.983	0.906
O75592	3519	S	E3 ubiquitin-protein ligase MYCBP2 OS=Homo sapiens OX=9606 GN=MYCBP2 PE=1 SV=4	MYCBP2																																		1.021	1.096	1.067	0.988	0.938	1.046	0.989	1.067	0.853	0.935	0.983	0.906
O75592	2319	S	E3 ubiquitin-protein ligase MYCBP2 OS=Homo sapiens OX=9606 GN=MYCBP2 PE=1 SV=4	MYCBP2	0.6	1.094	2.048	0.661	0.476	0.599	0.691	0.637	0.789	0.684	0.711	1.083	1.35	0.865	1.047	0.742	1.195	0.793	0.825	0.871	1.483	0.623	0.526	0.545	0.741	1.889	0.742	1.024	1.031	1.122	2.637	1.194	0.789	1.021	1.096	1.067	0.988	0.938	1.046	0.989	1.067	0.853	0.935	0.983	0.906
O75592	2783	S	E3 ubiquitin-protein ligase MYCBP2 OS=Homo sapiens OX=9606 GN=MYCBP2 PE=1 SV=4	MYCBP2	0.698	0.702	0.749	0.832	1.032	0.708	1.024	0.641			0.448	0.62	1.17	1.312		0.704		0.299	0.899	0.939	1.591	0.775	1.315	1.159			0.402	1.657	1.086	0.541	1.078			1.021	1.096	1.067	0.988	0.938	1.046	0.989	1.067	0.853	0.935	0.983	0.906
O75592	899	S	E3 ubiquitin-protein ligase MYCBP2 OS=Homo sapiens OX=9606 GN=MYCBP2 PE=1 SV=4	MYCBP2		1.103						0.846						2.04		1.152		0.512				0.804					0.588	1.421		0.572				1.021	1.096	1.067	0.988	0.938	1.046	0.989	1.067	0.853	0.935	0.983	0.906
O75592	2821	S	E3 ubiquitin-protein ligase MYCBP2 OS=Homo sapiens OX=9606 GN=MYCBP2 PE=1 SV=4	MYCBP2	0.806	0.823	1.462	0.972				1.659			1.32	0.873		0.606		1.059		0.326	2.333	0.723		1.681					0.64	1.938	0.589	0.829				1.021	1.096	1.067	0.988	0.938	1.046	0.989	1.067	0.853	0.935	0.983	0.906
O75592	178	S	E3 ubiquitin-protein ligase MYCBP2 OS=Homo sapiens OX=9606 GN=MYCBP2 PE=1 SV=4	MYCBP2																																		1.021	1.096	1.067	0.988	0.938	1.046	0.989	1.067	0.853	0.935	0.983	0.906
O75592	181	S	E3 ubiquitin-protein ligase MYCBP2 OS=Homo sapiens OX=9606 GN=MYCBP2 PE=1 SV=4	MYCBP2																																		1.021	1.096	1.067	0.988	0.938	1.046	0.989	1.067	0.853	0.935	0.983	0.906
O75592	183	S	E3 ubiquitin-protein ligase MYCBP2 OS=Homo sapiens OX=9606 GN=MYCBP2 PE=1 SV=4	MYCBP2																																		1.021	1.096	1.067	0.988	0.938	1.046	0.989	1.067	0.853	0.935	0.983	0.906
O75592	3505	S	E3 ubiquitin-protein ligase MYCBP2 OS=Homo sapiens OX=9606 GN=MYCBP2 PE=1 SV=4	MYCBP2	0.964	0.79	0.942	0.801	0.895	0.758	1.205	0.706	0.937	0.828	0.721	0.918	0.96	1.09	1.017	0.882	0.904	0.517	1.09	0.753	0.917	1.01	0.797	1.323	0.984	1.027	0.627	1.347	1.168	0.836	1.037	1.077	0.996	1.021	1.096	1.067	0.988	0.938	1.046	0.989	1.067	0.853	0.935	0.983	0.906
O75592	2787	S	E3 ubiquitin-protein ligase MYCBP2 OS=Homo sapiens OX=9606 GN=MYCBP2 PE=1 SV=4	MYCBP2		1.277						0.928						0.665		1.03		0.571				1.126					0.838	1.151		0.837				1.021	1.096	1.067	0.988	0.938	1.046	0.989	1.067	0.853	0.935	0.983	0.906
O75592	2789	S	E3 ubiquitin-protein ligase MYCBP2 OS=Homo sapiens OX=9606 GN=MYCBP2 PE=1 SV=4	MYCBP2	1.11	1.091	1.502	0.798	1.006	0.862	1.199	0.909	0.755	0.74	0.802	0.811	1.038	0.873	1.22	0.982	0.977	0.488	0.982	0.813	1.212	0.946	1.061	1.01	1.286	1.589	0.815	0.976	1.162	0.84	1.007	0.9	0.841	1.021	1.096	1.067	0.988	0.938	1.046	0.989	1.067	0.853	0.935	0.983	0.906
O75592	2839	S	E3 ubiquitin-protein ligase MYCBP2 OS=Homo sapiens OX=9606 GN=MYCBP2 PE=1 SV=4	MYCBP2	1.097	1.171	1.347	0.963	0.603	1.074	1.207	1.003			0.889	0.886	1.042	0.602		1.005		0.464	1.245	0.911	1.17	1.422	0.792	1.547			0.728	1.497	0.808	0.79	0.991			1.021	1.096	1.067	0.988	0.938	1.046	0.989	1.067	0.853	0.935	0.983	0.906
O75618	182	S	Death effector domain-containing protein OS=Homo sapiens OX=9606 GN=DEDD PE=1 SV=1	DEDD	0.914	0.637	1.397	0.658	1.043	0.766	0.555	0.517	1.363	0.95	0.566	0.789	0.907	1.477	0.666	0.953	1.067	1.847	0.877	0.677	1.012	0.71	0.766	0.886	0.867	0.963	0.593	1.07	1.025	0.849	0.864	1.005	0.692
O75643	225	S	U5 small nuclear ribonucleoprotein 200 kDa helicase OS=Homo sapiens OX=9606 GN=SNRNP200 PE=1 SV=2	SNRNP200	0.658	0.82	0.669	0.653	0.671	0.653	0.988	0.565	1.191	1.375	0.749	1.54	1.047	0.43	0.791	0.735	1.343	1.698	0.883	0.68	0.869	1.11	0.653	0.668	0.621	0.835	1.835	1.268	0.774	1.492	1.535	0.684	0.82	0.97	0.964	1.136	0.859	0.996	0.903	0.911	1.045	1.294	1.397	1.028	1.181
O75643	457	S	U5 small nuclear ribonucleoprotein 200 kDa helicase OS=Homo sapiens OX=9606 GN=SNRNP200 PE=1 SV=2	SNRNP200		0.859						0.735						0.897		1.017		1.016				1.245					0.973	1.308		1.237				0.97	0.964	1.136	0.859	0.996	0.903	0.911	1.045	1.294	1.397	1.028	1.181
O75665	774	S	Oral-facial-digital syndrome 1 protein OS=Homo sapiens OX=9606 GN=OFD1 PE=1 SV=1	OFD1	0.943	0.867	0.809	0.801	0.991	0.802	1.174	0.668	0.924	0.744	0.965	0.922	0.991	0.784	1.232	0.881	0.845	0.812	0.814	0.736	0.853	1.002	0.845	0.885	0.819	0.797	0.849	1.326	1.054	0.901	1.045	0.87	0.811	0.886		0.781	0.77					0.738	0.644	0.947	1.921
O75665	735	S	Oral-facial-digital syndrome 1 protein OS=Homo sapiens OX=9606 GN=OFD1 PE=1 SV=1	OFD1	0.705	0.669	2.093	0.49				0.39	0.877	1.314	1.136	0.708		0.918	0.841	0.655	1.399	1.281	1.19	0.528		0.766			0.85	2.128	0.557	1.169	1.043	1.027		1.171	0.8	0.886		0.781	0.77					0.738	0.644	0.947	1.921
O75665	899	S	Oral-facial-digital syndrome 1 protein OS=Homo sapiens OX=9606 GN=OFD1 PE=1 SV=1	OFD1																																		0.886		0.781	0.77					0.738	0.644	0.947	1.921
O75665	762	S	Oral-facial-digital syndrome 1 protein OS=Homo sapiens OX=9606 GN=OFD1 PE=1 SV=1	OFD1																																		0.886		0.781	0.77					0.738	0.644	0.947	1.921
O75665	669	S	Oral-facial-digital syndrome 1 protein OS=Homo sapiens OX=9606 GN=OFD1 PE=1 SV=1	OFD1	0.818	0.878	0.65	0.575	0.59	0.371	2.441	0.961	0.409	0.874	0.593	1.075	1.271	0.564	0.961	0.703	0.68	2.211	1.013	0.629	0.85	0.927	0.716	0.956	0.71	0.655	1.385	0.837	0.668	1.13	1.608	0.639	0.536	0.886		0.781	0.77					0.738	0.644	0.947	1.921
O75676	634	S	Ribosomal protein S6 kinase alpha-4 OS=Homo sapiens OX=9606 GN=RPS6KA4 PE=1 SV=1	RPS6KA4		1.067			0.91	0.816	1.226	0.777					1.021	0.732		1.222		0.659			1	0.976	0.843	1.089			0.808	0.866		0.837	0.832			0.747	1.122	0.843	1.279	0.836	1.182	1.014	1.02	0.84	0.616	1.066	0.846
O75676	678	S	Ribosomal protein S6 kinase alpha-4 OS=Homo sapiens OX=9606 GN=RPS6KA4 PE=1 SV=1	RPS6KA4	0.861	1.323	0.677	0.931	0.775	0.723	1.206	0.586	0.626	0.462	0.727	0.94	1.107	0.789	0.913	1.068	0.931	1.939	0.747	0.858	0.725	1.306	0.768	0.998	1.002	0.728	1.088	1.3	0.859	0.965	1.117	0.758	0.803	0.747	1.122	0.843	1.279	0.836	1.182	1.014	1.02	0.84	0.616	1.066	0.846
O75676	681	S	Ribosomal protein S6 kinase alpha-4 OS=Homo sapiens OX=9606 GN=RPS6KA4 PE=1 SV=1	RPS6KA4		1.13			0.91	1.843	0.603	0.742					0.85	0.588		1.562		0.278			0.971	1.064	0.758	0.97			0.412	0.955		0.416	0.593			0.747	1.122	0.843	1.279	0.836	1.182	1.014	1.02	0.84	0.616	1.066	0.846
O75676	682	S	Ribosomal protein S6 kinase alpha-4 OS=Homo sapiens OX=9606 GN=RPS6KA4 PE=1 SV=1	RPS6KA4	0.666	1.305	1.011	2.035				0.873			1.067	0.886		0.604		1.767		0.201	0.895	1.282		1.018					0.378	1.25	1.177	0.408				0.747	1.122	0.843	1.279	0.836	1.182	1.014	1.02	0.84	0.616	1.066	0.846
O75676	343	S	Ribosomal protein S6 kinase alpha-4 OS=Homo sapiens OX=9606 GN=RPS6KA4 PE=1 SV=1	RPS6KA4	0.88	0.915	1.017	0.854	0.896	0.872	0.882	0.61	1.061	0.856	0.973	0.866	0.919	0.874	1.048	0.793	1.002	0.632	0.852	0.787	0.954	0.98	0.822	0.835	0.962	1.072	1.066	1.347	1.026	0.751	0.987	0.93	0.781	0.747	1.122	0.843	1.279	0.836	1.182	1.014	1.02	0.84	0.616	1.066	0.846
O75676	347	S	Ribosomal protein S6 kinase alpha-4 OS=Homo sapiens OX=9606 GN=RPS6KA4 PE=1 SV=1	RPS6KA4	1.273	1.117	1.388	0.885	0.998	0.718	0.928	0.884			0.807	0.918	1.191	0.922		1.111		0.858	1.163	0.802	1.465	1.26	1.259	0.727			1.008	0.998	0.746	0.931	1.318			0.747	1.122	0.843	1.279	0.836	1.182	1.014	1.02	0.84	0.616	1.066	0.846
O75676	745	S	Ribosomal protein S6 kinase alpha-4 OS=Homo sapiens OX=9606 GN=RPS6KA4 PE=1 SV=1	RPS6KA4	0.532	1.057	0.806	1.426	0.707	1.598	0.737	0.937	0.645	0.467	1.105	0.842	1.126	0.711	0.819	1.219	0.738	0.706	0.971	1.229	0.717	1.368	0.746	1.523	1.423	0.866	0.696	1.569	0.989	0.657	0.55	1.151	0.849	0.747	1.122	0.843	1.279	0.836	1.182	1.014	1.02	0.84	0.616	1.066	0.846
O75683	138	S	Surfeit locus protein 6 OS=Homo sapiens OX=9606 GN=SURF6 PE=1 SV=3	SURF6	1.185	0.61	1.786	0.488	1.394	0.962	0.618	1.443	1.488	1.429	0.805	1.251	1.013	1.042	1.002	1.607	1.707	0.256	0.904	0.352	1.783	0.869	1.003	0.498	1.271	1.609	0.64	0.534	0.703	0.936	1.135	0.669	0.526	1.034	0.947	1.534	0.581	1.022	0.747	0.746	1.323	1.263	1.363	0.685	1.09
O75683	206	S	Surfeit locus protein 6 OS=Homo sapiens OX=9606 GN=SURF6 PE=1 SV=3	SURF6	1.008	0.792	1.613	0.511	1.156	0.529	0.673	0.738	1.082	1.018	0.781	1.071	1.094	1.007	0.889	1.186	1.877	0.529	0.828	0.512	1.854	0.936	1.114	0.573	1.039	1.635	1.479	0.973	0.887	1.331	0.788	0.67	0.658	1.034	0.947	1.534	0.581	1.022	0.747	0.746	1.323	1.263	1.363	0.685	1.09
O75688	386	S	Protein phosphatase 1B OS=Homo sapiens OX=9606 GN=PPM1B PE=1 SV=1	PPM1B	1.061	0.915	1.426	0.908	0.736	0.901	0.838	0.654	1.153	1.203	0.768	1.331	1.312	0.813	0.66	0.889	1.048	0.416	0.911	1.152	1.275	0.86	0.859	1.099	0.94	1.218	0.756	1.495	0.956	0.599	1.267	0.919	1.165	0.986	1.168	1.088	1.058	0.971	1.097	1.041	0.794	0.843	0.71	1.074	0.9
O75691	2601	S	Small subunit processome component 20 homolog OS=Homo sapiens OX=9606 GN=UTP20 PE=1 SV=3	UTP20		0.659			0.57	0.631	0.874	0.567					0.95	0.6		0.633		1.038			0.674	0.688	0.594	0.791			1.803	1.4		1.302	1.551			1.357	1.067	1.122	0.818	1.142	0.867	0.857	0.848	1.312	1.109	0.995	1.144
O75694	992	S	Nuclear pore complex protein Nup155 OS=Homo sapiens OX=9606 GN=NUP155 PE=1 SV=1	NUP155	1.276	0.856	0.743	0.771	1.447	0.653	0.926	0.743	1.402	1.257	0.875	1.147	1.153	1.318	1.259	1.118	1.068	0.478	0.77	0.667	0.759	0.74	1.027	0.757	1.04	0.921	0.757	0.906	1.646	1.166	0.881	1.005	0.777	1.062	0.952	0.954	0.826	1.111	0.843	0.884	1.176	1.29	1.137	0.916	1.165
O75695	28	S	Protein XRP2 OS=Homo sapiens OX=9606 GN=RP2 PE=1 SV=4	RP2	0.872	0.704	0.83	1.342	1.05	0.776	3.23	0.856			0.59	1.074	0.961	0.992		0.762		0.603	1.122	1.417	0.729	1.063	1.079	0.999			0.506	1.395	0.967	0.615	0.839			0.811	0.888	0.897	1.279	0.819	1.019	2.072	0.859	0.965	0.96	0.862	1.175
O75717	868	S	WD repeat and HMG-box DNA-binding protein 1 OS=Homo sapiens OX=9606 GN=WDHD1 PE=1 SV=1	WDHD1	1.411	1.135	1.483	0.937	1.256	1.218	0.604	0.527	0.803	0.634	1.119	0.976	1.411	0.758	1.085	0.9	0.793	0.456	0.843	0.623	1.438	0.919	1.254	1.084	1.392	1.288	0.76	1.184	1.014	0.83	0.858	0.994	0.775	1.273	1.206	0.982	0.967	1.205	1.034	1.095	1.035	0.95	0.746	1.156	0.861
O75717	374	S	WD repeat and HMG-box DNA-binding protein 1 OS=Homo sapiens OX=9606 GN=WDHD1 PE=1 SV=1	WDHD1	1.313	0.923	1.441	0.889	1.059	0.742	1.005	0.974			0.789	0.886	0.982	0.915		1.262		0.67	1.066	0.798	0.869	0.857	0.883	0.913			0.63	1.003	1.106	0.751	1.012			1.273	1.206	0.982	0.967	1.205	1.034	1.095	1.035	0.95	0.746	1.156	0.861
O75717	958	S	WD repeat and HMG-box DNA-binding protein 1 OS=Homo sapiens OX=9606 GN=WDHD1 PE=1 SV=1	WDHD1		1.157						1.025						0.902		0.958		0.589				1.054					0.97	1.502		1.089				1.273	1.206	0.982	0.967	1.205	1.034	1.095	1.035	0.95	0.746	1.156	0.861
O75717	1090	S	WD repeat and HMG-box DNA-binding protein 1 OS=Homo sapiens OX=9606 GN=WDHD1 PE=1 SV=1	WDHD1									1.103	0.73					0.856		0.768								0.947	1.012						1.152	1.062	1.273	1.206	0.982	0.967	1.205	1.034	1.095	1.035	0.95	0.746	1.156	0.861
O75764	130	S	Transcription elongation factor A protein 3 OS=Homo sapiens OX=9606 GN=TCEA3 PE=1 SV=2	TCEA3					0.705	0.438	0.607						0.874								2.291		1.01	0.47							5.071
O75792	298	S	Ribonuclease H2 subunit A OS=Homo sapiens OX=9606 GN=RNASEH2A PE=1 SV=2	RNASEH2A	0.889	0.984	1.029	1.072	0.994	1.031	1.294	1.251	1.006	0.947	0.947	0.771	1.048	0.754	1.506	1.044	1.008	0.584	0.935	0.996	1.046	1.102	1.083	1.001	0.968	0.963	0.997	1.364	1.066	0.821	1.088	1.034	1.02	1.075	1.259	1.213	0.999	0.893	1.029	0.965	0.896	0.753	0.813	1.085	0.982
O75808	1070	S	Calpain-15 OS=Homo sapiens OX=9606 GN=CAPN15 PE=1 SV=1	CAPN15	1.035	1.035	0.981	0.87	0.864	0.837	0.991	0.926			1.009	0.808	0.872	0.778		0.782		0.441	0.885	0.76	1.035	0.943	0.994	0.77			0.917	1.321	1.009	0.722	0.901				1.009						1.182
O75808	296	S	Calpain-15 OS=Homo sapiens OX=9606 GN=CAPN15 PE=1 SV=1	CAPN15	0.952	0.85	1.088	0.793				0.668	0.984	0.736	0.784	0.795		0.97	1.268	0.929	1.052	0.662	0.803	0.638		0.926			0.988	1.129	0.795	1.357	1.064	0.851		1.12	1.001		1.009						1.182
O75820	3	S	Zinc finger protein 189 OS=Homo sapiens OX=9606 GN=ZNF189 PE=1 SV=2	ZNF189	0.879	0.896	1.139	0.837	0.97	0.794	0.899	0.844	1.283	0.863	0.808	0.896	0.887	1.103	0.96	0.96	0.893	0.511	0.809	0.708	1.004	0.988	0.924	0.804	0.941	0.997	0.71	1.365	1.032	0.865	1.022	1.036	0.876									1.079	1.031
O75821	42	S	Eukaryotic translation initiation factor 3 subunit G OS=Homo sapiens OX=9606 GN=EIF3G PE=1 SV=2	EIF3G	3.597	2.012	2.173	1.041	0.917	0.708	0.553	1.152	0.224	0.836	0.704	0.815	0.778	0.352	0.894	1.91	0.842	0.495	1.391	0.972	1.741	1.106	1.003	0.877	1.512	1.622	0.739	0.084	0.931	0.85	0.303	0.474	0.518	1.205	1.197	1.123	1.179	1.014	1.041	1.14	0.999	0.764	0.946	1.027	0.936
O75822	11	S	Eukaryotic translation initiation factor 3 subunit J OS=Homo sapiens OX=9606 GN=EIF3J PE=1 SV=2	EIF3J	1.331	0.924	1.26	0.746	1.168	0.506	0.946	0.863	1.169	1.003	0.874	1.078	0.951	1.168	1.168	1.033	1.067	0.59	1.028	0.828	1.637	0.957	1.794	0.639	1.148	1.003	0.792	0.892	0.947	0.989	0.745	0.937	0.86	1.277	1.078	1.006	1.034	1.015	1.055	1.153	0.789	0.858	0.865	1.149	0.882
O75864	50	S	Protein phosphatase 1 regulatory subunit 37 OS=Homo sapiens OX=9606 GN=PPP1R37 PE=1 SV=4	PPP1R37	1.038	1.042	0.879	0.991	0.964	0.964	1.054	0.638			0.851	0.932	0.952	0.878		0.983		0.685	0.797	0.808	1.047	1.049	0.995	0.842			0.834	1.174	0.931	0.839	0.901
O75907	14	S	Diacylglycerol O-acyltransferase 1 OS=Homo sapiens OX=9606 GN=DGAT1 PE=1 SV=2	DGAT1	0.646	0.804	0.866	0.656	0.647	0.646	0.973	0.634	0.922	0.904	0.722	1.221	1.019	0.652	0.784	0.96	0.836	1.748	1.159	0.729	1.019	1.252	0.731	0.703	0.866	1.607	0.815	1.303	0.807	0.903	1.136	0.617	1.305									0.681	1.881
O75909	340	S	Cyclin-K OS=Homo sapiens OX=9606 GN=CCNK PE=1 SV=2	CCNK	1.114	0.959	1.588	0.91	1.192	0.986	0.754	0.844	1.28	1.263	0.957	1.043	0.985	0.667	0.924	1.132	1.078	0.576	1.063	0.733	1.163	0.99	1.053	0.718	1.321	0.817	0.919	1.036	1.074	0.918	1.086	0.916	0.603	0.925	0.908	1.067	0.952	1.031	0.991	1.052	0.937	1.052	1.18	0.975	1.041
O75909	324	S	Cyclin-K OS=Homo sapiens OX=9606 GN=CCNK PE=1 SV=2	CCNK	1.121	0.919	1.068	0.892	0.756	0.715	1.015	1.215	0.993	1.37	0.83	0.779	0.892	0.59	1.041	1.028	0.968	0.449	0.955	0.751	1.197	0.782	0.931	0.776	1.048	2.409	1.099	0.843	0.978	0.87	0.997	0.934	0.976	0.925	0.908	1.067	0.952	1.031	0.991	1.052	0.937	1.052	1.18	0.975	1.041
O75909	328	S	Cyclin-K OS=Homo sapiens OX=9606 GN=CCNK PE=1 SV=2	CCNK		1.045						0.909						0.723		1.15		0.666				0.938					1.027	1.121		0.927				0.925	0.908	1.067	0.952	1.031	0.991	1.052	0.937	1.052	1.18	0.975	1.041
O75909	329	S	Cyclin-K OS=Homo sapiens OX=9606 GN=CCNK PE=1 SV=2	CCNK	1.12	0.992	1.505	0.87	1.005	0.846	0.863	0.933	1.136	1.443	0.952	1.054	1.047	0.816	1.028	1.195	1.008	0.552	0.975	0.747	1.217	0.957	0.962	0.774	1.003	1.251	0.866	1.183	0.934	0.895	1.05	0.766	0.729	0.925	0.908	1.067	0.952	1.031	0.991	1.052	0.937	1.052	1.18	0.975	1.041
O75923	191	S	Dysferlin OS=Homo sapiens OX=9606 GN=DYSF PE=1 SV=1	DYSF	0.595	0.612	0.539	0.732	0.656	0.505	2.348	0.612	0.659	0.516	0.513	2.073	0.474	1.971	0.877	0.687	0.6	0.392	0.67	0.655	0.742	0.642	0.782	1.395	0.596	0.539	0.416	1.679	2.716	0.392	0.612	1.483	1.494	0.646	0.608	0.571	0.979	0.793	0.747	3.319	0.693	0.545	0.557	0.798	1.813
O75925	503	S	E3 SUMO-protein ligase PIAS1 OS=Homo sapiens OX=9606 GN=PIAS1 PE=1 SV=2	PIAS1	1.179	0.886	1.219	0.764	0.88	0.882	0.987	1.102	1.28	1.154	0.704	1.224	1.033	0.694	0.864	1.242	1	0.657	1.08	0.706	0.934	0.919	0.699	1.007	0.954	0.837	0.73	0.79	1.132	0.925	0.953	0.857	0.759		0.987			1.076	0.871	1.026	1.052	1.162	1.222
O75925	485	S	E3 SUMO-protein ligase PIAS1 OS=Homo sapiens OX=9606 GN=PIAS1 PE=1 SV=2	PIAS1	0.938	0.877	1.041	0.897	0.939	0.875	0.918	0.952	1.074	0.853	0.932	0.81	0.817	0.774	1.075	0.896	0.795	0.513	0.799	0.721	0.941	0.887	0.921	0.792	0.907	0.844	0.769	1.129	1.103	0.68	0.884	0.936	0.999		0.987			1.076	0.871	1.026	1.052	1.162	1.222
O75925	488	S	E3 SUMO-protein ligase PIAS1 OS=Homo sapiens OX=9606 GN=PIAS1 PE=1 SV=2	PIAS1	1.063	1.059	0.942	0.805	1.068	0.801	0.941	0.8	1.131	0.979	0.922	0.958	0.899	0.799	1.247	0.855	0.902	0.658	0.843	0.666	0.976	0.937	0.897	0.747	0.909	0.752	0.999	1.045	1.253	1.132	0.974	0.93	0.795		0.987			1.076	0.871	1.026	1.052	1.162	1.222
O75937	35	S	DnaJ homolog subfamily C member 8 OS=Homo sapiens OX=9606 GN=DNAJC8 PE=1 SV=2	DNAJC8	1.119	0.806	0.908	0.628	0.705	0.606	0.816	0.673	1.176	0.607	0.665	0.96	0.894	1.321	0.932	0.57	0.705	0.753	0.684	0.755	0.768	0.884	0.628	0.73	0.788	0.937	0.612	1.23	1.359	0.905	1.323	1.33	1.374	1.307	1.13	1.449	0.972	1.029	1.001	0.994	1.048	0.794	1.011	1.049	1.003
O75955	385	S	Flotillin-1 OS=Homo sapiens OX=9606 GN=FLOT1 PE=1 SV=3	FLOT1		0.861			0.822	0.862	1.787	0.77					1.26	0.799		1		0.523			0.95	1.21	0.826	0.948			0.559	1.442		0.726	0.88			0.586	0.799	0.545	1.122	0.964	0.915	2.558	0.676	0.746	0.482	0.88	1.42
O75962	2455	S	Triple functional domain protein OS=Homo sapiens OX=9606 GN=TRIO PE=1 SV=2	TRIO	1.03	0.564	2.916	0.417	1.638	0.444	0.762	0.822	0.436	1.099	0.339	1.24	1.441	0.704	0.785	1.688	2.196	1.806	1.27	0.61	1.881	1.373	1.189	0.582	3.078	1.359	0.776	0.406	0.641	1.036	0.964	0.59	0.159	1.286	1.117	1.216	0.958	1.128	0.97	0.82	1.117	0.79	0.823	0.937	0.815
O75962	2459	S	Triple functional domain protein OS=Homo sapiens OX=9606 GN=TRIO PE=1 SV=2	TRIO																																		1.286	1.117	1.216	0.958	1.128	0.97	0.82	1.117	0.79	0.823	0.937	0.815
O75962	1785	S	Triple functional domain protein OS=Homo sapiens OX=9606 GN=TRIO PE=1 SV=2	TRIO	1.793	0.513	5.49	0.89	1.025	1.68	0.302	0.393	0.543	0.379	0.887	0.612	0.495	1.329	0.774	0.742	0.682	0.211	1.166	0.885	1.88	0.382	1.611	0.381	2.063	0.37	0.273	0.488	0.851	0.223	0.396	1.235	0.549	1.286	1.117	1.216	0.958	1.128	0.97	0.82	1.117	0.79	0.823	0.937	0.815
O75962	2417	S	Triple functional domain protein OS=Homo sapiens OX=9606 GN=TRIO PE=1 SV=2	TRIO	2.077	0.928	0.691	0.913				1.134			0.753	0.48		0.587		0.508		0.864	0.744	0.742		0.591					0.591	0.911	0.65	0.548				1.286	1.117	1.216	0.958	1.128	0.97	0.82	1.117	0.79	0.823	0.937	0.815
O75995	97	S	SAM and SH3 domain-containing protein 3 OS=Homo sapiens OX=9606 GN=SASH3 PE=1 SV=2	SASH3	0.596	0.895	3.293	0.574	0.341	1.016	0.568	0.521	0.733	0.942	1.16	0.752	0.921	0.43	0.357	0.682	2.021	0.661	0.882	1.094	3.387	1.041	0.38	0.608	0.891	3.013	1.367	0.72	0.571	0.627	3.112	0.384	0.76	0.891	1.414	1.626	0.988	0.766	0.991	1.233	0.838	0.714	0.859	1.003	0.974
O75995	110	S	SAM and SH3 domain-containing protein 3 OS=Homo sapiens OX=9606 GN=SASH3 PE=1 SV=2	SASH3	0.71	2.034	1.705	0.708	0.5	0.495	1.548	1.021	0.475	1.085	0.899	1.324	1.295	0.556	0.504	1.641	1.76	0.595	1.315	0.922	1.502	1.453	0.425	1.003	1.678	1.174	1.456	0.564	0.723	0.977	1.36	0.492	0.717	0.891	1.414	1.626	0.988	0.766	0.991	1.233	0.838	0.714	0.859	1.003	0.974
O75995	355	S	SAM and SH3 domain-containing protein 3 OS=Homo sapiens OX=9606 GN=SASH3 PE=1 SV=2	SASH3																																		0.891	1.414	1.626	0.988	0.766	0.991	1.233	0.838	0.714	0.859	1.003	0.974
O75995	7	S	SAM and SH3 domain-containing protein 3 OS=Homo sapiens OX=9606 GN=SASH3 PE=1 SV=2	SASH3		1.088			0.546	0.651	1.115	0.555	0.213	0.462			1.244	0.483	0.569	0.858	1.969	0.41			2.45	1.652	0.676	0.86	1.049	2.181	1.002	1.168		1.034	1.593	0.579	1.719	0.891	1.414	1.626	0.988	0.766	0.991	1.233	0.838	0.714	0.859	1.003	0.974
O75995	10	S	SAM and SH3 domain-containing protein 3 OS=Homo sapiens OX=9606 GN=SASH3 PE=1 SV=2	SASH3		1.434						0.385						0.403		0.67		0.256				1.541					0.885	1.321		0.945				0.891	1.414	1.626	0.988	0.766	0.991	1.233	0.838	0.714	0.859	1.003	0.974
O75995	146	S	SAM and SH3 domain-containing protein 3 OS=Homo sapiens OX=9606 GN=SASH3 PE=1 SV=2	SASH3		0.744						0.532	1.02	0.836				0.843	0.795	0.983	0.838	0.758				1.535			1.018	0.709	0.63	1.411		0.738		0.973	0.905	0.891	1.414	1.626	0.988	0.766	0.991	1.233	0.838	0.714	0.859	1.003	0.974
O75995	38	S	SAM and SH3 domain-containing protein 3 OS=Homo sapiens OX=9606 GN=SASH3 PE=1 SV=2	SASH3	1.149	1.577	1.548	1.129	0.697	0.858	1.535	0.792			1.006	0.836	0.764	0.844		0.822		0.459	1.022	0.855	0.843	1.396	0.711	0.967			0.784	1.547	0.771	1.197	1.109			0.891	1.414	1.626	0.988	0.766	0.991	1.233	0.838	0.714	0.859	1.003	0.974
O75995	42	S	SAM and SH3 domain-containing protein 3 OS=Homo sapiens OX=9606 GN=SASH3 PE=1 SV=2	SASH3																																		0.891	1.414	1.626	0.988	0.766	0.991	1.233	0.838	0.714	0.859	1.003	0.974
O75995	25	S	SAM and SH3 domain-containing protein 3 OS=Homo sapiens OX=9606 GN=SASH3 PE=1 SV=2	SASH3																																		0.891	1.414	1.626	0.988	0.766	0.991	1.233	0.838	0.714	0.859	1.003	0.974
O75995	27	S	SAM and SH3 domain-containing protein 3 OS=Homo sapiens OX=9606 GN=SASH3 PE=1 SV=2	SASH3	1.052	1.265	4.82	0.085	0.663	0.89	0.576	0.489	0.631	0.962	1.199	0.936	1.133	0.71	0.804	0.744	1.945	0.537	1.752	0.733	2.161	1.233	0.548	0.986	1.209	1.439	0.873	0.505	0.701	0.847	1.217	0.871	0.634	0.891	1.414	1.626	0.988	0.766	0.991	1.233	0.838	0.714	0.859	1.003	0.974
O76021	427	S	Ribosomal L1 domain-containing protein 1 OS=Homo sapiens OX=9606 GN=RSL1D1 PE=1 SV=3	RSL1D1		0.895			0.811	0.444	2.627	0.827	0.974	0.277			1.775	0.431	1.651	0.583	0.478	0.641			1.205	0.949	0.559	1.282	0.81	0.455	1.14	2.001		0.992	1.061	0.711	1.277	1.492	0.973	1.595	0.72	1.216	0.949	0.718	1	1.478	1.448	0.863	1.17
O76021	361	S	Ribosomal L1 domain-containing protein 1 OS=Homo sapiens OX=9606 GN=RSL1D1 PE=1 SV=3	RSL1D1	1.431	1.039	2.492	0.488	0.629	0.69	0.588	0.613	2.089	1.551	0.738	1.172	1.447	0.225	0.765	2.027	2.514	0.359	0.988	0.543	2.136	1.028	0.577	0.61	1.172	1.666	1.742	0.36	0.824	2.101	0.985	0.414	0.397	1.492	0.973	1.595	0.72	1.216	0.949	0.718	1	1.478	1.448	0.863	1.17
O76021	443	S	Ribosomal L1 domain-containing protein 1 OS=Homo sapiens OX=9606 GN=RSL1D1 PE=1 SV=3	RSL1D1	0.488	0.794	0.929	0.605	1.769	0.793	0.793	0.669	1.131	0.744	0.706	2.748	1.073	0.727	1.14	1.147	1.593	0.329	0.939	0.709	2.515	1.352	0.787	1.381	0.889	1.059	0.9	1.312	0.769	0.985	0.837	0.741	1.166	1.492	0.973	1.595	0.72	1.216	0.949	0.718	1	1.478	1.448	0.863	1.17
O76064	157	S	E3 ubiquitin-protein ligase RNF8 OS=Homo sapiens OX=9606 GN=RNF8 PE=1 SV=1	RNF8	1.025	0.909	1.258	0.888	0.94	0.95	0.847	0.72	0.815	0.84	0.886	1.089	1.246	0.717	1.053	1.133	0.867	0.439	1.077	0.857	1.177	1.062	0.891	1.085	1.242	1.684	0.744	0.886	0.984	0.799	1.288	0.836	0.69									1.684	1.592
O76080	48	S	AN1-type zinc finger protein 5 OS=Homo sapiens OX=9606 GN=ZFAND5 PE=1 SV=1	ZFAND5	1.015	0.899	1.413	0.897	0.967	0.913	1.078	0.912	1.33	0.95	0.744	0.89	0.914	0.894	0.957	1.046	1.166	0.579	0.947	0.772	1.259	1.131	0.924	0.888	1.176	1.106	0.858	1.109	0.862	0.899	0.899	0.977	0.702	0.923		0.993	0.894							0.798	0.825
O76080	58	S	AN1-type zinc finger protein 5 OS=Homo sapiens OX=9606 GN=ZFAND5 PE=1 SV=1	ZFAND5																																		0.923		0.993	0.894							0.798	0.825
O76094	621	S	Signal recognition particle subunit SRP72 OS=Homo sapiens OX=9606 GN=SRP72 PE=1 SV=3	SRP72	0.967	0.947	1.205	0.67	0.785	0.769	0.874	1.227			0.724	1.022	1.29	0.852		1.4		0.522	0.695	0.589	0.948	1.364	0.726	0.943			0.734	0.876	0.833	1.303	1			1.067	1.093	0.897	1.007	0.997	0.973	1.014	0.961	0.974	1.077	1.124	1.007
O76094	524	S	Signal recognition particle subunit SRP72 OS=Homo sapiens OX=9606 GN=SRP72 PE=1 SV=3	SRP72		0.856						1.012						0.884		1.122		0.59				1.154					0.581	1.454		0.853				1.067	1.093	0.897	1.007	0.997	0.973	1.014	0.961	0.974	1.077	1.124	1.007
O94759	603	S	Transient receptor potential cation channel subfamily M member 2 OS=Homo sapiens OX=9606 GN=TRPM2 PE=1 SV=2	TRPM2	0.723	1.138	0.936	0.815	0.822	0.729	2.15	0.615			0.788	0.774	0.608	0.863		0.689		0.588	0.571	1.084	0.851	1.148	0.976	1.167			0.578	0.994	1.042	0.766	1.073							0.917	1.04	1.565
O94761	27	S	ATP-dependent DNA helicase Q4 OS=Homo sapiens OX=9606 GN=RECQL4 PE=1 SV=2	RECQL4	0.816	1.052	1.379	0.806	0.759	0.676	1.06	0.799	0.981	0.576	0.776	0.856	1.134	0.713	0.879	0.852	0.768	0.676	0.804	0.715	1.056	0.877	0.795	1.102	1.361	1.48	0.709	1.005	1.029	0.813	1.267	1.079	0.833
O94761	251	S	ATP-dependent DNA helicase Q4 OS=Homo sapiens OX=9606 GN=RECQL4 PE=1 SV=2	RECQL4	0.874	0.608	1.147	1.202	0.971	1.414	1.075	0.684	1.174	0.763	0.885	0.77	1.401	0.679	0.963	0.663	0.715	0.44	1.122	0.731	1.197	0.889	1.094	1.01	1.579	0.834	0.515	1.296	1.05	0.482	1.011	1.232	0.815
O94762	727	S	ATP-dependent DNA helicase Q5 OS=Homo sapiens OX=9606 GN=RECQL5 PE=1 SV=2	RECQL5	1.257	1.156	1.311	0.828	1.176	1.064	0.958	1.26	1.263	0.579	0.88	0.666	0.95	0.623	1.762	0.887	0.637	0.445	0.822	0.681	1.286	0.997	1.26	0.851	1.398	0.791	0.574	1.122	0.767	0.633	0.937	1.076	0.771	1.128	1.092	1.15	0.89	1.185	0.975	0.945	1.357	1.072	0.911	0.974	1.017
O94762	488	S	ATP-dependent DNA helicase Q5 OS=Homo sapiens OX=9606 GN=RECQL5 PE=1 SV=2	RECQL5	1.316		2.07	0.528							0.703	1.118							0.874	0.565									0.704					1.128	1.092	1.15	0.89	1.185	0.975	0.945	1.357	1.072	0.911	0.974	1.017
O94762	491	S	ATP-dependent DNA helicase Q5 OS=Homo sapiens OX=9606 GN=RECQL5 PE=1 SV=2	RECQL5		1.475			1.701	0.645	0.694	1.254	0.912	1.163			1.226	0.855	1.539	1.19	1.446	0.709			1.896	0.832	1.818	0.601	1.294	0.975	1.094	0.666		0.905	1.047	1.016	0.765	1.128	1.092	1.15	0.89	1.185	0.975	0.945	1.357	1.072	0.911	0.974	1.017
O94762	815	S	ATP-dependent DNA helicase Q5 OS=Homo sapiens OX=9606 GN=RECQL5 PE=1 SV=2	RECQL5	1.097	0.968	1.391	0.668	0.928	0.812	0.929	0.93	0.959	1.396	1.016	0.999	1.028	0.751	1.138	0.916	1.187	0.716	1.096	0.601	1.223	1.199	1.026	0.727	0.914	0.981	0.876	0.829	0.844	0.963	1.024	0.687	0.476	1.128	1.092	1.15	0.89	1.185	0.975	0.945	1.357	1.072	0.911	0.974	1.017
O94763	421	S	Unconventional prefoldin RPB5 interactor 1 OS=Homo sapiens OX=9606 GN=URI1 PE=1 SV=3	URI1		1.144						0.991						0.83		1.05		0.492				0.94					0.776	1.037		0.765				1.231	1.11	0.978	0.971	0.97	1.113	1.069	0.974	0.752	0.736	1.139	0.829
O94763	442	S	Unconventional prefoldin RPB5 interactor 1 OS=Homo sapiens OX=9606 GN=URI1 PE=1 SV=3	URI1	1.466	0.992	1.139	0.799	1	0.914	0.97	0.817	1.244	0.67	0.93	0.736	1.059	0.782	1.326	0.925	0.94	0.781	0.988	0.639	1.105	1.082	0.97	0.77	1.185	0.957	1.13	0.894	0.948	1.372	1.394	0.954	0.651	1.231	1.11	0.978	0.971	0.97	1.113	1.069	0.974	0.752	0.736	1.139	0.829
O94776	54	S	Metastasis-associated protein MTA2 OS=Homo sapiens OX=9606 GN=MTA2 PE=1 SV=1	MTA2		1.117						0.921	0.909	0.998				0.665	1.063	1.02	1.005	0.667				1.108			1.224	1.089	0.907	0.984		0.835		0.814	0.8	1.126	1.024	1.324	0.92	0.894	0.949	0.903	1.054	1.172	1.095	0.954	1.019
O94776	435	S	Metastasis-associated protein MTA2 OS=Homo sapiens OX=9606 GN=MTA2 PE=1 SV=1	MTA2	1.148	1.072	1.512	0.681	1.018	0.742	0.746	0.846	0.985	1.3	0.858	1.131	1.241	0.797	1.063	1.379	1.542	0.646	0.962	0.678	1.191	1.02	0.905	0.932	1.16	0.968	0.868	0.759	0.959	0.871	0.998	0.99	0.733	1.126	1.024	1.324	0.92	0.894	0.949	0.903	1.054	1.172	1.095	0.954	1.019
O94776	548	S	Metastasis-associated protein MTA2 OS=Homo sapiens OX=9606 GN=MTA2 PE=1 SV=1	MTA2		1.521			0.471	0.86	0.508	0.298	0.186	0.42			1.27	0.421	0.552	0.448	1.512	0.139			1.737	0.818	0.93	0.52	1.892	3.334	0.671	0.592		0.821	1.804	0.739	1.288	1.126	1.024	1.324	0.92	0.894	0.949	0.903	1.054	1.172	1.095	0.954	1.019
O94782	313	S	Ubiquitin carboxyl-terminal hydrolase 1 OS=Homo sapiens OX=9606 GN=USP1 PE=1 SV=1	USP1	1.38	1.033	1.033	1.021	1.298	0.944	0.943	1.384	1.096	0.653	0.809	0.752	0.909	0.746	1.324	0.905	0.675	0.543	1.095	0.936	1.127	0.958	0.91	1.36	1.337	1.207	0.482	1.098	0.975	0.638	0.786	0.774	0.622
O94804	514	S	Serine/threonine-protein kinase 10 OS=Homo sapiens OX=9606 GN=STK10 PE=1 SV=1	STK10	0.598	0.688	1.698	0.48	0.455	0.844	0.661	0.642	0.672	1.33	0.563	1.304	1.052	0.995	0.501	1.403	1.088	0.694	0.808	1.01	1.401	1.087	0.482	2.166	0.946	1.172	0.67	2.174	1.185	0.707	1.565	1.073	0.873	0.878	0.75	1.412	1.033	0.988	0.97	1.252	0.908	0.721	0.784	0.996	0.892
O94804	964	S	Serine/threonine-protein kinase 10 OS=Homo sapiens OX=9606 GN=STK10 PE=1 SV=1	STK10	0.814	0.59	1.459	0.736				0.71			0.748	0.833		0.908		1.53		0.667	1.091	0.701		1.214					0.91	1.1	1.119	0.93				0.878	0.75	1.412	1.033	0.988	0.97	1.252	0.908	0.721	0.784	0.996	0.892
O94804	13	S	Serine/threonine-protein kinase 10 OS=Homo sapiens OX=9606 GN=STK10 PE=1 SV=1	STK10	0.514	0.337	2.236	0.506	0.61	0.75	0.854	0.308	0.606	0.68	1.009	0.972	0.9	0.303	0.561	1.582	1.492	0.776	1.834	0.961	1.13	2.354	0.642	0.971	0.885	2.277	0.41	0.579	1.361	1.04	1.713	1.074	1.134	0.878	0.75	1.412	1.033	0.988	0.97	1.252	0.908	0.721	0.784	0.996	0.892
O94804	438	S	Serine/threonine-protein kinase 10 OS=Homo sapiens OX=9606 GN=STK10 PE=1 SV=1	STK10	0.815	0.752	1.51	0.798	0.839	0.873	0.79	0.83	0.754	0.749	0.736	0.758	1.026	1.367	0.856	0.919	2.609	0.504	0.652	0.616	1.161	0.779	0.957	0.816	0.805	0.965	0.709	1.357	0.854	0.642	1.039	1.037	1.149	0.878	0.75	1.412	1.033	0.988	0.97	1.252	0.908	0.721	0.784	0.996	0.892
O94804	417	S	Serine/threonine-protein kinase 10 OS=Homo sapiens OX=9606 GN=STK10 PE=1 SV=1	STK10		0.85						0.855						0.94		1.044		0.694				1.119					0.635	1.497		0.574				0.878	0.75	1.412	1.033	0.988	0.97	1.252	0.908	0.721	0.784	0.996	0.892
Q9BZL6	706	S	Serine/threonine-protein kinase D2 OS=Homo sapiens OX=9606 GN=PRKD2 PE=1 SV=3	PRKD2	0.625	2.09	0.736	0.606	0.444	0.418	1.11	0.57			1.066	1.1	1.341	0.93		1.572		0.472	1.18	0.683	0.992	0.871	0.627	1.244			1.22	0.757	1.106	1.805	2.756			0.957	1.097	0.99	0.968	0.993	0.956	0.98	1.047	0.925	1.195	1.019	0.991
O94806	6	S	Serine/threonine-protein kinase D3 OS=Homo sapiens OX=9606 GN=PRKD3 PE=1 SV=1	PRKD3	1.007	1.21	1.204	0.617	0.759	0.805	0.855	0.794	0.838	0.668	0.717	0.933	1.393	0.822	0.91	1.011	0.811	0.555	0.654	0.623	1.165	0.93	0.921	0.618	1.364	0.99	0.815	1.147	0.727	0.856	1.281	0.966	0.85
O94819	107	S	Kelch repeat and BTB domain-containing protein 11 OS=Homo sapiens OX=9606 GN=KBTBD11 PE=1 SV=1	KBTBD11	0.654	0.815	1.047	0.876	1.282	1.503	0.673	0.466	0.871	0.483	1.838	0.808	0.555	1.099	1.064	1.193	0.858	0.352	0.711	0.979	0.764	0.785	0.941	0.984	1.013	2.275	0.731	1.487	1.086	0.625	0.993	0.786	0.732	0.888	0.774	0.919	1.104	1.047	1.142	1.246	0.736	0.922	0.67	1.05	0.909
O94819	310	S	Kelch repeat and BTB domain-containing protein 11 OS=Homo sapiens OX=9606 GN=KBTBD11 PE=1 SV=1	KBTBD11																																		0.888	0.774	0.919	1.104	1.047	1.142	1.246	0.736	0.922	0.67	1.05	0.909
O94819	314	S	Kelch repeat and BTB domain-containing protein 11 OS=Homo sapiens OX=9606 GN=KBTBD11 PE=1 SV=1	KBTBD11	0.722	1.284	0.681	1.011	0.809	0.662	1.397	0.435	1.002	0.522	1.215	1.178	0.577	0.794	1.169	1.208	0.816	0.481	1.027	1.213	0.5	0.977	0.435	2.257	0.904	0.826	0.806	0.882	0.969	0.634	1.083	1	0.922	0.888	0.774	0.919	1.104	1.047	1.142	1.246	0.736	0.922	0.67	1.05	0.909
O94819	510	S	Kelch repeat and BTB domain-containing protein 11 OS=Homo sapiens OX=9606 GN=KBTBD11 PE=1 SV=1	KBTBD11	0.9	0.938	0.874	0.875	0.934	0.765	1.766	0.641	0.903	0.71	1.048	0.903	0.853	0.841	1.177	0.873	0.78	0.431	0.832	1.128	1.048	0.878	0.884	1.488	1.016	1.181	0.758	0.835	1.341	0.661	1.152	0.977	1.385	0.888	0.774	0.919	1.104	1.047	1.142	1.246	0.736	0.922	0.67	1.05	0.909
O94822	18	S	E3 ubiquitin-protein ligase listerin OS=Homo sapiens OX=9606 GN=LTN1 PE=1 SV=6	LTN1	0.92	0.964	1.236	0.716	1.064	1.119	0.601	0.522	0.783	0.823	0.821	0.645	0.889	0.739	1.042	0.728	0.981	0.505	0.847	0.636	1.214	0.851	1.491	0.723	1.103	1.55	0.674	0.969	0.905	0.462	1.149	1.191	1.395	0.801	1.031	0.767	0.904	1.358	0.943	0.996	0.75	0.845	0.953	0.738	0.768
O94826	91	S	Mitochondrial import receptor subunit TOM70 OS=Homo sapiens OX=9606 GN=TOMM70 PE=1 SV=1	TOMM70	0.946	0.698	1.448	0.786	1.225	0.987	0.667	0.801	1.521	1.012	0.845	0.859	0.798	1.155	0.893	1.168	0.928	0.334	0.797	0.637	0.984	0.96	1.235	0.594	1.193	1.047	0.556	1.11	1.188	0.818	0.806	0.827	0.763	1.013	0.922	1.179	0.817	0.981	0.88	0.922	1.458	1.322	1.308	0.93	1.012
O94826	96	S	Mitochondrial import receptor subunit TOM70 OS=Homo sapiens OX=9606 GN=TOMM70 PE=1 SV=1	TOMM70	1.016	0.897	1.207	0.775				0.801			0.861	0.87		1.027		0.914		0.532	0.808	0.629		1.012					0.812	1.315	1.113	0.837				1.013	0.922	1.179	0.817	0.981	0.88	0.922	1.458	1.322	1.308	0.93	1.012
O94826	75	S	Mitochondrial import receptor subunit TOM70 OS=Homo sapiens OX=9606 GN=TOMM70 PE=1 SV=1	TOMM70		1.724						0.345						0.592		0.452		0.564				4.923					0.69	1.227		0.515				1.013	0.922	1.179	0.817	0.981	0.88	0.922	1.458	1.322	1.308	0.93	1.012
O94826	81	S	Mitochondrial import receptor subunit TOM70 OS=Homo sapiens OX=9606 GN=TOMM70 PE=1 SV=1	TOMM70	1.138	0.79	1.673	0.693	0.798	0.775	0.616	0.485	0.834	0.898	0.693	1.37	1.518	1.801	0.95	0.781	1.154	0.338	1.155	0.736	1.205	0.628	1.143	0.783	1.271	1.313	0.647	0.63	0.949	0.455	1.217	1.322	1.041	1.013	0.922	1.179	0.817	0.981	0.88	0.922	1.458	1.322	1.308	0.93	1.012
O94830	447	S	Phospholipase DDHD2 OS=Homo sapiens OX=9606 GN=DDHD2 PE=1 SV=2	DDHD2	0.69	0.868	2.464	0.466	0.504	0.597	0.479	0.548	0.871	1.247	0.926	0.865	1.271	0.656	0.702	0.718	1.403	0.823	0.925	0.602	1.293	0.749	0.546	0.436	0.649	1.518	0.693	1.027	0.87	1.13	2.768	1.161	0.624	0.998		0.97	1.113	1	1.055	0.826				1.017	0.952
O94842	178	S	TOX high mobility group box family member 4 OS=Homo sapiens OX=9606 GN=TOX4 PE=1 SV=1	TOX4		1.045			1.165	0.706	0.952	0.995					0.925	0.745		1.103		0.576			1.302	0.981	0.973	0.681			1.236	0.901		0.952	0.983			1.004	1.063	1.119	0.838	1.082	0.977	1.07	1.11	1.032	1.308	0.894	0.903
O94842	182	S	TOX high mobility group box family member 4 OS=Homo sapiens OX=9606 GN=TOX4 PE=1 SV=1	TOX4	0.994	0.973	1.082	0.974	1.176	0.845	1.037	0.821	1.139	0.903	1.03	0.964	0.904	1.032	1.224	0.887	0.789	0.503	0.807	0.829	0.928	0.952	1.129	0.715	0.931	0.829	0.609	1.34	1.189	0.724	1.014	1.064	0.85	1.004	1.063	1.119	0.838	1.082	0.977	1.07	1.11	1.032	1.308	0.894	0.903
O94854	666	S	Uncharacterized protein KIAA0754 OS=Homo sapiens OX=9606 GN=KIAA0754 PE=2 SV=4	KIAA0754	0.825	1.198	0.739	0.645	0.736	0.762	0.593	0.685	0.748	1.38	0.629	1.511	1.1	0.811	1.39	0.762	1.247	1.082	0.603	0.559	1.186	1.03	0.733	0.693	1.186	1.821	0.978	1.384	0.626	0.94	0.671	0.611	0.878
O94864	108	S	STAGA complex 65 subunit gamma OS=Homo sapiens OX=9606 GN=SUPT7L PE=1 SV=1	SUPT7L		1.098			0.678	0.65	0.835	1.051	0.972	1.305			1.236	0.607	0.51	1.224	1.443	0.858			1.338	1.276	0.735	0.835	1.052	1.112	1.322	0.581		1.346	1.121	0.637	0.501
O94868	644	S	F-BAR and double SH3 domains protein 2 OS=Homo sapiens OX=9606 GN=FCHSD2 PE=1 SV=3	FCHSD2	1.616	1.763	1.197	0.665	0.882	0.652	1.811	0.725			0.517	1.249	1.019	0.726		1.678		0.755	1.029	0.801	0.778	1.323	0.777	0.832			0.904	0.744	1.017	1.286	1.665			1.148	1.167	1.309	0.859	1.176	1.162	1.04	0.812	1.021	0.896	0.942	1.03
O94868	314	S	F-BAR and double SH3 domains protein 2 OS=Homo sapiens OX=9606 GN=FCHSD2 PE=1 SV=3	FCHSD2																																		1.148	1.167	1.309	0.859	1.176	1.162	1.04	0.812	1.021	0.896	0.942	1.03
O94868	693	S	F-BAR and double SH3 domains protein 2 OS=Homo sapiens OX=9606 GN=FCHSD2 PE=1 SV=3	FCHSD2		1.063						0.733						0.862		1.042		0.591				1.099					0.785	1.373		0.799				1.148	1.167	1.309	0.859	1.176	1.162	1.04	0.812	1.021	0.896	0.942	1.03
O94874	431	S	E3 UFM1-protein ligase 1 OS=Homo sapiens OX=9606 GN=UFL1 PE=1 SV=2	UFL1	0.778	1.147	3.972	0.411	0.493	0.99	0.388	0.443	0.397	0.598	0.855	0.772	0.725	0.51	0.624	0.694	1.581	0.38	1.67	0.655	1.397	1.822	1.247	0.775	2.303	2.604	0.484	0.963	0.823	0.686	0.684	0.825	1.098	0.977	1.019	1.078	0.944	0.99	0.949	0.965	1.013	0.97	1.406	0.937	1.115
O94874	458	S	E3 UFM1-protein ligase 1 OS=Homo sapiens OX=9606 GN=UFL1 PE=1 SV=2	UFL1	0.979	0.896	1.496	0.909	0.649	0.769	0.67	0.655	0.722	1.613	0.664	1.193	1.078	0.651	0.5	1.057	1.606	0.565	0.889	0.894	1.384	0.848	1.021	1.619	1.028	1.43	0.947	1.244	0.817	0.946	0.9	0.859	0.897	0.977	1.019	1.078	0.944	0.99	0.949	0.965	1.013	0.97	1.406	0.937	1.115
O94874	462	S	E3 UFM1-protein ligase 1 OS=Homo sapiens OX=9606 GN=UFL1 PE=1 SV=2	UFL1	0.993	1.017	2.033	1.155				0.839	0.595	1.442	0.56	1.329		0.618	0.412	1.293	1.379	0.5	1.076	0.858		0.966			0.95	1.298	0.799	1.146	0.758	0.888		0.769	0.892	0.977	1.019	1.078	0.944	0.99	0.949	0.965	1.013	0.97	1.406	0.937	1.115
O94876	414	S	Transmembrane and coiled-coil domains protein 1 OS=Homo sapiens OX=9606 GN=TMCC1 PE=1 SV=3	TMCC1		0.873						1.147						0.59		1.14		1.009				1.316					0.98	0.886		1.079
O94876	382	S	Transmembrane and coiled-coil domains protein 1 OS=Homo sapiens OX=9606 GN=TMCC1 PE=1 SV=3	TMCC1	1.129	0.695	1.44	0.961	1.029	0.845	0.746	1.019	1.254	1.161	0.773	1.006	1.019	0.713	1.01	1.443	1.353	0.513	1.248	1.004	1.076	1.275	0.913	0.688	1.081	1.055	0.556	1.266	1.383	0.804	0.865	1.014	1.006
O94880	84	S	PHD finger protein 14 OS=Homo sapiens OX=9606 GN=PHF14 PE=1 SV=2	PHF14	1.341	0.818	1.178	0.587	0.942	0.476	0.988	0.868	0.855	1.75	0.923	0.92	1.081	1.092	0.955	0.919	1.506	0.511	0.831	0.571	0.973	0.82	0.85	0.562	1.023	1.225	1.003	0.923	1.125	1.178	1.216	0.726	0.544	0.99	0.858	1.202	0.769	1.071	0.917	0.923	0.995	1.334	1.093	0.827	0.95
O94880	530	S	PHD finger protein 14 OS=Homo sapiens OX=9606 GN=PHF14 PE=1 SV=2	PHF14	0.961	0.826	1.365	0.657	1.023	0.812	0.628	0.727	1.614	0.953	0.912	0.872	0.815	0.873	0.755	0.762	1.09	0.471	0.834	0.519	1.131	0.683	0.837	0.573	0.876	0.831	0.641	1.266	1.077	0.608	1.083	0.967	0.774	0.99	0.858	1.202	0.769	1.071	0.917	0.923	0.995	1.334	1.093	0.827	0.95
O94880	835	S	PHD finger protein 14 OS=Homo sapiens OX=9606 GN=PHF14 PE=1 SV=2	PHF14	0.839	0.662	1.289	0.436	0.661	0.802	0.594	0.752	1.78	0.977	0.66	1.146	0.705	0.927	0.889	0.755	1.591	0.552	0.792	0.484	0.738	0.761	0.545	0.622	1.008	1.059	0.874	1.878	1.138	1.047	1.105	0.931	0.733	0.99	0.858	1.202	0.769	1.071	0.917	0.923	0.995	1.334	1.093	0.827	0.95
O94880	290	S	PHD finger protein 14 OS=Homo sapiens OX=9606 GN=PHF14 PE=1 SV=2	PHF14	1.033	0.866	1.786	0.6	1.235	0.715	0.686	1.141	1.407	1.008	0.793	0.95	0.971	1.418	1.141	1.026	1.246	0.453	0.802	0.538	1.287	0.942	0.968	0.583	1.232	1.196	0.683	0.861	0.94	0.726	1.152	0.795	0.684	0.99	0.858	1.202	0.769	1.071	0.917	0.923	0.995	1.334	1.093	0.827	0.95
O94880	294	S	PHD finger protein 14 OS=Homo sapiens OX=9606 GN=PHF14 PE=1 SV=2	PHF14	1.214	0.819	1.021	0.697	1.223	0.679	0.798	0.833	1.16	1.086	0.748	0.788	0.944	1.145	1.376	0.974	1.069	0.444	0.72	0.622	0.849	0.896	0.902	0.695	0.988	1.027	0.659	1.097	1.174	0.929	1.1	0.753	0.667	0.99	0.858	1.202	0.769	1.071	0.917	0.923	0.995	1.334	1.093	0.827	0.95
O94880	781	S	PHD finger protein 14 OS=Homo sapiens OX=9606 GN=PHF14 PE=1 SV=2	PHF14																																		0.99	0.858	1.202	0.769	1.071	0.917	0.923	0.995	1.334	1.093	0.827	0.95
O94880	782	S	PHD finger protein 14 OS=Homo sapiens OX=9606 GN=PHF14 PE=1 SV=2	PHF14																																		0.99	0.858	1.202	0.769	1.071	0.917	0.923	0.995	1.334	1.093	0.827	0.95
O94880	298	S	PHD finger protein 14 OS=Homo sapiens OX=9606 GN=PHF14 PE=1 SV=2	PHF14	0.712	1.081	0.683	0.694	0.895	0.778	1.112	0.646	1.294	0.832	1.319	0.974	1.058	0.841	2.098	0.743	0.93	0.618	0.672	0.604	0.862	0.744	0.807	0.568	0.755	0.826	1.919	1.289	1.027	0.951	1.565	0.84	1.328	0.99	0.858	1.202	0.769	1.071	0.917	0.923	0.995	1.334	1.093	0.827	0.95
O94880	302	S	PHD finger protein 14 OS=Homo sapiens OX=9606 GN=PHF14 PE=1 SV=2	PHF14		0.951			0.977	0.846	1.19	0.995	1.621	1.217			0.957	1.292	1.127	0.683	1.175	0.527			0.936	0.971	0.781	0.63	1.043	0.785	0.907	1.371		1.041	1.197	0.919	0.638	0.99	0.858	1.202	0.769	1.071	0.917	0.923	0.995	1.334	1.093	0.827	0.95
O94880	308	S	PHD finger protein 14 OS=Homo sapiens OX=9606 GN=PHF14 PE=1 SV=2	PHF14	1.149	0.631	1.448	0.626				0.771	1.37	1.084	0.725	1.111		1.287	0.937	1.138	1.072	0.462	1.029	0.604		0.858			1.074	0.965	0.629	0.97	1.51	1.057		0.967	0.648	0.99	0.858	1.202	0.769	1.071	0.917	0.923	0.995	1.334	1.093	0.827	0.95
O94886	739	S	CSC1-like protein 1 OS=Homo sapiens OX=9606 GN=TMEM63A PE=1 SV=3	TMEM63A	0.975	0.971	0.866	0.702	1.118	0.654	1.136	0.777	0.994	1.125	0.919	1.032	0.876	1.012	0.981	1.02	0.895	0.402	0.899	0.767	0.852	0.932	1.104	0.734	1.06	0.974	0.676	0.956	1.355	0.986	0.89	0.92	0.875	0.799	1.058	0.689	0.863	1.101	0.93	0.998	0.948	0.828	1.164	1.107	0.977
O94888	350	S	UBX domain-containing protein 7 OS=Homo sapiens OX=9606 GN=UBXN7 PE=1 SV=2	UBXN7	1.424	1.482	1.78	0.749	1.277	0.681	0.658	1.191	0.461	0.911	0.94	0.73	1.151	0.629	1.121	1.301	1.828	0.274	0.886	0.733	2.419	0.931	1.525	0.891	1.155	2.004	1.02	0.425	0.832	1.048	0.877	0.602	0.689	1.105	1.258	1.213	1.092	0.957	0.959	1.071	1.018	0.662	0.887	1.222	1.067
O94888	280	S	UBX domain-containing protein 7 OS=Homo sapiens OX=9606 GN=UBXN7 PE=1 SV=2	UBXN7	0.949	0.775	1.001	0.822				0.7			0.814	0.958		0.803		0.831		0.554	1.051	0.792		0.966					0.681	1.442	1.127	0.631				1.105	1.258	1.213	1.092	0.957	0.959	1.071	1.018	0.662	0.887	1.222	1.067
O94888	288	S	UBX domain-containing protein 7 OS=Homo sapiens OX=9606 GN=UBXN7 PE=1 SV=2	UBXN7	1.129	0.818	1.132	0.724	0.894	1.123	0.944	0.654	1.046	1.008	0.778	0.77	0.984	0.916	0.793	0.888	1	0.573	0.832	0.863	1.01	1.155	0.763	1.058	0.947	1.209	0.622	1.088	0.969	0.753	0.885	1.034	1.148	1.105	1.258	1.213	1.092	0.957	0.959	1.071	1.018	0.662	0.887	1.222	1.067
O94906	143	S	Pre-mRNA-processing factor 6 OS=Homo sapiens OX=9606 GN=PRPF6 PE=1 SV=1	PRPF6	3.617	1.244	0.394	0.569	1.199	0.512	0.685	0.5			0.467	0.523	0.712	1.609		0.781		0.481	0.47	0.534	0.572	0.641	0.946	0.859			0.485	0.682	2.221	1.388	0.923			1.06	0.962	1.229	0.876	1.067	0.924	0.836	1.113	1.431	1.358	0.983	1.202
O94913	705	S	Pre-mRNA cleavage complex 2 protein Pcf11 OS=Homo sapiens OX=9606 GN=PCF11 PE=1 SV=3	PCF11	0.983	0.632	1.164	0.553	1.015	0.479	0.932	0.876	0.768	1.826	0.702	1.507	1.261	0.77	0.935	0.938	1.477	1.205	1.456	0.513	1.257	1.356	1.001	0.698	1.1	1.049	0.741	0.764	0.818	0.767	1.001	0.664	0.624	1.088	0.938	1.08	0.947	1.048	1.058	1.185	1.14	1.277	1.244	0.947	1.055
O94913	624	S	Pre-mRNA cleavage complex 2 protein Pcf11 OS=Homo sapiens OX=9606 GN=PCF11 PE=1 SV=3	PCF11	0.692	0.815	2.423	0.342				0.28	0.583	0.604	0.916	0.779		0.952	0.946	0.465	1.072	0.378	1.153	0.429		0.972			1.163	1.605	0.386	1.623	0.943	0.575		1.342	1.879	1.088	0.938	1.08	0.947	1.048	1.058	1.185	1.14	1.277	1.244	0.947	1.055
O94913	777	S	Pre-mRNA cleavage complex 2 protein Pcf11 OS=Homo sapiens OX=9606 GN=PCF11 PE=1 SV=3	PCF11	1.24	0.784	0.724	0.753	1.465	0.645	1.903	0.933	0.808	1.755	0.901	1.11	1.02	1.228	1.24	1.135	0.917	0.987	1.227	0.8	0.751	1.103	0.891	1.082	1.059	0.385	0.649	1.062	1.363	1.139	0.816	0.856	0.463	1.088	0.938	1.08	0.947	1.048	1.058	1.185	1.14	1.277	1.244	0.947	1.055
O94913	509	S	Pre-mRNA cleavage complex 2 protein Pcf11 OS=Homo sapiens OX=9606 GN=PCF11 PE=1 SV=3	PCF11	1.002	0.944	1.206	0.789	0.895	0.84	1.414	1.596	1.395	1.141	0.752	0.906	1.014	0.536	0.951	1.003	1.051	0.765	0.786	0.725	0.897	0.893	1.071	0.704	0.952	0.79	0.979	0.825	1.09	0.892	1.238	0.754	0.789	1.088	0.938	1.08	0.947	1.048	1.058	1.185	1.14	1.277	1.244	0.947	1.055
O94913	511	S	Pre-mRNA cleavage complex 2 protein Pcf11 OS=Homo sapiens OX=9606 GN=PCF11 PE=1 SV=3	PCF11					0.928	0.719	1.275		1.205	1.307			0.837		0.806		1.039				1.121		0.946	0.743	0.879	0.934					1.05	0.673	0.703	1.088	0.938	1.08	0.947	1.048	1.058	1.185	1.14	1.277	1.244	0.947	1.055
O94913	370	S	Pre-mRNA cleavage complex 2 protein Pcf11 OS=Homo sapiens OX=9606 GN=PCF11 PE=1 SV=3	PCF11	1.179	1.217	0.31	0.799				1.358	0.9	1.068	0.41	0.508		0.642	1.307	0.837	1.031	0.562	0.396	0.507		0.888			1.143	1.28	0.943	0.75	2.086	0.879		0.645	0.476	1.088	0.938	1.08	0.947	1.048	1.058	1.185	1.14	1.277	1.244	0.947	1.055
O94913	372	S	Pre-mRNA cleavage complex 2 protein Pcf11 OS=Homo sapiens OX=9606 GN=PCF11 PE=1 SV=3	PCF11	1.365	0.999	1.292	0.91	1.153	0.721	1.342	2.549			0.838	1.109	0.93	0.724		1.23		0.661	1.054	0.775	1.434	0.891	1.185	0.764			0.848	0.4	0.711	1.116	1.233			1.088	0.938	1.08	0.947	1.048	1.058	1.185	1.14	1.277	1.244	0.947	1.055
O94913	494	S	Pre-mRNA cleavage complex 2 protein Pcf11 OS=Homo sapiens OX=9606 GN=PCF11 PE=1 SV=3	PCF11	1.062	1.166	1.455	0.74	0.505	0.751	1.212	1.996	1.362	1.371	0.695	1.203	0.909	0.605	0.605	1.202	1.252	0.692	0.935	0.725	1.405	0.93	0.527	0.838	1.108	1.306	1.301	0.781	0.83	1.15	1.079	0.6	0.588	1.088	0.938	1.08	0.947	1.048	1.058	1.185	1.14	1.277	1.244	0.947	1.055
O94913	487	S	Pre-mRNA cleavage complex 2 protein Pcf11 OS=Homo sapiens OX=9606 GN=PCF11 PE=1 SV=3	PCF11	1.29	1.063	1.127	0.986				2.299	1.273	1.911	0.953	1.141		0.283	0.549	1.379	1.293	0.568	0.885	0.869		0.822			0.987	1.269	1.35	0.404	0.806	1.226		0.66	0.779	1.088	0.938	1.08	0.947	1.048	1.058	1.185	1.14	1.277	1.244	0.947	1.055
O94915	1971	S	Protein furry homolog-like OS=Homo sapiens OX=9606 GN=FRYL PE=1 SV=2	FRYL		0.826						0.628						0.881		1.003		0.543				0.831					0.718	1.68		0.695				1.018	1.106	0.994	1.092	0.943	1.059	1.081	0.761	0.776	0.974	1.022	1.047
O94915	1337	S	Protein furry homolog-like OS=Homo sapiens OX=9606 GN=FRYL PE=1 SV=2	FRYL	0.706	0.819	0.723	0.822	0.493	0.416	0.807	0.506	0.649	1.408	0.877	0.947	1.725	1.057	1.241	0.758	0.828	1.354	0.719	0.736	0.825	0.826	0.94	0.853	0.707	0.785	1.304	1.004	1.236	0.933	1.036	1.407	1.759	1.018	1.106	0.994	1.092	0.943	1.059	1.081	0.761	0.776	0.974	1.022	1.047
O94915	2354	S	Protein furry homolog-like OS=Homo sapiens OX=9606 GN=FRYL PE=1 SV=2	FRYL		1.012			0.645	0.787	0.878	0.373	0.592	0.36			0.885	1.12	0.753	0.557	0.795	0.325			1.085	0.704	1.186	0.63	0.934	1.172	0.482	0.814		0.807	1.13	1.378	1.99	1.018	1.106	0.994	1.092	0.943	1.059	1.081	0.761	0.776	0.974	1.022	1.047
[truncated: 22,793 more rows]
[truncated: 62 more columns]
