# Supplementary material for: Phosphoproteomic Characterization and Kinase Signature Predict Response to Venetoclax Plus 3+7 Chemotherapy in Acute Myeloid Leukemia
Source: Adv Sci (Weinh). 2023 Dec 31;11(11):2305885. doi: 10.1002/advs.202305885 (PMC10953567; doi:10.1002/advs.202305885)
Supplement: Supplementary file 3 — Supporting Information [file ADVS-11-2305885-s003.xlsx]

## Sheet: Diff_distribution
Compared sample name	Type	Up-regulated	Down-regulated
B/A	Site	240	112
	Protein	207	103
D/C	Site	872	281
	Protein	620	245
D/B	Site	368	217
	Protein	313	187
C/B	Site	115	222
	Protein	106	192

## Sheet: BvsA
Protein accession	Position	Amino acid	B/A Ratio	B/A P value	Regulated Type	Protein description	Gene name	A1	A2	A3	A4	A5	A6	A7	A8	A9	A10	B1	B2	B3	B4	B5	B6	B7	C1	C2	C3	C4	C5	C6	C7	C8	C9	C10	D1	D2	D3	D4	D5	D6
O00255	492	S	1.464	0.0309375	Up	Menin OS=Homo sapiens OX=9606 GN=MEN1 PE=1 SV=4	MEN1	0.834	0.781	1.076	0.721	0.423	0.435	0.698	0.433	1.009	0.596	0.746	1.631	1.233	0.776	1.154	0.696	0.944	0.837	0.826	0.816	1.006	0.585	0.504	1.105	0.723	1.083	0.775	0.938	0.976	1.631	2.98	0.83	0.949
O00330	65	S	1.673	0.0270168	Up	Pyruvate dehydrogenase protein X component, mitochondrial OS=Homo sapiens OX=9606 GN=PDHX PE=1 SV=3	PDHX	0.585	1.931	0.589	0.573				0.86	0.457	0.564	0.99	1.094		1.45	1.005	2.273	1.159	1.145	0.759	0.825		1.719			1.975	1.034	1.641	1.608	1.543	1.657		0.566	0.89
O00567	519	S	1.534	0.0242801	Up	Nucleolar protein 56 OS=Homo sapiens OX=9606 GN=NOP56 PE=1 SV=4	NOP56		0.901			0.637	0.414	0.724	1.091	0.641	0.997			1.372	0.838	1.405	1.283	1.026	0.58			1.913	1.155	1.048	0.622	1	1.598	0.996	1.265		0.786	2.535	0.491	0.643
O00567	569	S	0.766	0.0199819	Down	Nucleolar protein 56 OS=Homo sapiens OX=9606 GN=NOP56 PE=1 SV=4	NOP56	1.461	1.031	1.44	0.974	1.18	1.121	0.927	1.075	1.147	1.199	0.51	0.936	0.763	0.659	0.895	1.087	1.343	0.455	1.239	0.801	1.248	1.116	1.514	0.796	0.789	1.351	0.222	1.236	1.064	0.861	0.567	0.9	0.735
O14497	1184	S	1.305	0.0172695	Up	AT-rich interactive domain-containing protein 1A OS=Homo sapiens OX=9606 GN=ARID1A PE=1 SV=3	ARID1A	1.081	0.738	1.041	0.659	0.921	0.967	1.088	0.636	0.641	0.878	0.779	1.193	1.087	1.14	1.037	1.42	1.245	0.305	1.488	0.753	1.065	1.054	0.858	0.975	1.464	1.476	0.432	0.679	1.041	0.618	1.229	0.748	0.641
O14579	99	S	1.326	0.0328557	Up	Coatomer subunit epsilon OS=Homo sapiens OX=9606 GN=COPE PE=1 SV=3	COPE	0.567	0.83	0.632	0.589	0.727	0.808	0.738	0.448			1.105	0.964	0.938	0.706		0.711		0.745	0.718	0.6	0.962	0.868	0.713	0.627			0.93	1.141	1.006	1.408	1.016
O14617	688	S	0.578	0.0224085	Down	AP-3 complex subunit delta-1 OS=Homo sapiens OX=9606 GN=AP3D1 PE=1 SV=1	AP3D1	1.605	1.074	1.371	1.262	0.575	1.049	1.412	1.859			0.833	0.716	1.022	0.383		0.736		0.48	1.15	0.996	1.339	0.881	0.912	1.29			0.426	1.819	0.743	0.543	0.628
O15117	184	S	1.605	0.00443361	Up	FYN-binding protein 1 OS=Homo sapiens OX=9606 GN=FYB1 PE=1 SV=2	FYB1	0.634	0.656	0.471	0.529	0.597	0.808	0.409	0.378	0.704	0.819	1.149	0.704	0.871	0.945	1.14	0.571	1.365	0.448	1.236	0.603	1.261	0.815	1.627	0.629	1.244	3.301	0.889	0.915	1.521	0.89	1.316	1.641	1.331
O43149	1537	S	0.573	0.0128485	Down	Zinc finger ZZ-type and EF-hand domain-containing protein 1 OS=Homo sapiens OX=9606 GN=ZZEF1 PE=1 SV=6	ZZEF1	1.48		1.219	1.19							0.69	0.796							1.209	1.299									1.431
O43159	104	S	0.726	0.00392945	Down	Ribosomal RNA-processing protein 8 OS=Homo sapiens OX=9606 GN=RRP8 PE=1 SV=2	RRP8	1.172	1.241	1.195	1.193	1.205	1.147	1.458	1			1.082	0.912	0.853	0.583		0.931		0.551	0.914	0.786	0.999	1.099	0.989	0.893			1.341	1.066	0.827	1.086	1
O43566	288	S	1.339	0.0343621	Up	Regulator of G-protein signaling 14 OS=Homo sapiens OX=9606 GN=RGS14 PE=1 SV=4	RGS14	0.489	0.871	1.28	0.98	0.946	0.82	0.605	0.776	1.03	0.995	0.997	1.304	1.245	1.039	1.351	0.757	1.549	0.718	1.463	1.221	1.565	0.88	0.967	0.718	1.049	1.514	0.838	1.242	1.059	0.837	1.358	0.982	1.038
O43583	73	S	1.391	0.00493528	Up	Density-regulated protein OS=Homo sapiens OX=9606 GN=DENR PE=1 SV=2	DENR	0.887	1.056	0.753	0.823	0.748	0.722	0.825	0.649	0.928	0.83	0.946	1.121	1.387	1.038	1.657	0.763	1.095	0.837	1.401	0.521	1.153	0.871	0.797	0.698	0.837	0.805	0.984	0.881	0.751	0.762	1.618	0.561	0.462
O43665	16	S	1.417	0.01012	Up	Regulator of G-protein signaling 10 OS=Homo sapiens OX=9606 GN=RGS10 PE=1 SV=3	RGS10	0.421	0.805	1.224	0.517	0.622	0.82	1.213	0.94	0.896	0.778	1.058	1.335	1.248	0.999	1.172	1.174	1.183	0.393	0.864	0.618	1.198	1.064	0.698	1.598	0.992	0.653	0.288	1.804	1.056	0.769	0.554	1.41	2.436
O43719	676	S	1.809	0.036026	Up	HIV Tat-specific factor 1 OS=Homo sapiens OX=9606 GN=HTATSF1 PE=1 SV=1	HTATSF1	0.4	1.076	0.299	0.153	0.452	0.214	1.481	0.522	0.436	0.643	0.483	0.952	1.236	0.544	1.612	0.704	1.655	1.921	0.317	0.238	0.752	1.107	0.537	0.443	0.398	0.681	3.126	0.573	0.228	1.73	3.555	0.313	0.679
O43719	579	S	1.433	0.0472305	Up	HIV Tat-specific factor 1 OS=Homo sapiens OX=9606 GN=HTATSF1 PE=1 SV=1	HTATSF1		0.81						0.711						1.143		1.037		0.64				0.898					0.782	1.875		0.527
O60762	3	S	0.679	0.0290989	Down	Dolichol-phosphate mannosyltransferase subunit 1 OS=Homo sapiens OX=9606 GN=DPM1 PE=1 SV=1	DPM1	1		1.556	1.191	1.539	1.519	0.836		1.027	1.681	1.368	0.613	0.728		0.956		0.726		0.773	0.792	0.913		1.09	0.732	0.875	0.968			0.935		2.393	1.068	0.985
O75122	541	S	0.481	0.0197319	Down	CLIP-associating protein 2 OS=Homo sapiens OX=9606 GN=CLASP2 PE=1 SV=3	CLASP2	1.416	1.755	1.949	2.057				2.101			0.709	0.8		0.363		1.699		0.345	0.485	1.595		1.054					0.418	0.639	1.158	0.708
O75175	299	S	0.759	0.00420397	Down	CCR4-NOT transcription complex subunit 3 OS=Homo sapiens OX=9606 GN=CNOT3 PE=1 SV=1	CNOT3	1.006	0.876	1.037	0.99	0.979	0.886	1.07	1.067	1.306	0.746	0.865	0.768	0.803	0.543	0.987	0.683	0.641	0.598	0.949	0.707	1.072	1.196	0.931	0.827	1.104	0.78	0.652	1.417	1.028	0.591	0.847	1.231	1.081
O75400	151	S	1.344	0.00954849	Up	Pre-mRNA-processing factor 40 homolog A OS=Homo sapiens OX=9606 GN=PRPF40A PE=1 SV=2	PRPF40A		0.848			0.929	0.865	0.814	0.748					1.033	1.327		1.03		0.528			1.063	0.903	1.002	0.796			0.673	0.983		0.674	0.978
O75475	273	S	0.662	0.0320803	Down	PC4 and SFRS1-interacting protein OS=Homo sapiens OX=9606 GN=PSIP1 PE=1 SV=1	PSIP1	1.189	1.486	1.508	1.156	2.539	1.103	0.824	1.515	1.004	0.736	0.79	0.46	0.533	0.623	2.414	0.781	0.452	0.599	0.514	0.71	0.802	0.643	1.907	0.491	0.585	0.379	1.1	1.288	1.476	0.527	0.45	0.842	0.598
O75494	209	S	0.411	0.0284388	Down	Serine/arginine-rich splicing factor 10 OS=Homo sapiens OX=9606 GN=SRSF10 PE=1 SV=1	SRSF10	2.194		1.692	1.234							0.673	0.73							1.603	0.902									0.793
O75494	106	S	1.543	0.0395971	Up	Serine/arginine-rich splicing factor 10 OS=Homo sapiens OX=9606 GN=SRSF10 PE=1 SV=1	SRSF10		0.771						0.652						1.063		1.132		1.407				1.119					1.096	0.759		1.025
O95503	301	S	1.471	0.0373736	Up	Chromobox protein homolog 6 OS=Homo sapiens OX=9606 GN=CBX6 PE=1 SV=1	CBX6	0.842		0.797	0.708					0.745	1.399	1.128	1.474			1.565		1.119		1.146	0.554					1.05	0.668			1.484			1.316	1.178
O95696	814	S	0.741	0.0421353	Down	Bromodomain-containing protein 1 OS=Homo sapiens OX=9606 GN=BRD1 PE=1 SV=1	BRD1	1.029	1.21	1.14	1.055	1.207	1.184	1.373	1.165	1.389	0.555	0.776	0.778	0.742	0.457	1.588	0.836	0.687	0.609	0.678	0.696	1.043	0.686	1.158	0.778	1.137	0.854	0.795	1.24	0.839	0.587	0.937	0.874	0.681
O95785	1127	S	1.483	0.0481102	Up	Protein Wiz OS=Homo sapiens OX=9606 GN=WIZ PE=1 SV=2	WIZ	0.595	1.089	0.729	0.582	1.111	0.488	1.082	0.547	0.674	1.172	0.744	1.384	2.185	0.718	1.192	1.18	0.971	0.51	0.977	0.637	0.526	0.886	0.922	1.062	0.919	1.003	0.62	0.939	1.037	1.481	0.856	0.741	0.979
O95983	85	S	1.33	0.0313578	Up	Methyl-CpG-binding domain protein 3 OS=Homo sapiens OX=9606 GN=MBD3 PE=1 SV=1	MBD3	0.718	0.775	0.615	0.9	0.847	0.866	1.007	0.597	1.099	1.456	0.744	1.291	1.171	1.187	1.199	1.598	1.08	0.583	1.422	0.837	0.674	1.094	0.692	1.142	1.011	0.687	0.559	0.97	1.396	0.791	1.076	0.879	0.809
P05114	7	S	1.493	0.0429843	Up	Non-histone chromosomal protein HMG-14 OS=Homo sapiens OX=9606 GN=HMGN1 PE=1 SV=3	HMGN1	0.553	0.861	0.642	0.709	0.626	0.564	0.771	0.804	1.792	0.628	0.607	1.778	1.649	1.315	1.295	0.798	0.869	0.879	0.791	0.825	0.74	0.974	0.678	1.033	1.137	0.775	1.041	0.887	0.812	0.967	1.938	1.662	1.018
P06400	795	S	1.526	0.00711321	Up	Retinoblastoma-associated protein OS=Homo sapiens OX=9606 GN=RB1 PE=1 SV=2	RB1	0.832	0.515	0.607	0.949				0.615	1.075	0.996	1.31	1.094		1.567	1.033	1.307	1.001	0.241	1.335	0.826		0.666			0.746	0.745	0.198	0.45	1.29	0.367		1.031	1.161
P08240	298	S	0.576	0.0481148	Down	Signal recognition particle receptor subunit alpha OS=Homo sapiens OX=9606 GN=SRPRA PE=1 SV=2	SRPRA	1.554		1.127	1.282							0.885	0.636							0.659	0.567									1.262
P12694	347	S	1.399	0.00697083	Up	2-oxoisovalerate dehydrogenase subunit alpha, mitochondrial OS=Homo sapiens OX=9606 GN=BCKDHA PE=1 SV=2	BCKDHA	0.767	0.938	0.718	0.59	0.582	0.497	0.739	0.711	0.589	0.984	0.991	1.157	0.984	0.676	1.172	0.778	1.209	1.204	0.614	0.512	0.649	1.037	0.688	0.747	0.621	0.754	2.058	0.99	0.64	1.36	2.551	0.51	1.275
P16455	201	S	1.407	0.0314108	Up	Methylated-DNA--protein-cysteine methyltransferase OS=Homo sapiens OX=9606 GN=MGMT PE=1 SV=1	MGMT	0.661	0.873	0.917	0.646	1.34	0.833	0.973	0.668	0.815	0.864	0.942	0.936	0.858	0.992	1.145	1.398	2.187	0.575	0.882	0.631	1.256	1.08	0.95	0.847	0.956	0.977	0.372	0.792	0.753	0.625	1.419	0.466	0.682
P18615	37	S	1.576	0.0448207	Up	Negative elongation factor E OS=Homo sapiens OX=9606 GN=NELFE PE=1 SV=3	NELFE		0.74						0.905						1.302		1.29		0.285				0.619					0.433	0.752		0.495
P18615	49	S	1.376	0.0237671	Up	Negative elongation factor E OS=Homo sapiens OX=9606 GN=NELFE PE=1 SV=3	NELFE		0.712						0.686						1.006		0.917		0.535				0.917					0.642	1.261		0.929
P19484	467	S	1.442	0.0265678	Up	Transcription factor EB OS=Homo sapiens OX=9606 GN=TFEB PE=1 SV=3	TFEB		0.865						0.776						1.15		1.216		0.509				1.111					0.699	0.918		1.035
P20042	67	S	1.445	0.00511566	Up	Eukaryotic translation initiation factor 2 subunit 2 OS=Homo sapiens OX=9606 GN=EIF2S2 PE=1 SV=2	EIF2S2	0.671	0.921	1.297	0.626	0.96	0.738	0.657	0.647	1.114	1.139	1.306	1.435	1.275	0.966	1.107	1.117	1.665	0.653	1.216	0.822	1.081	0.976	0.831	0.827	0.841	0.792	1.26	0.698	1.099	1.13	0.989	1.005	0.723
P23588	219	S	1.332	0.0449513	Up	Eukaryotic translation initiation factor 4B OS=Homo sapiens OX=9606 GN=EIF4B PE=1 SV=2	EIF4B	0.738	1.218	0.789	0.52	0.973	0.618	0.948	0.768	1.046	0.926	0.964	0.879	1.106	1.45	1.755	0.886	0.926	0.539	0.806	0.603	1.017	0.788	0.878	0.87	0.97	0.787	0.698	0.797	0.914	0.618	1.165	0.807	0.791
P24928	1868	S	0.728	0.0231156	Down	DNA-directed RNA polymerase II subunit RPB1 OS=Homo sapiens OX=9606 GN=POLR2A PE=1 SV=2	POLR2A	1.044	0.8	1.568	0.867	1.735	1.122	0.791	1.219	1.211	0.858	0.708	0.724	0.735	0.802	0.843	1.123	0.781	0.224	0.974	0.746	1.152	0.91	1.326	0.686	1.438	0.951	0.334	0.619	1.35	0.448	0.637	1.044	0.589
P25090	326	S	0.708	0.0425445	Down	N-formyl peptide receptor 2 OS=Homo sapiens OX=9606 GN=FPR2 PE=1 SV=2	FPR2	1.167		1.504	1.413							0.942	0.986							1.056	0.808									1.379
P26358	954	S	0.444	0.0282055	Down	DNA (cytosine-5)-methyltransferase 1 OS=Homo sapiens OX=9606 GN=DNMT1 PE=1 SV=2	DNMT1	2.987	1.236	1.755	1.777				1.078	1.195	0.403	0.761	0.645		0.467	0.786	0.901	0.413	0.057	1.082	1.307		0.478			2.137	0.999	0.073	0.226	0.722	0.158		1.098	0.429
P27105	10	S	1.351	0.04877	Up	Stomatin OS=Homo sapiens OX=9606 GN=STOM PE=1 SV=3	STOM	0.762	0.714	0.853	0.521	0.512	0.381	1.14	0.654	1.028	1.286	0.913	0.893	1.137	1.484	1.027	0.784	1.189	0.748	0.638	0.574	1.301	0.88	0.686	0.471	0.915	1.484	0.627	1.13	0.943	0.752	1.259	0.797	0.799
P27448	598	S	1.911	0.000729485	Up	MAP/microtubule affinity-regulating kinase 3 OS=Homo sapiens OX=9606 GN=MARK3 PE=1 SV=5	MARK3		0.592						0.585						1.106		1.143		0.431				1.614					0.431	0.783		0.983
P29966	170	S	1.595	0.0331709	Up	Myristoylated alanine-rich C-kinase substrate OS=Homo sapiens OX=9606 GN=MARCKS PE=1 SV=4	MARCKS	0.979	0.416	1.548	0.635	0.484	1.355	0.505	0.218	0.57	0.495	1.301	1.125	1.037	1.169	1.024	0.597	1.792	1.235	1.684	1.004	0.881	1.103	0.122	1.35	0.829	0.663	1.266	0.878	1.497	0.601	1.384	1.91	1.848
P35611	726	S	1.402	0.032511	Up	Alpha-adducin OS=Homo sapiens OX=9606 GN=ADD1 PE=1 SV=2	ADD1	1.1	0.76	1.421	0.5	0.663	1.526	0.345	0.395	0.48	0.556	1.272	0.668	1.057	1.334	1.171	1.039	1.063	0.346	1.484	0.538	1.657	1.193	1.005	0.8	1.118	1.847	0.502	1.248	1.012	1.165	0.574	1.537	1.257
P38159	326	S	1.669	0.00727259	Up	RNA-binding motif protein, X chromosome OS=Homo sapiens OX=9606 GN=RBMX PE=1 SV=3	RBMX	0.544	0.538	1.407	0.443	0.536	0.525	0.393	0.445	0.899	0.818	1.024	1.003	1.685	0.935	0.915	0.671	1.417	1.165	1.285	0.688	1.365	0.974	1.257	0.587	1.23	1.719	0.8	1.177	1.11	0.508	0.624	1.385	2.844
P38159	277	S	1.525	0.0129582	Up	RNA-binding motif protein, X chromosome OS=Homo sapiens OX=9606 GN=RBMX PE=1 SV=3	RBMX		1.052			1.032	0.524	1.071	0.807	0.612	0.805			1.337	1.103	1.657	1.318	1.014	0.634			0.996	1	1.208	1.136	0.798	1.182	0.72	0.835		0.75	0.966	0.796	1.097
P38159	291	S	1.303	0.0266997	Up	RNA-binding motif protein, X chromosome OS=Homo sapiens OX=9606 GN=RBMX PE=1 SV=3	RBMX	0.762	0.865	1.163	0.717	0.928	0.675	0.74	0.737	0.574	0.798	0.955	0.663	1.23	1.105	1.399	0.889	1.018	0.632	0.825	0.564	1.148	0.842	1.377	0.794	0.908	0.987	0.756	0.894	0.903	0.725	0.897	1.019	1.222
P38159	261	S	1.321	0.0160225	Up	RNA-binding motif protein, X chromosome OS=Homo sapiens OX=9606 GN=RBMX PE=1 SV=3	RBMX	0.929	0.942	1.076	0.721	0.792	0.676	0.652	0.632			1.205	0.999	1.214	1.004		0.879		0.861	1.123	0.795	0.953	0.921	1.118	0.602			0.816	0.818	1.093	0.726	0.891
P40939	756	S	0.75	0.0296176	Down	Trifunctional enzyme subunit alpha, mitochondrial OS=Homo sapiens OX=9606 GN=HADHA PE=1 SV=2	HADHA	1.184	1.162	1.114	1.52				1.113			0.834	0.899		0.744		1.179		0.964	0.828	0.916		1.041					0.804	0.993	1.07	0.743
P41208	20	S	1.301	0.0198933	Up	Centrin-2 OS=Homo sapiens OX=9606 GN=CETN2 PE=1 SV=1	CETN2	0.812	0.912	0.621	0.86	0.716	0.731	1.139	0.483	0.82	0.955	1.184	1.158	1.156	0.817	1.129	0.797	1.09	0.902	0.746	0.691	0.873	0.824	0.871	0.952	0.776	0.883	1.524	1.206	0.909	1.135	1.647	0.811	1.168
P42167	156	S	1.357	0.0317795	Up	Lamina-associated polypeptide 2, isoforms beta/gamma OS=Homo sapiens OX=9606 GN=TMPO PE=1 SV=2	TMPO	0.607	0.714	1.065	0.586	0.744	0.882	0.451	0.651	1.218	1.271	0.834	1.286	1.173	1.346	0.888	1.304	0.95	0.345	1.234	0.597	1.534	0.944	0.775	0.709	1.088	1.14	0.639	1.226	1.098	1.062	0.563	1.162	0.958
P46100	875	S	0.738	0.0161232	Down	Transcriptional regulator ATRX OS=Homo sapiens OX=9606 GN=ATRX PE=1 SV=5	ATRX	1.079	0.869	1.624	1.034	1.006	0.814	0.883	1.328	1.168	0.883	0.747	0.91	0.849	0.54	0.565	1.051	0.863	0.668	0.913	0.708	1.135	1.34	1.124	0.691	1.5	1.015	0.692	1.796	0.853	0.849	0.853	1.226	0.803
P46100	1076	S	0.591	0.0159659	Down	Transcriptional regulator ATRX OS=Homo sapiens OX=9606 GN=ATRX PE=1 SV=5	ATRX	0.948	1.144	1.326	1.668	0.985	0.836	1.681	2.088			0.85	0.884	0.765	0.458		0.985		0.473	0.675	0.875	1.083	1.317	1.595	0.867			0.668	0.893	0.644	0.624	1.04
P49795	97	S	1.301	0.0192278	Up	Regulator of G-protein signaling 19 OS=Homo sapiens OX=9606 GN=RGS19 PE=1 SV=1	RGS19	1.093	0.658	0.813	0.825	0.905	0.718	0.732	0.671			1.021	0.844	0.951	1.334		1.067		0.798	0.852	0.519	0.866	0.823	0.837	0.686			0.774	1.483	0.793	0.716	0.848
P49959	649	S	1.522	0.024793	Up	Double-strand break repair protein MRE11 OS=Homo sapiens OX=9606 GN=MRE11 PE=1 SV=3	MRE11		0.605						0.565						0.942		0.839		0.776				1.344					0.613	1.696		0.872
P50990	537	S	1.404	0.00699809	Up	T-complex protein 1 subunit theta OS=Homo sapiens OX=9606 GN=CCT8 PE=1 SV=4	CCT8	1.018	0.919	0.712	0.667	0.815	0.605	0.659	0.591	0.969	0.814	0.863	0.821	1.265	1.11	1.61	0.889	1.076	0.364	0.625	0.507	0.96	0.861	0.978	0.673	0.758	0.981	0.948	1.343	0.765	0.742	2.128	0.742	1.175
P51159	206	S	1.48	0.00143873	Up	Ras-related protein Rab-27A OS=Homo sapiens OX=9606 GN=RAB27A PE=1 SV=3	RAB27A	0.629	0.878	0.815	0.762	0.819	0.645	1.344	0.545	0.985	0.953	1.129	1.461	1.43	1.112	1.298	1.048	1.196	0.347	1.015	0.769	1.178	1.137	0.657	0.838	0.815	0.774	0.896	1.519	1.091	0.927	1.067	0.571	0.987
P51825	750	S	1.529	0.027081	Up	AF4/FMR2 family member 1 OS=Homo sapiens OX=9606 GN=AFF1 PE=1 SV=1	AFF1	0.778	0.802	0.977	0.742				0.776			0.897	1.26		1.04		1.788		1.097	2.023	0.989		1.638					0.717	1.04	1.277	0.759
P51858	239	S	1.308	0.0176738	Up	Hepatoma-derived growth factor OS=Homo sapiens OX=9606 GN=HDGF PE=1 SV=1	HDGF	0.801	0.746	0.796	0.632	0.916	0.631	0.631	0.764	0.764	1.16	0.856	0.928	0.924	1.439	1.304	0.894	0.833	0.378	0.803	0.559	1.104	0.64	1.146	0.538	0.909	0.697	0.541	0.803	2.374	0.602	0.681	1.514	1.129
P52272	136	S	0.656	0.0218355	Down	Heterogeneous nuclear ribonucleoprotein M OS=Homo sapiens OX=9606 GN=HNRNPM PE=1 SV=3	HNRNPM	1.449	1.082	1.007	0.852				0.961			0.947	0.649		0.68		0.533		0.307	0.875	0.583		0.533					0.461	0.639	2.728	0.404
P52756	59	S	1.303	0.0235072	Up	RNA-binding protein 5 OS=Homo sapiens OX=9606 GN=RBM5 PE=1 SV=2	RBM5	0.822	1.206	0.853	0.746	0.794	0.563	0.887	0.718	0.697	1.198	0.956	0.94	1.218	0.848	1.381	1.015	1.38	1.377	0.882	0.744	1.116	1.092	1.046	0.682	0.793	1.064	1.658	0.872	0.778	1.185	1.782	0.707	0.717
P53396	457	S	1.306	0.00247556	Up	ATP-citrate synthase OS=Homo sapiens OX=9606 GN=ACLY PE=1 SV=3	ACLY	0.739	0.838	1.014	0.596	0.801	0.566	0.783	0.765	1.007	0.847	1.046	1.127	1.036	1.007	1.032	0.884	1.143	0.532	0.963	0.737	1.276	0.803	0.908	0.909	1.124	1.214	0.672	1.229	0.745	0.832	1.208	1.063	0.899
P53999	10	S	0.57	0.0452659	Down	Activated RNA polymerase II transcriptional coactivator p15 OS=Homo sapiens OX=9606 GN=SUB1 PE=1 SV=3	SUB1	1.086		1.209	1.021							0.767	0.494							0.393	0.468									1.076
P61221	328	S	0.735	0.0124531	Down	ATP-binding cassette sub-family E member 1 OS=Homo sapiens OX=9606 GN=ABCE1 PE=1 SV=1	ABCE1	1.274		1.472	1.03	0.983	0.796	0.826		0.989	1.008	0.778	0.804	0.802		0.811		0.652		1.272	0.907	0.928		1.034	0.624	1.128	0.993			1.564		0.7	1.38	0.867
P62834	39	S	1.527	0.0208653	Up	Ras-related protein Rap-1A OS=Homo sapiens OX=9606 GN=RAP1A PE=1 SV=1	RAP1A	0.612	0.729	0.675	0.644	0.827	0.781	0.512	0.742	0.974	0.797	1.234	1.112	0.592	1.955	1.245	0.675	0.983	0.507	0.679	0.399	0.905	0.713	0.762	0.582	0.685	0.793	0.835	2.319	0.844	1.399	1.315	1.426	2.196
P62328	2	S	1.42	0.0109142	Up	Thymosin beta-4 OS=Homo sapiens OX=9606 GN=TMSB4X PE=1 SV=2	TMSB4X	0.708	1.15	0.842	0.709	0.771	0.636	1.206	0.621	0.71	0.539	1.173	0.949	1.199	0.868	1.618	0.818	1.217	1.048	0.863	0.636	1.073	0.922	0.948	0.783	1.133	1.137	1.131	0.79	0.788	0.806	1.805	0.567	1.329
P62913	140	S	1.594	0.0434243	Up	60S ribosomal protein L11 OS=Homo sapiens OX=9606 GN=RPL11 PE=1 SV=2	RPL11	0.544	1.855	0.717	0.464	0.299	0.506	0.524	0.267	0.365	0.453	0.989	0.977	1.229	0.652	1.515	0.38	0.946	0.557	1.329	0.453	1.258	0.924	0.982	1.597	0.811	2.425	0.77	0.694	0.988	0.592	1.903	0.991	1.324
P78347	722	S	1.311	0.0357831	Up	General transcription factor II-I OS=Homo sapiens OX=9606 GN=GTF2I PE=1 SV=2	GTF2I	0.694	0.782	0.937	0.728				0.556	0.527	0.471	0.75	0.848		1.174	0.901	0.869	0.733	0.817	0.903	0.837		1.094			1.453	1.14	0.421	1.333	1.228	0.825		1.035	0.975
P84103	138	S	1.413	0.0456302	Up	Serine/arginine-rich splicing factor 3 OS=Homo sapiens OX=9606 GN=SRSF3 PE=1 SV=1	SRSF3		0.764						0.657						0.988		1.02		0.735				1.02					0.906	1.078		0.839
Q01831	94	S	1.507	0.0240177	Up	DNA repair protein complementing XP-C cells OS=Homo sapiens OX=9606 GN=XPC PE=1 SV=4	XPC	0.901	0.771	1.247	0.399	1.178	0.418	0.812	0.736	0.666	1.341	0.923	1.022	1.334	1.057	1.629	1.075	1.895	0.985	1.077	0.609	1.165	1.175	1.203	0.528	1.072	1.485	1.29	0.615	0.634	1.257	1.741	0.457	0.392
Q02086	395	S	1.68	0.0150263	Up	Transcription factor Sp2 OS=Homo sapiens OX=9606 GN=SP2 PE=1 SV=3	SP2	1.017	0.687	0.566	0.926	0.88	0.671	0.939	0.607	0.567	0.721	1.885	0.743	1.327	2.137	1.18	1.035	0.61	0.564	0.635	0.806	0.843	1.199	0.749	1.381	0.87	0.916	0.694	3.004	1.565	0.736	1.129	1.175	1.031
Q02880	1576	S	0.493	0.0482022	Down	DNA topoisomerase 2-beta OS=Homo sapiens OX=9606 GN=TOP2B PE=1 SV=3	TOP2B		1.227						1.321						0.528		0.727		0.648				0.982					0.985	0.81		0.946
Q03164	2391	S	0.692	0.0177563	Down	Histone-lysine N-methyltransferase 2A OS=Homo sapiens OX=9606 GN=KMT2A PE=1 SV=5	KMT2A		1.131						1.028						0.737		0.757		0.422				0.741					1.271	0.781		0.704
Q03164	750	S	1.686	0.00202401	Up	Histone-lysine N-methyltransferase 2A OS=Homo sapiens OX=9606 GN=KMT2A PE=1 SV=5	KMT2A	0.873	0.92	0.478	0.56	0.745	0.539	0.785	0.845			1.136	1.389	1.221	0.873		1.434		0.489	1.262	0.486	0.844	0.864	0.77	0.584			0.51	0.421	0.782	1.273	0.876
Q07666	20	S	1.416	0.0113321	Up	KH domain-containing, RNA-binding, signal transduction-associated protein 1 OS=Homo sapiens OX=9606 GN=KHDRBS1 PE=1 SV=1	KHDRBS1	0.401	0.516	0.967	0.408	0.835	0.646	0.801	0.517	0.866	0.664	0.93	0.925	0.786	0.735	0.949	1.006	1.23	0.6	1.574	0.652	1.017	1.16	0.778	1.061	1.191	1.757	0.384	1.483	1.124	0.962	0.747	1.162	1.528
Q08945	659	S	1.408	0.0368888	Up	FACT complex subunit SSRP1 OS=Homo sapiens OX=9606 GN=SSRP1 PE=1 SV=1	SSRP1	1.756	0.886	1.008	0.726	0.744	0.95	0.526	0.757	0.576	0.853	1.125	0.925	1.203	1.235	2.123	0.866	1.18	0.332	1.982	0.821	1.278	0.948	1.074	0.869	0.894	1.535	0.427	0.649	1.088	0.734	1.278	0.457	1.587
Q12888	639	S	1.772	0.0113264	Up	TP53-binding protein 1 OS=Homo sapiens OX=9606 GN=TP53BP1 PE=1 SV=2	TP53BP1	0.66		0.805	0.466	0.811	0.667	0.748				0.899	1.601	1.183						0.938	0.674	0.953		0.721	0.644					0.688		1.902
Q12913	1011	S	0.616	0.0297968	Down	Receptor-type tyrosine-protein phosphatase eta OS=Homo sapiens OX=9606 GN=PTPRJ PE=1 SV=3	PTPRJ	0.776	0.767	1.154	0.849	0.858	0.598	2.188	1.479	1.159	1.404	0.63	0.856	1.017	0.273	0.501	0.692	0.876	0.7	0.689	1.029	1.333	1.393	0.79	0.62	0.694	0.866	0.488	0.782	0.95	0.512	1.012	0.447	0.589
Q13111	772	S	1.329	0.0447721	Up	Chromatin assembly factor 1 subunit A OS=Homo sapiens OX=9606 GN=CHAF1A PE=1 SV=3	CHAF1A	1.059	0.789	1.121	0.96	0.695	1.052	0.779	0.653			1.106	0.973	1.041	1.054		1.73		0.625	1.022	0.766	0.957	1.077	0.901	0.914			0.911	0.669	0.908	0.89	1.123
Q13112	429	S	1.306	0.0420897	Up	Chromatin assembly factor 1 subunit B OS=Homo sapiens OX=9606 GN=CHAF1B PE=1 SV=1	CHAF1B	0.937	0.868	0.564	0.78	0.974	0.659	1.085	0.46	0.725	0.662	1.026	0.779	1.07	1.19	1.13	1.203	0.656	0.651	0.701	0.61	0.806	0.856	0.909	1.057	0.906	0.616	0.719	1.24	0.959	1.017	0.854	1.181	0.801
Q13247	45	S	1.35	0.0456009	Up	Serine/arginine-rich splicing factor 6 OS=Homo sapiens OX=9606 GN=SRSF6 PE=1 SV=2	SRSF6	0.704	0.949	0.755	0.635	0.55	0.467	0.671	0.651	1.124	1.045	0.869	1.179	1.189	0.654	0.881	0.844	1.518	0.707	0.803	0.582	1.168	1.108	0.737	0.632	0.8	1.079	1.718	0.737	0.856	1.515	1.619	0.895	0.878
Q13428	88	S	0.64	0.040397	Down	Treacle protein OS=Homo sapiens OX=9606 GN=TCOF1 PE=1 SV=3	TCOF1	0.98	1.427	1.61	0.86				1.39			1.009	0.722		0.572		0.908		0.715	0.696	0.833		1.065					0.978	0.695	1.192	0.565
Q13523	241	S	0.676	0.0329431	Down	Serine/threonine-protein kinase PRP4 homolog OS=Homo sapiens OX=9606 GN=PRPF4B PE=1 SV=3	PRPF4B	0.836	1.184	1.113	0.925	1.061	0.909	1.108	2.025			0.693	0.744	0.787	0.507		1.142		0.796	0.664	0.821	1.165	1.384	1.508	0.635			1.241	1.132	1.127	0.908	0.635
Q13595	215	S	1.599	0.042041	Up	Transformer-2 protein homolog alpha OS=Homo sapiens OX=9606 GN=TRA2A PE=1 SV=1	TRA2A	0.962		1.113	0.698	0.863	0.531	0.859				0.959	1.373	1.687						0.963	0.816	1.949		1.331	0.766					0.724		1.657
Q13595	20	S	0.368	0.0492392	Down	Transformer-2 protein homolog alpha OS=Homo sapiens OX=9606 GN=TRA2A PE=1 SV=1	TRA2A		1.742			1.339	0.687	1.991	2.636					0.745	0.238		0.872		0.441			0.981	0.875	1.133	0.553			1.143	0.947		0.621	1.156
Q13595	236	S	1.443	0.0132991	Up	Transformer-2 protein homolog alpha OS=Homo sapiens OX=9606 GN=TRA2A PE=1 SV=1	TRA2A	1.066	0.816	1.173	0.914	0.7	0.709	0.873	0.44	0.939	0.8	1.231	2.012	1.056	0.994	0.999	0.991	1.235	0.982	1.438	1.045	1.064	0.772	0.694	0.741	0.996	1.156	1.184	1.249	1.142	1.774	1.452	1.378	1.236
Q14103	80	S	1.386	0.0214085	Up	Heterogeneous nuclear ribonucleoprotein D0 OS=Homo sapiens OX=9606 GN=HNRNPD PE=1 SV=1	HNRNPD	0.537	0.853	0.451	0.618	0.813	1.058	0.792	0.475	1.16	1.138	0.946	1.023	1.196	0.891	1.238	0.985	1.381	0.519	0.561	0.552	1.002	0.575	1.096	0.976	0.823	1.138	1.015	1.319	0.636	0.965	0.877	1.192	0.915
Q14162	714	S	1.541	0.0113324	Up	Scavenger receptor class F member 1 OS=Homo sapiens OX=9606 GN=SCARF1 PE=1 SV=3	SCARF1	0.969	0.703	0.858	0.472	0.516	0.677	0.358	0.315	0.336	1.582	1.024	0.752	1.095	1.058	1.436	0.833	1.12	0.467	2.058	0.317	0.935	0.838	1.27	0.265	1.567	0.793	0.37	0.72	1.588	0.816	1.828	0.82	0.752
Q14571	1160	S	1.757	0.0221075	Up	Inositol 1,4,5-trisphosphate receptor type 2 OS=Homo sapiens OX=9606 GN=ITPR2 PE=1 SV=2	ITPR2	0.703	0.779	0.637	0.677	0.679	0.505	0.652	0.342			0.918	0.673	1.959	0.717		1.194		0.457	0.713	0.58	0.538	0.731	0.687	0.573			1.132	0.89	1.619	1.995	0.709
Q14676	998	S	0.695	0.0488972	Down	Mediator of DNA damage checkpoint protein 1 OS=Homo sapiens OX=9606 GN=MDC1 PE=1 SV=3	MDC1	1.564	1.141	0.858	0.843				0.973			0.692	0.671		0.927		0.699		0.702	0.536	0.777		0.762					0.983	1.093	0.814	0.694
Q14C86	892	S	0.764	0.0359534	Down	GTPase-activating protein and VPS9 domain-containing protein 1 OS=Homo sapiens OX=9606 GN=GAPVD1 PE=1 SV=2	GAPVD1	0.661	0.994	1.139	0.814	0.819	1.146	0.941	1.128	1	0.58	0.636	0.736	1.018	0.5	0.609	0.559	0.871	2.077	0.852	0.873	1.373	1.05	0.834	0.669	1.446	1.298	1.028	0.925	0.99	0.592	1.16	0.871	0.739
Q15459	359	S	1.472	0.0318478	Up	Splicing factor 3A subunit 1 OS=Homo sapiens OX=9606 GN=SF3A1 PE=1 SV=1	SF3A1	0.884	0.826	0.909	0.653	0.904	0.521	1.083	0.513	0.693	0.853	0.801	1.079	0.989	2.191	1.17	0.698	1.149	1.049	0.706	0.533	0.963	0.724	0.888	0.658	0.758	0.848	1.419	0.97	0.786	0.911	1.551	0.705	0.894
Q15555	200	S	1.385	0.0152563	Up	Microtubule-associated protein RP/EB family member 2 OS=Homo sapiens OX=9606 GN=MAPRE2 PE=1 SV=1	MAPRE2	0.968	0.79	0.97	0.842	0.847	0.695	0.468	0.605	0.739	0.89	0.966	1.008	1.488	0.74	0.993	1.457	0.924	0.246	0.713	0.643	1.11	0.783	1.116	0.752	1.086	0.869	0.688	0.855	1.605	0.882	0.92	1.913	0.768
Q15648	1433	S	1.455	0.011567	Up	Mediator of RNA polymerase II transcription subunit 1 OS=Homo sapiens OX=9606 GN=MED1 PE=1 SV=4	MED1	0.736	0.771	0.674	0.893				0.626			0.816	1.085		1.113		1.292		0.882	1.476	0.94		1.405					0.637	1.406	1.174	0.795
Q15906	127	S	1.604	0.0205519	Up	Vacuolar protein sorting-associated protein 72 homolog OS=Homo sapiens OX=9606 GN=VPS72 PE=1 SV=1	VPS72		1.183						0.847	0.595	0.659				1.185	1.518	1.288	1.277	1.018				1.168			1.183	1.07	1.157	0.871		1.277		0.955	1.12
Q16629	208	S	0.501	0.0355466	Down	Serine/arginine-rich splicing factor 7 OS=Homo sapiens OX=9606 GN=SRSF7 PE=1 SV=1	SRSF7	0.875	0.553	1.842	2.357	2.12	1.237	1.2	1.263	0.575	0.388	0.568	0.61	0.476	1.038	0.447	0.784	0.428	0.284	0.495	1.041	0.601	0.34	2.107	0.555	0.946	0.57	0.312	0.423	1.723	0.194	0.558	1.419	0.483
Q53EL6	78	S	1.366	0.0217885	Up	Programmed cell death protein 4 OS=Homo sapiens OX=9606 GN=PDCD4 PE=1 SV=2	PDCD4	0.697		0.73	0.715	0.793	0.709	1.067				0.942	1.214	1.061						0.878	0.663	0.911		0.922	0.8					1.235		1.132
Q53F19	521	S	1.725	0.00605655	Up	Nuclear cap-binding protein subunit 3 OS=Homo sapiens OX=9606 GN=NCBP3 PE=1 SV=2	NCBP3		0.709						0.675						1.235		1.152		0.264				0.719					0.354	1.594		1.006
Q53SF7	998	S	2.372	0.0426719	Up	Cordon-bleu protein-like 1 OS=Homo sapiens OX=9606 GN=COBLL1 PE=1 SV=3	COBLL1	0.381		0.414	0.473							0.705	1.3							0.727	0.603									0.641
Q5JSH3	563	S	0.623	0.0498729	Down	WD repeat-containing protein 44 OS=Homo sapiens OX=9606 GN=WDR44 PE=1 SV=1	WDR44		1.058						0.924						0.564		0.671		0.64				0.543					1.981	0.809		0.871
Q5JSZ5	388	S	1.415	0.0111932	Up	Protein PRRC2B OS=Homo sapiens OX=9606 GN=PRRC2B PE=1 SV=2	PRRC2B	1.278		0.956	0.641	0.887	0.654	0.718		0.961	1.158	1.093	1.406	1.312		1.209		1.394		1.354	0.856	1.424		0.645	0.984	0.927	1.203			0.666		1.901	0.603	0.699
Q5T200	356	S	0.658	0.0219278	Down	Zinc finger CCCH domain-containing protein 13 OS=Homo sapiens OX=9606 GN=ZC3H13 PE=1 SV=1	ZC3H13		1.272						1.287						0.789		0.895		0.542				0.954					1.114	0.864		0.809
Q5T200	370	S	0.759	0.0357174	Down	Zinc finger CCCH domain-containing protein 13 OS=Homo sapiens OX=9606 GN=ZC3H13 PE=1 SV=1	ZC3H13	1.223		1.19	1.031							0.908	0.835							0.756	0.691									1.091
Q5T8P6	518	S	1.512	0.0292352	Up	RNA-binding protein 26 OS=Homo sapiens OX=9606 GN=RBM26 PE=1 SV=3	RBM26	0.509	0.775	0.618	0.627	0.695	1.096	1.043	0.488			1.124	1.008	0.987	1.653		0.756		0.55	1.022	0.875	0.793	0.857	0.718	1.155			0.497	2.7	1.275	0.579	0.608
Q5UIP0	2196	S	1.488	0.0137569	Up	Telomere-associated protein RIF1 OS=Homo sapiens OX=9606 GN=RIF1 PE=1 SV=2	RIF1		0.707						0.704	0.811	0.592				1.011	1.265	1.101	0.81	0.497				0.793			0.976	1.014	0.768	2.088		0.718		1.053	1.01
Q5VTL8	475	S	0.529	0.015616	Down	Pre-mRNA-splicing factor 38B OS=Homo sapiens OX=9606 GN=PRPF38B PE=1 SV=1	PRPF38B	1.32		2.239	1.245	1.636	1.069	0.604		1.457	0.731	0.659	0.775	0.578		0.6		0.794		0.823	0.739	1.348		1.264	0.686	1.931	0.918			1.158		0.621	1.003	0.474
Q5VWG9	297	S	0.688	0.0203332	Down	Transcription initiation factor TFIID subunit 3 OS=Homo sapiens OX=9606 GN=TAF3 PE=1 SV=1	TAF3	1.445	1.172	1.906	1.16	1.055	1.015	1.133	1.07	1.66	0.67	0.848	0.755	0.72	0.619	1.032	1.378	0.567	0.726	1.116	0.895	1.087	1.325	0.952	0.987	1.377	0.784	0.956	0.75	1.126	1.128	0.791	1.017	0.674
Q66K14	442	S	1.322	0.0252295	Up	TBC1 domain family member 9B OS=Homo sapiens OX=9606 GN=TBC1D9B PE=1 SV=3	TBC1D9B		0.714						0.771						0.958		1.005		0.811				1.035					0.639	0.969		0.785
Q6ICG6	353	S	1.303	0.0109955	Up	Uncharacterized protein KIAA0930 OS=Homo sapiens OX=9606 GN=KIAA0930 PE=1 SV=1	KIAA0930		0.767						0.776						1.033		0.978		0.933				1.077					0.712	1.687		0.975
Q6KC79	301	S	1.896	0.00854404	Up	Nipped-B-like protein OS=Homo sapiens OX=9606 GN=NIPBL PE=1 SV=2	NIPBL		0.617						0.548						1.112		1.097		0.524				1.075					0.568	1.349		1.31
Q6KC79	912	S	1.493	0.0277634	Up	Nipped-B-like protein OS=Homo sapiens OX=9606 GN=NIPBL PE=1 SV=2	NIPBL	0.625	0.6	0.436	0.839	0.941	0.593	1.729	0.801	0.879	1.38	0.867	2.123	1.337	1.099	1.323	1.468	1.004	0.474	1.049	1.188	0.777	1.207	0.698	1.337	0.976	0.581	0.64	1.56	1.369	0.903	0.597	1.051	1.035
Q6MZP7	310	S	0.546	0.00212099	Down	Protein lin-54 homolog OS=Homo sapiens OX=9606 GN=LIN54 PE=1 SV=3	LIN54		1.224						1.194						0.644		0.677		1.068				0.935					0.897	1.237		0.763
Q6P2E9	925	S	1.641	0.0301796	Up	Enhancer of mRNA-decapping protein 4 OS=Homo sapiens OX=9606 GN=EDC4 PE=1 SV=1	EDC4		0.94						0.629	0.498	0.637				1.205	1.246	0.76	1.227	0.299				0.757			1.641	3.187	0.692	0.739		0.652		0.769	1.308
Q6PD62	1020	S	0.701	0.0279963	Down	RNA polymerase-associated protein CTR9 homolog OS=Homo sapiens OX=9606 GN=CTR9 PE=1 SV=1	CTR9	1.206	1.036	1.642	0.779				1.355	0.961	1.071	0.559	0.828		0.58	0.909	1.138	0.822	0.411	0.623	0.694		0.774			0.903	0.666	0.825	0.725	1.214	0.816		0.797	0.664
Q6PD62	941	S	0.643	0.00233442	Down	RNA polymerase-associated protein CTR9 homolog OS=Homo sapiens OX=9606 GN=CTR9 PE=1 SV=1	CTR9	1.127	1.161	1.508	1.098	1.292	0.695	1.545	1.643	1.442	1.119	0.594	0.805	0.774	0.762	0.844	1.25	0.66	0.502	0.465	0.793	0.784	0.76	0.865	0.666	0.778	0.589	0.982	0.833	1.21	0.759	1.077	0.876	0.598
Q6PD62	943	S	0.68	0.0371433	Down	RNA polymerase-associated protein CTR9 homolog OS=Homo sapiens OX=9606 GN=CTR9 PE=1 SV=1	CTR9	1.383	1.119	2.091	0.786	1.307	0.583	1.461	1.455	1.461	1.209	0.604	0.791	0.792	0.786	0.771	1.369	1.01	0.503	0.709	0.659	0.837	0.841	0.934	0.58	1.075	0.863	1.161	0.797	1.504	1.154	1.115	0.994	0.562
Q6PD62	1043	S	0.482	0.00490172	Down	RNA polymerase-associated protein CTR9 homolog OS=Homo sapiens OX=9606 GN=CTR9 PE=1 SV=1	CTR9	1.284	0.684	2.95	0.934	1.384	0.535	1.42	1.085	1.119	0.701	0.54	0.586	0.521	0.537	0.476	0.786	0.635	0.323	0.637	0.6	0.767	0.795	1.554	0.351	1.687	0.926	0.728	2.974	1.18	0.73	0.799	1.386	0.532
Q76FK4	268	S	1.342	0.025931	Up	Nucleolar protein 8 OS=Homo sapiens OX=9606 GN=NOL8 PE=1 SV=1	NOL8	0.895	0.924	0.902	0.768	0.607	0.649	0.885	0.666			0.937	1.263	1.193	0.722		1.165		0.492	1.035	0.668	1.07	0.976	0.745	0.915			0.738	0.694	0.756	0.856	1.176
Q7LBC6	314	S	1.542	0.0146408	Up	Lysine-specific demethylase 3B OS=Homo sapiens OX=9606 GN=KDM3B PE=1 SV=2	KDM3B	0.571	1.099	0.61	0.624	0.544	0.663	0.891	0.7	0.756	1.111	1.623	0.744	1.316	0.68	1.603	0.905	1.299	0.537	0.807	0.565	1.01	0.94	0.785	0.777	0.593	0.87	1.23	1.144	0.57	1.026	1.478	0.788	1.372
Q7Z4V5	625	S	1.505	0.0339679	Up	Hepatoma-derived growth factor-related protein 2 OS=Homo sapiens OX=9606 GN=HDGFL2 PE=1 SV=1	HDGFL2	0.476	1.04	0.424	0.557	0.594	0.447	1.218	0.504	0.857	0.727	0.987	0.786	1.328	0.604	1.573	0.696	1.235	0.996	0.491	0.544	0.966	0.922	0.743	0.718	0.524	1.131	2.346	1.211	0.689	1.308	2.299	0.806	1.449
Q7Z6E9	815	S	1.351	0.0210719	Up	E3 ubiquitin-protein ligase RBBP6 OS=Homo sapiens OX=9606 GN=RBBP6 PE=1 SV=1	RBBP6	0.953	0.833	0.907	0.593	0.88	0.643	0.728	0.677	0.524	0.617	0.785	0.855	1.382	0.698	0.862	1.318	1.058	0.633	0.882	0.746	1.003	1.716	0.87	0.859	1.065	1.023	0.626	1.036	1.313	1.726	1.224	1.046	1.013
Q7Z6P3	745	S	0.658	0.0265773	Down	Ras-related protein Rab-44 OS=Homo sapiens OX=9606 GN=RAB44 PE=1 SV=4	RAB44	1.301	0.834	1.909	0.984	0.921	0.927	1.186	1.079			0.829	0.925	0.412	0.697		0.897		0.487	0.887	0.701	0.202	1.099	0.891	1.146			0.425	2.053	1.173	0.973	0.349
Q7Z6Z7	2370	S	1.462	0.0394413	Up	E3 ubiquitin-protein ligase HUWE1 OS=Homo sapiens OX=9606 GN=HUWE1 PE=1 SV=3	HUWE1		0.708						0.828						1.125		1.12		0.492				0.842					0.58	1.165		1.075
Q7Z7L9	430	S	2.483	0.0255998	Up	Zinc finger and SCAN domain-containing protein 2 OS=Homo sapiens OX=9606 GN=ZSCAN2 PE=2 SV=2	ZSCAN2									0.542	0.553					1.557		1.162								1.136	1.451						0.673	0.629
Q86TV6	630	S	1.705	0.0201827	Up	Tetratricopeptide repeat protein 7B OS=Homo sapiens OX=9606 GN=TTC7B PE=1 SV=3	TTC7B	0.787	0.734	0.709	0.683				0.6			0.945	1.365		1.535		0.946		0.431	0.695	0.506		0.778					0.37	1.221	1.176	0.272
Q86W50	329	S	1.586	0.00316316	Up	RNA N6-adenosine-methyltransferase METTL16 OS=Homo sapiens OX=9606 GN=METTL16 PE=1 SV=2	METTL16	0.627	1.133	0.403	0.648	0.668	0.664	0.938	0.874	0.657	1.151	1.291	1.215	1.254	0.869	1.38	0.968	1.643	1.297	0.736	0.633	0.975	1.263	0.727	0.939	0.535	0.947	1.995	0.557	0.54	1.911	1.399	0.511	0.876
Q86XP3	817	S	4.781	0.00397285	Up	ATP-dependent RNA helicase DDX42 OS=Homo sapiens OX=9606 GN=DDX42 PE=1 SV=1	DDX42					0.259	0.616	0.202		0.196	0.39			1.065		1.191		2.514				2.907		2.492	0.281	2.498	5.101					0.748	1.502	1.591
Q8IWB9	790	S	0.752	0.00200101	Down	Testis-expressed protein 2 OS=Homo sapiens OX=9606 GN=TEX2 PE=1 SV=2	TEX2	1.163	1.219	1.391	1.159				1.05	1.513	1.209	0.922	0.871		0.933	0.91	1.184	0.789	0.338	0.754	0.821		0.709			0.921	0.835	0.893	1.006	1.265	1.201		0.836	0.748
Q8IY57	174	S	1.639	0.010388	Up	YY1-associated factor 2 OS=Homo sapiens OX=9606 GN=YAF2 PE=1 SV=3	YAF2	0.727	0.875	0.602	0.518	0.871	0.531	1.336	0.569	0.331	0.909	1.321	0.838	1.208	2.06	0.893	0.973	1.048	1.978	0.76	0.763	1.38	0.489	1.677	0.769	0.356	0.913	2.735	1.154	1.12	1.348	1.224	1.457	1.798
Q8IY57	179	S	1.639	0.0411935	Up	YY1-associated factor 2 OS=Homo sapiens OX=9606 GN=YAF2 PE=1 SV=3	YAF2		1.193			0.814	0.524	1.417	0.692	0.383	0.915			1.4	2.142	1.033	1.109	1.269	2.708			1.731	0.643	1.613	0.669	0.415	0.993	3.628	1.059		1.929	1.271	1.452	1.778
Q8IY57	167	S	1.384	0.022394	Up	YY1-associated factor 2 OS=Homo sapiens OX=9606 GN=YAF2 PE=1 SV=3	YAF2	1.019	1.205	1.019	0.64	1.028	0.652	1.196	0.993	0.504	0.853	1.689	1	1.06	1.428	1.013	1.581	1.053	1.619	1.187	1.024	1.738	0.811	1.647	0.784	0.648	1.05	2.181	0.827	1.159	1.602	1.069	1.148	1.318
Q8N0X7	357	S	1.659	0.0408277	Up	Spartin OS=Homo sapiens OX=9606 GN=SPART PE=1 SV=1	SPART		0.774			0.563	0.589	0.994	0.714					1.108	1.633		0.876		0.836			0.666	0.788	0.541	1.005			0.8	1.228		1.208	0.896
Q8N1G0	253	S	1.734	0.000670995	Up	Zinc finger protein 687 OS=Homo sapiens OX=9606 GN=ZNF687 PE=1 SV=1	ZNF687	0.58	0.929	0.544	0.645	0.566	0.522	1.038	0.645	0.647	0.851	0.976	1.55	1.315	0.854	1.46	0.794	1.509	0.642	1.04	0.767	1.213	1.048	0.948	0.345	0.977	0.964	0.723	0.932	0.891	1.058	1.502	0.57	0.464
Q8N292	156	S	1.335	0.0221761	Up	Protein GAPT OS=Homo sapiens OX=9606 GN=GAPT PE=1 SV=1	GAPT	0.794	1.121	1.008	0.755	0.918	0.898	0.802	0.562	0.691	1.399	1.419	1.347	1.16	1.178	0.923	0.857	1.479	0.851	1.34	0.944	1.078	1.228	0.785	1.22	1.006	1.106	0.696	0.983	1.054	1.142	1.217	1.095	1.047
Q8NA72	109	S	0.681	0.0334955	Down	Centrosomal protein POC5 OS=Homo sapiens OX=9606 GN=POC5 PE=1 SV=2	POC5	1.276		1.218	1.007							0.838	0.752							0.824	0.862									1.384
Q8TDB6	9	S	1.493	0.0282735	Up	E3 ubiquitin-protein ligase DTX3L OS=Homo sapiens OX=9606 GN=DTX3L PE=1 SV=1	DTX3L		0.782						0.727						1.061		1.192		0.577				1.315					0.68	0.923		1.142
Q8TDY2	237	S	1.418	0.0454963	Up	RB1-inducible coiled-coil protein 1 OS=Homo sapiens OX=9606 GN=RB1CC1 PE=1 SV=3	RB1CC1	0.952	1.079	0.963	0.848	0.704	0.601	1.188	0.437	0.491	1.124	0.989	1.244	1.533	0.735	1.146	0.896	1.782	0.647	0.891	0.878	1.782	1.325	0.618	1.117	1.217	1.633	1.076	0.896	0.933	0.92	1.705	0.661	1.112
Q8WU90	381	S	1.447	0.030103	Up	Zinc finger CCCH domain-containing protein 15 OS=Homo sapiens OX=9606 GN=ZC3H15 PE=1 SV=1	ZC3H15	0.497	0.603	0.349	0.797	0.65	0.528	0.77	0.384	0.835	0.864	1.37	1.063	0.954	0.598	0.89	0.576	0.905	1.336	0.704	0.726	0.798	1.042	0.69	1.026	0.559	0.766	1.131	1.712	0.804	0.945	1.184	1.116	1.854
Q8WVM7	45	S	2.029	0.021051	Up	Cohesin subunit SA-1 OS=Homo sapiens OX=9606 GN=STAG1 PE=1 SV=3	STAG1	0.554	0.607	0.798	0.284	0.387	0.468	0.7	0.355	0.394	1.414	0.981	1.926	1.074	0.371	1.539	0.623	1.951	0.403	1.067	0.498	2.029	0.909	0.75	0.497	1.36	2.961	0.71	1.111	0.559	1.061	1.166	0.815	1.775
Q8WYP5	1996	S	0.556	0.00596665	Down	Protein ELYS OS=Homo sapiens OX=9606 GN=AHCTF1 PE=1 SV=3	AHCTF1	2.619	1.069	1.634	1.146	1.46	1.053	0.902	1.904	1.122	0.647	0.666	0.741	1.104	0.523	0.738	0.78	0.724	0.198	1.234	0.781	1.53	0.899	1.648	0.802	2.267	1.312	0.383	0.582	0.789	0.398	0.758	1.075	0.576
Q92597	332	S	1.378	0.035849	Up	Protein NDRG1 OS=Homo sapiens OX=9606 GN=NDRG1 PE=1 SV=1	NDRG1									0.762	0.86					1.136		1.099								1.081	1.167						0.893	1.149
Q92597	336	S	1.328	0.00697762	Up	Protein NDRG1 OS=Homo sapiens OX=9606 GN=NDRG1 PE=1 SV=1	NDRG1	0.832	0.846	0.837	0.795	1.047	0.906	0.618	0.657	0.905	0.856	1.164	1.468	1.107	0.792	1.297	0.933	0.955	0.447	0.961	0.707	1.011	0.944	1.08	0.794	1.084	0.97	0.592	1.42	1.197	1.272	1.212	0.816	0.962
Q92804	432	S	1.367	0.0308428	Up	TATA-binding protein-associated factor 2N OS=Homo sapiens OX=9606 GN=TAF15 PE=1 SV=1	TAF15	0.762	0.722	0.637	0.909				0.587	0.662	0.578	1.084	0.98		1.196	1.094	0.61	0.726	1.309	1.146	0.749		0.849			0.655	0.747	1.025	0.974	1.445	0.832		1.074	1.952
Q92922	357	S	1.405	0.0357426	Up	SWI/SNF complex subunit SMARCC1 OS=Homo sapiens OX=9606 GN=SMARCC1 PE=1 SV=3	SMARCC1	0.519	0.864	0.296	0.657	0.596	0.576	1.39	0.525	0.678	0.556	0.879	0.738	1.293	0.841	1.264	0.75	0.782	1.177	0.566	0.523	0.611	0.771	0.571	0.995	0.611	0.723	1.369	1.515	0.86	1.427	1.203	0.928	1.868
Q93074	698	S	1.47	0.0178783	Up	Mediator of RNA polymerase II transcription subunit 12 OS=Homo sapiens OX=9606 GN=MED12 PE=1 SV=4	MED12	0.776	1.051	0.661	0.659	0.685	0.492	1.035	0.566	0.854	0.963	0.998	1.557	0.739	0.767	1.609	0.979	1.315	0.894	0.853	0.515	0.789	1.343	0.775	0.545	0.877	0.958	1.726	1.253	0.608	1.187	2.133	0.798	0.819
Q96BR1	126	S	0.677	0.0241555	Down	Serine/threonine-protein kinase Sgk3 OS=Homo sapiens OX=9606 GN=SGK3 PE=1 SV=1	SGK3	1.181	1.192	1.164	1.429	1.058	0.821	0.709	0.434	1.218	0.897	0.764	0.706	0.705	0.542	0.642	0.712	0.72	0.666	0.568	0.802	1.015	0.704	0.885	1.014	1.351	0.827	1.324	3.316	1.276	0.803	0.679	1.942	0.592
Q96D71	274	S	1.387	0.0347111	Up	RalBP1-associated Eps domain-containing protein 1 OS=Homo sapiens OX=9606 GN=REPS1 PE=1 SV=3	REPS1									0.606	0.541					0.817		0.774								1.422	0.86						1.316	1.206
Q96E39	326	S	1.567	0.0161659	Up	RNA binding motif protein, X-linked-like-1 OS=Homo sapiens OX=9606 GN=RBMXL1 PE=1 SV=1	RBMXL1	0.46	0.462	1.272	0.434	0.58	0.579	0.483	0.464	0.931	1.001	1.108	0.873	1.234	0.857	0.912	0.64	1.686	1.162	1.216	0.627	1.46	1.086	1.319	0.663	1.264	1.816	0.813	1.258	0.948	0.457	0.611	1.191	2.226
Q96EI5	67	S	0.598	0.00671392	Down	Transcription elongation factor A protein-like 4 OS=Homo sapiens OX=9606 GN=TCEAL4 PE=1 SV=2	TCEAL4	1.205	0.931	1.317	1.685	1.139	1.745	1.331	0.695			0.738	0.653	0.706	0.719		0.94		0.451	0.796	0.986	1.196	0.93	1.919	0.92			0.924	1.032	1.38	0.936	0.68
Q96F86	131	S	0.757	0.0356018	Down	Enhancer of mRNA-decapping protein 3 OS=Homo sapiens OX=9606 GN=EDC3 PE=1 SV=1	EDC3	1.577	1.034	1.001	0.71	0.982	0.935	0.837	1.449	1.443	0.887	0.728	0.743	0.887	0.723	0.916	0.714	1.044	0.455	0.729	0.52	0.859	0.883	0.902	0.629	1.415	0.675	0.747	0.879	0.71	0.776	0.957	0.684	0.553
Q96J01	273	S	0.502	0.0265573	Down	THO complex subunit 3 OS=Homo sapiens OX=9606 GN=THOC3 PE=1 SV=1	THOC3		1.417						1.206						0.605		0.712		0.609				0.73					0.787	0.937		0.558
Q96JM3	108	S	1.377	0.0378377	Up	Chromosome alignment-maintaining phosphoprotein 1 OS=Homo sapiens OX=9606 GN=CHAMP1 PE=1 SV=2	CHAMP1	0.769	0.762	0.645	0.716	1.068	0.566	0.738	0.421	0.82	1.129	0.695	1.32	1.14	1.205	0.979	0.677	1.342	0.45	0.62	0.642	0.938	0.824	0.928	1.075	0.773	0.96	0.822	1.377	1.145	0.795	1.179	0.902	0.907
Q96KQ7	356	S	2.048	0.0377104	Up	Histone-lysine N-methyltransferase EHMT2 OS=Homo sapiens OX=9606 GN=EHMT2 PE=1 SV=3	EHMT2		0.674						0.535						1.132		1.344		0.503				0.847					0.5	1.292		1.423
Q96N64	81	S	1.317	0.0468175	Up	PWWP domain-containing protein 2A OS=Homo sapiens OX=9606 GN=PWWP2A PE=1 SV=2	PWWP2A	0.926	0.777	0.985	0.744	0.982	0.653	0.904	0.491			1.127	1.25	1.119	0.759		1.065		0.894	1.023	0.816	1.399	1.24	0.834	0.834			0.936	0.988	0.951	1.029	1.042
Q96NY9	95	S	0.688	0.0401313	Down	Crossover junction endonuclease MUS81 OS=Homo sapiens OX=9606 GN=MUS81 PE=1 SV=3	MUS81	1.159	0.753	1.76	1.068	0.845	1.17	0.908	0.877	2.125	1.494	0.776	0.962	0.84	0.588	0.548	0.839	1.307	0.562	1.084	0.713	1.205	1.051	0.875	0.829	0.908	1.275	0.676	1.373	1.042	0.603	0.869	1.414	0.77
Q96PK6	618	S	1.465	0.0156208	Up	RNA-binding protein 14 OS=Homo sapiens OX=9606 GN=RBM14 PE=1 SV=2	RBM14	0.555	0.813	1.444	0.519	0.655	0.851	0.611	0.604	0.808	0.479	1.113	0.956	0.789	1.3	1.548	0.735	1.083	0.59	0.696	0.64	0.841	0.839	0.699	0.523	0.968	1.976	0.634	1.607	0.992	0.777	1.743	0.939	1.055
Q96PV6	351	S	0.742	0.00849748	Down	Leukocyte receptor cluster member 8 OS=Homo sapiens OX=9606 GN=LENG8 PE=1 SV=3	LENG8	1.627	1.007	1.378	1.079	1.099	1.135	1.087	0.875	1.421	0.794	0.884	0.907	1.036	0.68	0.888	0.739	0.838	0.571	0.997	0.83	1.223	0.807	1.1	1.071	1.267	0.94	0.606	1.053	0.992	0.563	0.835	0.92	0.735
Q96Q42	466	S	1.983	0.0484657	Up	Alsin OS=Homo sapiens OX=9606 GN=ALS2 PE=1 SV=2	ALS2					1.073	0.887	0.551		0.939	0.65			0.891		1.728		2.26				1.564		1.135	0.513	0.915	1.217					1.097	0.947	0.945
Q96QH2	521	S	0.758	0.0205806	Down	PML-RARA-regulated adapter molecule 1 OS=Homo sapiens OX=9606 GN=PRAM1 PE=1 SV=3	PRAM1	1.337	1.534	1.72	0.912	0.956	0.805	0.873	1.224	1.268	0.948	0.684	0.834	0.878	1.005	0.789	1.036	0.915	0.612	0.711	0.566	1.134	0.852	1.689	0.959	1.178	1.155	1.155	1.235	0.998	0.957	0.899	1.469	1.272
Q96RK0	721	S	1.331	0.0360805	Up	Protein capicua homolog OS=Homo sapiens OX=9606 GN=CIC PE=1 SV=2	CIC		0.986			0.717	0.605	1.241	0.779	0.699	1.127			1.337	1.241	0.992	1.113	1.168	1.224			0.936	0.993	0.632	1.032	0.808	0.925	1.411	0.498		1.694	1.195	0.576	0.633
Q96ST2	313	S	1.662	0.0263657	Up	Protein IWS1 homolog OS=Homo sapiens OX=9606 GN=IWS1 PE=1 SV=2	IWS1	0.501		0.515	0.923					0.542	0.852	0.909	1.088			1.532		0.903		0.632	0.644					0.62	0.605			0.57			0.585	0.975
Q96ST8	44	S	1.397	0.0290238	Up	Centrosomal protein of 89 kDa OS=Homo sapiens OX=9606 GN=CEP89 PE=1 SV=3	CEP89									0.882	0.81					1.229		1.135								1.093	1.155						0.886	0.882
Q96T23	1282	S	0.716	0.0477874	Down	Remodeling and spacing factor 1 OS=Homo sapiens OX=9606 GN=RSF1 PE=1 SV=2	RSF1	1.111	1.022	1.319	0.722	1.577	0.798	0.846	1.975	1.431	1.136	0.901	0.69	0.827	0.524	1.174	0.98	0.886	0.592	0.74	0.578	1.18	0.995	1.307	0.609	0.925	1.04	1.079	0.528	1.053	0.961	1.031	0.791	0.53
Q96T58	2481	S	1.316	0.0465431	Up	Msx2-interacting protein OS=Homo sapiens OX=9606 GN=SPEN PE=1 SV=1	SPEN		0.93			0.839	0.871	0.894	0.688	0.806	0.807			1.177	0.682	1.392	1.023	1.209	0.588			1.02	0.895	0.927	0.94	0.969	1.086	1.091	0.812		0.977	1.5	0.846	0.904
Q99590	1127	S	1.516	0.00621297	Up	Protein SCAF11 OS=Homo sapiens OX=9606 GN=SCAF11 PE=1 SV=2	SCAF11	0.878	0.828	1.104	0.658	0.923	0.717	0.666	0.628	0.737	0.582	0.847	0.861	1.333	1.587	1.674	0.786	1.107	0.53	1.315	0.576	1.186	0.706	1.085	0.727	0.862	1.44	0.739	0.795	1.04	0.787	1.293	0.737	0.735
Q9BQG0	1163	S	0.754	0.0199343	Down	Myb-binding protein 1A OS=Homo sapiens OX=9606 GN=MYBBP1A PE=1 SV=2	MYBBP1A	1.129	1.146	1.146	0.955	0.738	1.12	0.883	0.92	1.359	0.599	0.68	0.843	0.816	0.696	0.747	0.883	0.613	0.698	1.537	0.693	1.153	0.971	0.68	1.134	1.09	0.815	0.949	1.121	1.223	0.714	0.785	0.707	0.522
Q9BRD0	235	S	0.735	0.037091	Down	BUD13 homolog OS=Homo sapiens OX=9606 GN=BUD13 PE=1 SV=1	BUD13		1.267			0.979	1.196	1.204	1.15					1.11	0.684		0.763		0.691			1.43	1.034	1.181	0.899			1.138	0.747		1.02	1.609
Q9BUJ2	687	S	2.027	0.036343	Up	Heterogeneous nuclear ribonucleoprotein U-like protein 1 OS=Homo sapiens OX=9606 GN=HNRNPUL1 PE=1 SV=2	HNRNPUL1	0.302	1.03	1.37	0.153	0.431	0.589	0.398	0.292	0.2	0.259	1.14	0.429	1.051	0.407	1.581	0.508	2.013	0.171	1.831	0.198	2.182	2.095	1.704	0.594	1.891	4.281	0.747	0.585	0.518	0.593	1.353	0.505	1.991
Q9BVC5	184	S	1.757	0.00471679	Up	Ashwin OS=Homo sapiens OX=9606 GN=C2orf49 PE=1 SV=1	C2orf49	0.686		0.78	0.804							1.4	1.259							1.695	0.719									0.821
Q9BW71	199	S	0.757	0.0387706	Down	HIRA-interacting protein 3 OS=Homo sapiens OX=9606 GN=HIRIP3 PE=1 SV=3	HIRIP3	0.994	0.741	1.551	0.948	0.878	0.916	0.787	0.932	1.439	0.92	1.072	0.838	0.704	0.442	0.694	0.854	0.748	0.438	0.686	0.772	0.95	1.088	0.991	0.75	1.559	0.966	0.665	0.979	1.235	0.608	0.767	0.998	0.795
Q9BXL5	120	S	0.553	0.0261701	Down	Hemogen OS=Homo sapiens OX=9606 GN=HEMGN PE=1 SV=1	HEMGN		1.009						1.142						0.55		0.64		0.439				0.533					1.402	1.426		1.038
Q9BY77	370	S	2.202	0.0349369	Up	Polymerase delta-interacting protein 3 OS=Homo sapiens OX=9606 GN=POLDIP3 PE=1 SV=2	POLDIP3									0.453	0.546					1.23		0.97								1.148	2.123						0.529	0.963
Q9BYT8	32	S	1.462	0.0391516	Up	Neurolysin, mitochondrial OS=Homo sapiens OX=9606 GN=NLN PE=1 SV=1	NLN		0.649						0.602						0.976		0.853		0.543				0.71					0.529	1.985		0.54
Q9BYW2	458	S	0.671	0.0421875	Down	Histone-lysine N-methyltransferase SETD2 OS=Homo sapiens OX=9606 GN=SETD2 PE=1 SV=3	SETD2	1.166	1.053	1.138	0.933				1.871			0.738	0.851		0.704		1.015		0.773	0.591	0.813		0.821					0.94	0.806	1.118	0.891
Q9BZ95	150	S	0.747	0.0111075	Down	Histone-lysine N-methyltransferase NSD3 OS=Homo sapiens OX=9606 GN=NSD3 PE=1 SV=1	NSD3	1.229	1.052	1.131	1.007				1.176	0.955	0.794	0.961	0.814		0.526	0.81	0.848	0.744	0.594	0.993	0.751		0.879			1.223	0.92	0.843	1.137	1.057	0.512		1.093	0.807
Q9BZJ0	848	S	1.582	0.036186	Up	Crooked neck-like protein 1 OS=Homo sapiens OX=9606 GN=CRNKL1 PE=1 SV=4	CRNKL1		0.741						0.649						1.166		1.033		0.595				0.975					1.019	1.605		0.89
Q9C0A6	1043	S	1.644	0.0383774	Up	Histone-lysine N-methyltransferase SETD5 OS=Homo sapiens OX=9606 GN=SETD5 PE=1 SV=2	SETD5		0.821						0.693	0.857	1.023				2.112	1.022	1.241	1.205	1.739				0.982			0.886	1.076	1	1.353		1.835		1.003	0.963
Q9H0E3	855	S	0.757	0.0368917	Down	Histone deacetylase complex subunit SAP130 OS=Homo sapiens OX=9606 GN=SAP130 PE=1 SV=1	SAP130	1.108	1.348	1.277	0.893	0.974	0.991	0.766	1.344			0.852	0.768	0.777	0.623		1.094		0.965	0.729	0.724	1.092	0.813	1.106	0.712			1.287	0.763	1.093	1.046	0.681
Q9H165	328	S	1.495	0.0239629	Up	B-cell lymphoma/leukemia 11A OS=Homo sapiens OX=9606 GN=BCL11A PE=1 SV=2	BCL11A		0.709						0.821	0.659	0.784				0.797	1.304	1.029	1.315	0.605				1.062			0.842	1.226	0.626	1.173		0.683		0.84	1.145
Q9H1E3	50	S	0.655	0.0178173	Down	Nuclear ubiquitous casein and cyclin-dependent kinase substrate 1 OS=Homo sapiens OX=9606 GN=NUCKS1 PE=1 SV=1	NUCKS1	1.516	0.881	0.971	1.687	1.238	1.758	0.865	1.025			0.898	0.956	0.827	0.726		0.665		0.46	1.673	0.941	1.431	0.571	0.815	0.895			0.592	0.729	1.741	0.544	0.99
Q9H410	57	S	0.76	0.04491	Down	Kinetochore-associated protein DSN1 homolog OS=Homo sapiens OX=9606 GN=DSN1 PE=1 SV=2	DSN1	1.222	0.897	1.238	0.745	0.87	1.046	0.99	1.03			1.145	0.612	0.777	0.493		0.79		0.591	0.894	0.607	0.816	0.896	0.802	0.967			0.727	0.838	0.811	0.573	0.849
Q9HD40	98	S	1.633	0.0190836	Up	O-phosphoseryl-tRNA(Sec) selenium transferase OS=Homo sapiens OX=9606 GN=SEPSECS PE=1 SV=2	SEPSECS		0.546						0.506						0.908		0.81		0.398				0.808					0.831	1.299		0.642
Q9NRI5	97	S	0.555	0.014872	Down	Disrupted in schizophrenia 1 protein OS=Homo sapiens OX=9606 GN=DISC1 PE=1 SV=3	DISC1	3.721	0.96	1.591	1.38	0.97	1.265	0.862	1.419	0.809	1.109	0.767	1.106	0.68	0.55	0.639	0.952	0.783	0.421	1.457	0.897	1.083	0.766	0.898	1.589	1.463	1.533	0.567	0.911	1.149	0.436	0.55	0.772	0.496
Q9NWH9	890	S	1.865	0.00602456	Up	SAFB-like transcription modulator OS=Homo sapiens OX=9606 GN=SLTM PE=1 SV=2	SLTM	0.661	0.718	0.766	0.391	0.496	0.56	0.507	0.3			1.256	0.887	0.685	1.508		0.791		0.475	1.331	0.625	1.026	0.936	0.822	0.524			0.538	1.696	1.136	0.822	0.824
Q9NYL9	25	S	1.408	0.0227128	Up	Tropomodulin-3 OS=Homo sapiens OX=9606 GN=TMOD3 PE=1 SV=1	TMOD3	0.774	1.198	0.678	0.602	0.854	0.552	1.022	0.761	0.52	1.434	1.126	1.119	1.197	0.754	1.639	1.137	1.301	0.697	1.022	0.646	1.2	1.832	1.128	0.655	0.81	1.291	1.238	0.505	0.887	1.338	1.117	0.509	0.826
Q9NYV4	333	S	1.693	0.00213514	Up	Cyclin-dependent kinase 12 OS=Homo sapiens OX=9606 GN=CDK12 PE=1 SV=2	CDK12									0.719	0.701					1.227		1.177								1.15	0.932						0.735	0.651
Q9P258	16	S	1.495	0.0308789	Up	Protein RCC2 OS=Homo sapiens OX=9606 GN=RCC2 PE=1 SV=2	RCC2		0.746						0.717						1.169		1.018		0.598				0.942					0.524	1.529		0.654
Q9UBC2	593	S	1.414	0.042608	Up	Epidermal growth factor receptor substrate 15-like 1 OS=Homo sapiens OX=9606 GN=EPS15L1 PE=1 SV=1	EPS15L1	0.677	0.8	0.795	0.501	0.622	0.495	0.944	0.626	0.748	0.668	0.907	1.052	0.826	0.724	1.627	0.51	1.16	1.003	0.611	0.631	0.896	1.067	0.826	0.67	0.744	0.701	1.33	1.15	0.694	1.072	3.144	0.616	1.075
Q9UIF9	1747	S	1.443	0.0315476	Up	Bromodomain adjacent to zinc finger domain protein 2A OS=Homo sapiens OX=9606 GN=BAZ2A PE=1 SV=4	BAZ2A	0.786		1.563	0.549	0.795	0.752	0.666		0.579	0.552	0.997	0.89	1.091		1.425		1.225		1.377	0.422	1.714		1.298	0.676	1.197	1.866			0.691		1.007	0.765	0.872
Q9UKA4	1019	S	1.74	0.0106156	Up	A-kinase anchor protein 11 OS=Homo sapiens OX=9606 GN=AKAP11 PE=1 SV=1	AKAP11		0.796						0.69	0.907	0.924				1.93	1.188	1.559	1.095	0.438				1.029			1.13	1.136	0.88	0.496		1.289		0.603	0.499
Q9ULT0	182	S	0.715	0.013878	Down	Tetratricopeptide repeat protein 7A OS=Homo sapiens OX=9606 GN=TTC7A PE=1 SV=3	TTC7A	1.104		1.419	1.142	1.1	1.422	0.963		1.659	1.034	0.7	0.767	1.253		0.756		0.92		1.168	1.14	1.83		0.897	1.273	1.161	1.275			1.395		0.75	1.221	0.691
Q9ULW0	186	S	0.478	0.0345357	Down	Targeting protein for Xklp2 OS=Homo sapiens OX=9606 GN=TPX2 PE=1 SV=2	TPX2	1.754	0.77	1.835	1.612				1.866			0.609	0.737		0.348		1.303		0.134	2.13	1.125		1.086					0.24	0.533	0.829	0.382
Q9UPN3	1367	S	0.741	0.0336036	Down	Microtubule-actin cross-linking factor 1, isoforms 1/2/3/5 OS=Homo sapiens OX=9606 GN=MACF1 PE=1 SV=4	MACF1	1.598	0.682	1.355	1.155	1.569	0.922	0.855	0.749	1.306	0.914	0.709	0.877	0.788	0.755	0.788	1.142	0.704	0.321	1.046	0.848	1.198	1	0.854	2.395	1.377	1.609	0.321	0.661	1.164	0.568	1.284	0.988	0.672
Q9UQ35	1693	S	0.571	0.0245706	Down	Serine/arginine repetitive matrix protein 2 OS=Homo sapiens OX=9606 GN=SRRM2 PE=1 SV=2	SRRM2	1.3	1.175	0.87	1.427	0.802	0.871	1.244	1.695			0.968	0.503	0.967	0.198		0.714		0.905	0.657	0.74	0.962	0.929	1.1	0.699			1.708	0.826	1.343	1.002	1.166
Q9UQ35	1878	S	0.58	0.00484953	Down	Serine/arginine repetitive matrix protein 2 OS=Homo sapiens OX=9606 GN=SRRM2 PE=1 SV=2	SRRM2		1.277						1.203						0.736		0.702		0.724				0.899					1.237	0.881		0.691
Q9Y228	3	S	1.367	0.0474439	Up	TRAF3-interacting JNK-activating modulator OS=Homo sapiens OX=9606 GN=TRAF3IP3 PE=1 SV=2	TRAF3IP3	0.771	0.752	0.701	0.777				0.343	0.879	0.606	1.077	0.707		1.018	1.192	0.884	0.78	0.437	0.937	0.601		0.866			0.893	1.123	0.632	1.34	0.792	0.547		0.877	0.852
Q9Y2D5	152	S	1.429	0.029349	Up	A-kinase anchor protein 2 OS=Homo sapiens OX=9606 GN=AKAP2 PE=1 SV=3	AKAP2	0.764	0.879	0.663	0.924	1.137	0.659	0.996	0.661	0.941	1.446	1.231	1.53	1.276	0.69	1.748	1.652	0.945	0.808	1.474	0.967	0.853	0.951	0.992	1.033	1.258	1.223	0.863	1.134	1.659	1.443	0.93	0.841	0.802
Q9Y2W1	746	S	0.65	0.0319241	Down	Thyroid hormone receptor-associated protein 3 OS=Homo sapiens OX=9606 GN=THRAP3 PE=1 SV=2	THRAP3	0.539	1.171	1.427	1.335	0.832	1.568	0.813	1.463	0.795	0.952	1.026	0.525	0.594	0.283	0.99	0.694	0.846	0.307	0.425	0.568	1.039	0.5	1.065	0.805	0.645	0.84	1.133	0.669	0.791	0.586	1.275	0.922	0.805
Q9Y2W1	939	S	1.514	0.0134125	Up	Thyroid hormone receptor-associated protein 3 OS=Homo sapiens OX=9606 GN=THRAP3 PE=1 SV=2	THRAP3	0.589	1.012	0.49	0.447	0.823	0.419	1.144	0.639	0.473	0.574	0.586	1.294	1.177	0.937	1.089	0.798	1.123	1.057	0.581	0.45	1.011	0.969	0.972	0.625	0.604	0.817	1.282	0.775	0.507	0.954	1.439	0.545	0.704
Q9Y383	354	S	1.439	0.010837	Up	Putative RNA-binding protein Luc7-like 2 OS=Homo sapiens OX=9606 GN=LUC7L2 PE=1 SV=2	LUC7L2	0.731	0.968	0.974	0.714	0.48	0.582	0.805	0.697	0.707	1.045	0.904	1.059	1.425	0.81	1.126	0.832	1.603	1.412	0.793	0.548	0.994	1.058	0.816	0.731	0.83	1.097	1.707	1.152	0.759	1.034	0.84	0.71	1.364
Q9Y3B9	266	S	0.531	0.0343967	Down	RRP15-like protein OS=Homo sapiens OX=9606 GN=RRP15 PE=1 SV=2	RRP15		1.039			1.32	1.765	1.689	0.937	2.307	0.608			0.549	0.636	1.212	0.827	0.445	0.434			0.48	1.305	1.153	1.274	0.707	0.791	0.563	1.377		0.957	1.59	0.871	0.533
Q9Y4B5	306	S	2.403	0.015631	Up	Microtubule cross-linking factor 1 OS=Homo sapiens OX=9606 GN=MTCL1 PE=1 SV=5	MTCL1		0.46						0.575						1.237		1.25		0.212				1.344					0.572	1.477		1.04
Q9Y6X9	725	S	0.635	0.0478941	Down	ATPase MORC2 OS=Homo sapiens OX=9606 GN=MORC2 PE=1 SV=2	MORC2	2.302	1.628	1.606	0.86	1.074	0.869	0.987	1.383	0.627	1.113	0.824	1.106	1.251	0.209	0.632	0.733	0.781	1.945	1.551	0.7	1.496	1.014	1.315	0.939	1.554	1.092	1.778	0.457	0.905	1.362	0.78	0.669	0.373
O75475	122	T	1.378	0.0328962	Up	PC4 and SFRS1-interacting protein OS=Homo sapiens OX=9606 GN=PSIP1 PE=1 SV=1	PSIP1	0.673	1.009	0.467	0.551	0.606	0.392	0.679	0.783	1.427	0.849	0.77	1.016	1.126	0.788	1.316	0.951	1.208	0.48	0.501	0.49	0.751	0.978	0.75	0.625	0.669	0.792	0.911	1.061	0.631	1.041	1.668	0.913	1.025
O75533	244	T	1.546	0.0201687	Up	Splicing factor 3B subunit 1 OS=Homo sapiens OX=9606 GN=SF3B1 PE=1 SV=3	SF3B1		0.55			0.776	0.722	0.894	0.492	0.652	0.53			0.882	1.188	0.596	1.192	1.239	0.56			1.412	1.748	0.786	0.878	2.177	1.137	0.753	2.541		0.792	0.74	1.536	0.841
O75533	313	T	1.389	0.0192329	Up	Splicing factor 3B subunit 1 OS=Homo sapiens OX=9606 GN=SF3B1 PE=1 SV=3	SF3B1		0.608			0.872	0.853	0.806	0.564	0.75	0.52			1.023	0.829	0.944	0.824	1.315	0.761			1.007	1.474	1.068	0.695	1.505	1.236	1.125	3.281		0.829	1.154	1.255	0.903
O75533	142	T	1.724	0.0227663	Up	Splicing factor 3B subunit 1 OS=Homo sapiens OX=9606 GN=SF3B1 PE=1 SV=3	SF3B1		0.709						0.622	0.587	0.702				1.39	0.914	0.843	1.37	0.768				1.274			1.077	0.971	0.762	0.875		1.035		0.865	0.726
O75533	296	T	1.374	0.00464096	Up	Splicing factor 3B subunit 1 OS=Homo sapiens OX=9606 GN=SF3B1 PE=1 SV=3	SF3B1		0.777			0.842	0.812	0.98	0.728					1.221	1.138		1.054		0.744			1.242	1.184	1.021	0.944			0.931	1.394		0.701	0.9
P20042	111	T	1.368	0.00771595	Up	Eukaryotic translation initiation factor 2 subunit 2 OS=Homo sapiens OX=9606 GN=EIF2S2 PE=1 SV=2	EIF2S2	0.812	0.546	0.976	0.633	0.932	0.687	0.742	0.885	1.081	0.995	0.944	1.053	1.378	1.28	0.829	1.367	1.086	0.361	1.165	0.736	1.007	1.061	1.053	0.698	0.972	0.996	0.472	0.954	1.071	0.746	1.057	1.016	0.981
P24928	1915	T	1.434	0.0226831	Up	DNA-directed RNA polymerase II subunit RPB1 OS=Homo sapiens OX=9606 GN=POLR2A PE=1 SV=2	POLR2A									0.856	0.859					1.297		1.162								1.237	1.701						0.679	0.819
P35611	724	T	2.112	0.0349567	Up	Alpha-adducin OS=Homo sapiens OX=9606 GN=ADD1 PE=1 SV=2	ADD1		0.59						0.554						1.374		1.042		0.314				1.066					0.362	1.014		0.612
P53396	453	T	2.932	0.00376276	Up	ATP-citrate synthase OS=Homo sapiens OX=9606 GN=ACLY PE=1 SV=3	ACLY		0.547						0.593						1.584		1.759		0.065				0.555					0.005	0.114		0.14
Q01433	117	T	2.073	0.00174284	Up	AMP deaminase 2 OS=Homo sapiens OX=9606 GN=AMPD2 PE=1 SV=2	AMPD2		0.563						0.558						1.127		1.197		0.439				0.79					0.214	0.869		0.391
Q04941	145	T	1.639	0.0124593	Up	Proteolipid protein 2 OS=Homo sapiens OX=9606 GN=PLP2 PE=1 SV=1	PLP2		0.782			0.922	0.642	0.518	0.557					1.032	1.208		1.124		0.434			1.167	0.685	1.299	0.645			0.747	0.681		1.01	1.377
Q13769	328	T	1.518	0.000123144	Up	THO complex subunit 5 homolog OS=Homo sapiens OX=9606 GN=THOC5 PE=1 SV=2	THOC5	0.734	0.559	0.643	0.573				0.655	0.567	0.586	0.843	0.999		0.966	0.937	1.146	0.727	0.822	0.99	0.489		1.194			1.117	0.628	0.739	0.908	1.365	2.1		1.174	0.96
Q5T4S7	2724	T	1.393	0.0486045	Up	E3 ubiquitin-protein ligase UBR4 OS=Homo sapiens OX=9606 GN=UBR4 PE=1 SV=1	UBR4	0.882	1.478	0.737	0.675	0.779	0.413	1.005	0.636	0.538	1.06	0.92	1.089	1.419	0.657	1.352	1.039	1.521	1.164	0.9	0.669	1.124	1.259	0.861	0.799	0.801	1.308	2.109	0.662	0.706	1.789	2.064	0.455	0.678
Q66K74	638	T	0.646	0.037069	Down	Microtubule-associated protein 1S OS=Homo sapiens OX=9606 GN=MAP1S PE=1 SV=2	MAP1S	1.595	0.98	1.937	1.031	1.271	0.718	1.255	1.029	0.833	0.482	0.739	0.859	0.782	0.861	0.41	0.794	0.586	0.41	0.579	0.846	1.08	0.82	1.443	0.729	2.119	1.136	1.169	1.258	0.901	0.755	1.023	1.465	0.409
Q8NI08	358	T	0.647	0.00140953	Down	Nuclear receptor coactivator 7 OS=Homo sapiens OX=9606 GN=NCOA7 PE=1 SV=2	NCOA7	1.266	1.089	1.137	0.896				1.268			0.779	0.641		0.71		0.799		0.406	0.572	0.59		0.782					0.759	1.444	1	0.912
Q8TF01	410	T	0.443	0.000420674	Down	Arginine/serine-rich protein PNISR OS=Homo sapiens OX=9606 GN=PNISR PE=1 SV=2	PNISR		1.283						1.27						0.574		0.556		0.255				0.638					1.31	0.795		0.479
Q96T37	774	T	1.517	0.0455206	Up	RNA-binding protein 15 OS=Homo sapiens OX=9606 GN=RBM15 PE=1 SV=2	RBM15		0.731						0.719						1.199		1		0.368				0.669					0.342	0.604		0.472
Q9NR30	15	T	1.319	0.00164804	Up	Nucleolar RNA helicase 2 OS=Homo sapiens OX=9606 GN=DDX21 PE=1 SV=5	DDX21		0.892						0.882	1.029	0.808				1.168	1.192	1.167	1.237	0.541				1.139			1.015	0.953	0.843	1.377		0.889		0.816	0.846
Q9NR33	11	T	1.545	0.0267513	Up	DNA polymerase epsilon subunit 4 OS=Homo sapiens OX=9606 GN=POLE4 PE=1 SV=2	POLE4	0.68	1.169	0.62	0.476	1.022	0.474	0.516	1.117	0.727	1.055	0.76	0.946	1.425	0.756	1.151	1.951	1.508	0.339	0.334	0.342	0.839	0.805	1.153	0.361	1.036	1.569	1.419	0.668	1.011	1.658	1.125	1.113	0.923
Q9NRH2	21	T	1.557	0.0234337	Up	SNF-related serine/threonine-protein kinase OS=Homo sapiens OX=9606 GN=SNRK PE=1 SV=2	SNRK	1.374		0.775	0.647	0.619	0.976	0.702		0.585	0.613	1.697	0.799	0.932		1.405		1.288		1.522	0.648	1.647		0.935	1.348	1.239	1.66			0.981		0.788	0.733	1.397
Q9NYV4	514	T	1.383	0.029191	Up	Cyclin-dependent kinase 12 OS=Homo sapiens OX=9606 GN=CDK12 PE=1 SV=2	CDK12	1.451	1.195	0.783	0.584	1.046	0.581	1.027	0.876	0.744	0.635	0.908	1.312	1.893	0.924	1.243	1.171	1.188	1.305	0.719	0.752	1.397	1.245	1.351	0.592	0.868	0.648	1.596	0.829	0.506	1.817	1.901	0.525	0.624
Q9NYV4	893	T	1.344	0.0350375	Up	Cyclin-dependent kinase 12 OS=Homo sapiens OX=9606 GN=CDK12 PE=1 SV=2	CDK12	1.045	1.352	0.734	0.755	0.914	0.695	0.591	0.602	1.093	0.947	1.113	1.19	0.953	1.065	1.933	0.939	1.018	1.105	0.861	0.763	1.178	0.741	1.175	0.944	0.83	0.431	1.15	0.864	0.918	1.415	1.209	0.893	0.884
Q9ULH1	1048	T	1.322	0.0375633	Up	Arf-GAP with SH3 domain, ANK repeat and PH domain-containing protein 1 OS=Homo sapiens OX=9606 GN=ASAP1 PE=1 SV=4	ASAP1		0.937			1.038	0.717	0.735	0.757					1.048	1.029		1.243		0.616			1.406	0.757	1.021	0.655			1.066	0.988		1.133	1.157
Q9UPT8	1210	T	1.585	0.0243478	Up	Zinc finger CCCH domain-containing protein 4 OS=Homo sapiens OX=9606 GN=ZC3H4 PE=1 SV=3	ZC3H4	0.75	1.081	0.536	0.588	0.888	0.541	1.179	0.637	0.549	0.516	0.951	1.317	2.02	0.593	1.277	1.183	0.719	0.751	0.981	0.652	0.838	1.163	1.033	1.313	0.974	0.769	0.656	0.855	1.075	1.426	0.885	1.138	0.845
Q9Y3B9	282	T	0.481	0.00182097	Down	RRP15-like protein OS=Homo sapiens OX=9606 GN=RRP15 PE=1 SV=2	RRP15		1.357			1.738	1.298	1.453	1.302	1.909	0.841			0.508	0.549	1.005	0.898	0.438	0.408			0.484	1.197	1.521	0.911	0.871	0.8	0.644	1.278		1.096	1.568	0.671	0.587
O15116	133	Y	1.505	0.0361013	Up	U6 snRNA-associated Sm-like protein LSm1 OS=Homo sapiens OX=9606 GN=LSM1 PE=1 SV=1	LSM1		0.692			0.867	0.953	0.837	0.691					0.887	1.551		1.211		0.486			0.923	0.764	0.846	1.041			0.543	0.734		0.923	0.863
O15117	571	Y	1.949	0.0448247	Up	FYN-binding protein 1 OS=Homo sapiens OX=9606 GN=FYB1 PE=1 SV=2	FYB1		0.586						0.443						0.954		1.052		0.553				1.641					0.258	2.141		0.459
P68104	141	Y	1.441	0.0046085	Up	Elongation factor 1-alpha 1 OS=Homo sapiens OX=9606 GN=EEF1A1 PE=1 SV=1	EEF1A1	0.629	0.884	0.724	0.501	0.837	0.488	0.615	0.629			0.766	1.057	0.954	0.993		1.01		0.456	0.631	0.521	0.86	0.809	0.744	0.443			0.699	0.964	1.043	0.81	1.046
Q5SW79	364	Y	1.358	0.00698032	Up	Centrosomal protein of 170 kDa OS=Homo sapiens OX=9606 GN=CEP170 PE=1 SV=1	CEP170		0.638						0.607						0.851		0.84		0.801				0.937					0.726	1.042		1.434
O15417	2375	S	1.623	0.0117952	Up	Trinucleotide repeat-containing gene 18 protein OS=Homo sapiens OX=9606 GN=TNRC18 PE=1 SV=3	TNRC18	1.099		0.728	0.566					0.848	0.715	1.218	1.204			1.637		1.077		0.738	0.442					1.016	1.321			0.91			0.929	0.959
O43598	128	S	1.501	0.030358	Up	2'-deoxynucleoside 5'-phosphate N-hydrolase 1 OS=Homo sapiens OX=9606 GN=DNPH1 PE=1 SV=1	DNPH1	0.979		0.915	1.186							1.47	1.613							1.498	1.051									1.226
O43818	15	S	1.304	0.000704485	Up	U3 small nucleolar RNA-interacting protein 2 OS=Homo sapiens OX=9606 GN=RRP9 PE=1 SV=1	RRP9	0.724		0.813	0.853	0.639	0.897	0.957		0.676	0.737	1.058	1.001	1.073		1.013		0.985		0.883	0.793	0.984		1.001	0.954	0.969	1.482			0.944		1.269	0.921	1.599
O75379	17	S	1.812	0.0173483	Up	Vesicle-associated membrane protein 4 OS=Homo sapiens OX=9606 GN=VAMP4 PE=1 SV=2	VAMP4	0.605		0.777	0.835							1.331	1.347							0.912	0.83									1.011
O94967	297	S	1.885	0.00536729	Up	WD repeat-containing protein 47 OS=Homo sapiens OX=9606 GN=WDR47 PE=1 SV=1	WDR47	0.671		0.593	0.734							1.195	1.316							1.396	0.797									1.263
P10398	272	S	0.678	0.0295562	Down	Serine/threonine-protein kinase A-Raf OS=Homo sapiens OX=9606 GN=ARAF PE=1 SV=2	ARAF	1.547		1.494	1.29							1.069	0.889							0.811	0.859									0.911
P12268	122	S	0.717	0.0125006	Down	Inosine-5'-monophosphate dehydrogenase 2 OS=Homo sapiens OX=9606 GN=IMPDH2 PE=1 SV=2	IMPDH2	1.392		1.074	1.123					1.162	0.901	0.859	0.658			0.866		0.858		1.053	0.9					1.049	1.557			1.324			0.823	0.822
P18583	2031	S	0.705	0.00241787	Down	Protein SON OS=Homo sapiens OX=9606 GN=SON PE=1 SV=4	SON	1.097		0.972	1.474	1.159	1.42	1.305		1.394	0.937	0.975	0.79	0.82		0.935		0.777		0.773	0.945	0.998		1.042	0.827	0.952	0.773			0.938		1.036	0.893	0.493
P22626	189	S	0.664	0.0290442	Down	Heterogeneous nuclear ribonucleoproteins A2/B1 OS=Homo sapiens OX=9606 GN=HNRNPA2B1 PE=1 SV=2	HNRNPA2B1	1.397		1.063	1.198							0.809	0.811							0.929	0.918									1.461
P23458	228	S	0.721	0.0497034	Down	Tyrosine-protein kinase JAK1 OS=Homo sapiens OX=9606 GN=JAK1 PE=1 SV=2	JAK1	1.16		1.769	0.897	1.014	1.079	0.715		0.87	1.402	0.909	0.763	0.748		0.818		0.776		1.06	0.936	1.521		1.048	1.099	1.247	1.479			1.431		0.627	1.3	0.784
P23588	192	S	1.665	0.00494683	Up	Eukaryotic translation initiation factor 4B OS=Homo sapiens OX=9606 GN=EIF4B PE=1 SV=2	EIF4B	0.61		0.785	0.649	0.959	0.763	0.632		0.573	0.665	1.236	0.762	1.026		1.85		0.992		0.895	0.62	0.924		1.269	0.646	1.131	1.356			1.172		1.193	0.909	1.864
P25205	728	S	0.512	0.00920637	Down	DNA replication licensing factor MCM3 OS=Homo sapiens OX=9606 GN=MCM3 PE=1 SV=3	MCM3	1.941		1.318	1.032	1.298	1.077	0.771		0.622	0.604	0.58	0.551	0.679		0.407		0.554		0.528	0.989	0.7		1.59	1.128	1.829	0.77			1.86		0.626	1.542	0.383
P26038	56	S	1.449	0.0334027	Up	Moesin OS=Homo sapiens OX=9606 GN=MSN PE=1 SV=3	MSN	0.866		0.726	0.696							1.179	1.031							1.077	0.767									0.892
P26583	181	S	1.679	0.0160358	Up	High mobility group protein B2 OS=Homo sapiens OX=9606 GN=HMGB2 PE=1 SV=2	HMGB2	0.692		0.508	0.628	0.395	0.71	0.538		0.262	0.461	0.989	0.551	0.965		1.203		0.694		1.22	0.676	1.297		0.99	0.975	1.127	1.661			0.654		2.206	1.03	2.396
P35269	377	S	0.464	0.0127682	Down	General transcription factor IIF subunit 1 OS=Homo sapiens OX=9606 GN=GTF2F1 PE=1 SV=2	GTF2F1	1.858		2.095	1.445							0.837	0.833							1.025	0.961									0.702
P38159	337	S	1.483	0.0130768	Up	RNA-binding motif protein, X chromosome OS=Homo sapiens OX=9606 GN=RBMX PE=1 SV=3	RBMX	0.824		1.254	0.914	0.645	0.636	0.821		0.605	0.778	0.871	1.292	1.495		0.968		1.379		0.993	0.87	1.159		0.935	0.75	0.882	1.098			1.103		1.097	1.163	1.44
P38432	218	S	0.4	0.0189594	Down	Coilin OS=Homo sapiens OX=9606 GN=COIL PE=1 SV=1	COIL	2.321		1.876	1.477							0.656	0.858							2.199	1.162									1.046
P46778	104	S	1.837	0.047966	Up	60S ribosomal protein L21 OS=Homo sapiens OX=9606 GN=RPL21 PE=1 SV=2	RPL21	0.314		0.915	0.313	0.403	1.225	0.488		0.546	0.338	1.212	0.586	0.756		1.938		0.722		0.99	0.319	0.678		0.77	0.655	0.786	0.969			1.568		2.137	3.811	2.814
P51608	164	S	0.377	0.018831	Down	Methyl-CpG-binding protein 2 OS=Homo sapiens OX=9606 GN=MECP2 PE=1 SV=1	MECP2	1.573		1.875	1.177	1.317	1.01	3.665				0.916	0.585	0.502						0.79	0.849	0.931		1.213	1.346					1.257		0.659
P54578	394	S	0.493	0.00400544	Down	Ubiquitin carboxyl-terminal hydrolase 14 OS=Homo sapiens OX=9606 GN=USP14 PE=1 SV=3	USP14	1.303		1.595	1.337							0.667	0.724							0.944	0.842									1.103
P55197	370	S	1.391	0.00474529	Up	Protein AF-10 OS=Homo sapiens OX=9606 GN=MLLT10 PE=1 SV=2	MLLT10	1.237		0.951	0.748	0.772	0.658	0.767		0.857	0.724	1.005	1.135	1.171		1.368		1.16		1.055	0.762	0.937		0.87	0.606	0.867	0.795			0.907		0.978	0.995	1.153
P84243	29	S	1.38	0.0425733	Up	Histone H3.3 OS=Homo sapiens OX=9606 GN=H3-3A PE=1 SV=2	H3-3A	0.668		0.724	0.922	0.593	0.737	0.708				1.02	0.758	1.225						1.052	0.834	0.744		0.884	1.245					0.831		0.645
Q00059	124	S	1.451	0.00179889	Up	Transcription factor A, mitochondrial OS=Homo sapiens OX=9606 GN=TFAM PE=1 SV=1	TFAM	0.651		0.727	0.706	0.626	0.634	0.668		0.78	1.152	1.068	0.982	1.221		1.02		1.098		0.952	0.702	0.946		1.087	0.663	0.734	1.339			1.054		1.005	0.674	0.913
Q01433	118	S	0.515	0.0436292	Down	AMP deaminase 2 OS=Homo sapiens OX=9606 GN=AMPD2 PE=1 SV=2	AMPD2	1.629		1.246	0.977							0.668	0.655							1.416	1.108									1.732
Q09666	176	S	0.6	0.0340774	Down	Neuroblast differentiation-associated protein AHNAK OS=Homo sapiens OX=9606 GN=AHNAK PE=1 SV=2	AHNAK	1.185		1.42	0.991							0.706	0.733							0.947	0.953									1.643
Q12888	315	S	1.855	0.0476557	Up	TP53-binding protein 1 OS=Homo sapiens OX=9606 GN=TP53BP1 PE=1 SV=2	TP53BP1	0.752		0.649	0.802							1.66	1.065							1.06	0.822									0.966
Q13233	506	S	1.418	0.00926998	Up	Mitogen-activated protein kinase kinase kinase 1 OS=Homo sapiens OX=9606 GN=MAP3K1 PE=1 SV=4	MAP3K1	1.003		0.689	0.81					0.872	0.718	1.289	1.176			1.238		0.939		1.009	0.706					0.911	1.14			1.189			0.612	0.732
Q13263	200	S	2.35	0.0269235	Up	Transcription intermediary factor 1-beta OS=Homo sapiens OX=9606 GN=TRIM28 PE=1 SV=5	TRIM28	0.578		0.62	0.373	0.606	0.525	0.483				0.576	1.12	2.047						1.197	0.751	0.81		1.218	0.671					1.477		0.722
Q13574	258	S	1.679	0.0428153	Up	Diacylglycerol kinase zeta OS=Homo sapiens OX=9606 GN=DGKZ PE=1 SV=4	DGKZ	1.379		1.904	0.672	0.538	0.823	0.562		0.271	0.562	1.255	1.056	1.2		1.924		1.609		2.394	0.659	1.702		1.309	0.837	1.872	2.686			1.149		1.219	0.881	0.837
Q14676	1033	S	0.653	0.0495313	Down	Mediator of DNA damage checkpoint protein 1 OS=Homo sapiens OX=9606 GN=MDC1 PE=1 SV=3	MDC1	1.339		1.129	0.961							0.702	0.79							0.719	0.875									1.274
Q15059	648	S	1.927	0.0372641	Up	Bromodomain-containing protein 3 OS=Homo sapiens OX=9606 GN=BRD3 PE=1 SV=1	BRD3	0.981		0.966	0.514	0.843	0.633	0.57		0.276	0.296	1.009	0.555	0.998		1.955		1.601		1.396	0.393	1.587		1.366	0.557	1.996	3.067			0.659		1.399	0.529	1.036
Q53SF7	366	S	1.8	0.0235678	Up	Cordon-bleu protein-like 1 OS=Homo sapiens OX=9606 GN=COBLL1 PE=1 SV=3	COBLL1	0.59		0.704	0.61							0.966	1.319							0.821	0.66									0.719
Q5T200	1068	S	1.451	0.0186585	Up	Zinc finger CCCH domain-containing protein 13 OS=Homo sapiens OX=9606 GN=ZC3H13 PE=1 SV=1	ZC3H13	0.984		0.744	0.724	0.728	0.583	0.952		0.75	1.022	0.694	1.311	1.23		1.298		1.348		0.646	0.587	0.953		0.845	0.637	0.908	1.02			0.928		1.392	0.885	0.709
Q6IN85	741	S	0.725	0.00569466	Down	Serine/threonine-protein phosphatase 4 regulatory subunit 3A OS=Homo sapiens OX=9606 GN=PPP4R3A PE=1 SV=1	PPP4R3A	0.721		1.267	0.931	0.901	1.088	0.908		0.948	1.089	0.562	0.765	0.816		0.641		0.772		1.234	1.299	0.692		0.852	1.07	1.385	0.72			1.067		0.741	1.409	0.837
Q6P1L5	184	S	0.419	0.0153023	Down	Protein FAM117B OS=Homo sapiens OX=9606 GN=FAM117B PE=1 SV=2	FAM117B	1.904		1.55	1.335							0.769	0.57							1.412	1.249									0.367
Q7KZ85	91	S	1.455	0.0171421	Up	Transcription elongation factor SPT6 OS=Homo sapiens OX=9606 GN=SUPT6H PE=1 SV=2	SUPT6H	0.578		0.692	0.689							0.927	0.973							0.543	0.656									0.651
Q7Z5H3	395	S	1.799	0.00405422	Up	Rho GTPase-activating protein 22 OS=Homo sapiens OX=9606 GN=ARHGAP22 PE=1 SV=1	ARHGAP22	0.541		0.747	0.556	0.707	0.71	0.564				0.952	1.534	0.955						1.142	0.876	0.581		0.755	0.559					0.991		1.309
Q8IX12	626	S	0.542	0.0471088	Down	Cell division cycle and apoptosis regulator protein 1 OS=Homo sapiens OX=9606 GN=CCAR1 PE=1 SV=2	CCAR1	1.643		1.996	1.261							0.81	0.962							1.203	0.887									1.498
Q8IYB3	646	S	0.708	0.00665491	Down	Serine/arginine repetitive matrix protein 1 OS=Homo sapiens OX=9606 GN=SRRM1 PE=1 SV=2	SRRM1	1.108		1.164	1.032							0.755	0.805							0.867	0.882									0.755
Q8ND04	668	S	1.379	0.00505428	Up	Protein SMG8 OS=Homo sapiens OX=9606 GN=SMG8 PE=1 SV=1	SMG8	0.999		0.839	1.058	0.704	0.658	1.043		0.965	0.927	1.189	1.332	1.153		1.479		1.046		0.863	0.769	0.856		0.702	1.038	0.765	1.03			0.705		1.365	0.61	0.738
Q8NDT2	10	S	0.454	0.0273603	Down	Putative RNA-binding protein 15B OS=Homo sapiens OX=9606 GN=RBM15B PE=1 SV=3	RBM15B	1.66		2.565	1.152					1.153	1.075	0.742	0.702			0.301		1.019		1.147	0.752					2.442	1.246			0.778			1.21	0.315
Q8TEP8	959	S	1.35	0.0111523	Up	Centrosomal protein of 192 kDa OS=Homo sapiens OX=9606 GN=CEP192 PE=1 SV=3	CEP192	0.993		0.963	0.869							1.249	1.294							1.384	0.797									1.126
Q92614	1640	S	0.71	0.0350448	Down	Unconventional myosin-XVIIIa OS=Homo sapiens OX=9606 GN=MYO18A PE=1 SV=3	MYO18A	1.226		1.348	1.058							0.843	0.876							0.86	1.015									1.003
Q93084	662	S	0.726	0.0187126	Down	Sarcoplasmic/endoplasmic reticulum calcium ATPase 3 OS=Homo sapiens OX=9606 GN=ATP2A3 PE=1 SV=3	ATP2A3	1.218		1.018	1.132							0.828	0.802							1.101	0.849									1.117
Q96B97	181	S	0.657	0.00596052	Down	SH3 domain-containing kinase-binding protein 1 OS=Homo sapiens OX=9606 GN=SH3KBP1 PE=1 SV=2	SH3KBP1	1.439		1.199	1.202	1.37	1.155	0.687		1.373	0.957	0.661	0.821	0.877		0.687		0.807		0.868	0.958	0.889		1.326	1.339	1.43	0.884			1.562		0.641	1.644	0.575
Q96CP6	72	S	1.783	0.00203716	Up	Protein Aster-A OS=Homo sapiens OX=9606 GN=GRAMD1A PE=1 SV=2	GRAMD1A	0.874		1.02	0.843					0.789	0.812	1.822	1.107			1.842		1.417		1.414	0.677					1.132	2.356			0.956			1.468	1.322
Q96T37	765	S	0.679	0.0231632	Down	RNA-binding protein 15 OS=Homo sapiens OX=9606 GN=RBM15 PE=1 SV=2	RBM15	1.468		1.529	0.984	1.278	1.218	0.658		1.061	0.868	0.838	0.78	0.647		0.683		0.901		0.994	0.912	1.118		1.348	0.697	1.384	0.908			1.425		0.512	1.549	0.689
Q9BRP8	6	S	1.445	0.0460052	Up	Partner of Y14 and mago OS=Homo sapiens OX=9606 GN=PYM1 PE=1 SV=1	PYM1	0.687		0.794	0.83							1.237	0.99							0.472	0.539									0.737
Q9BU76	251	S	0.388	0.0277911	Down	Multiple myeloma tumor-associated protein 2 OS=Homo sapiens OX=9606 GN=MMTAG2 PE=1 SV=1	MMTAG2	1.155		2.155	1.655					1.83	1.412	0.773	0.332			0.372		1.071		1.049	0.836					0.932	1.343			1.433			1.97	0.556
Q9BVJ6	453	S	0.714	0.00780796	Down	U3 small nucleolar RNA-associated protein 14 homolog A OS=Homo sapiens OX=9606 GN=UTP14A PE=1 SV=1	UTP14A	1.106		0.996	1.133							0.783	0.757							1.068	0.959									1.095
Q9H2U2	317	S	0.72	0.0102453	Down	Inorganic pyrophosphatase 2, mitochondrial OS=Homo sapiens OX=9606 GN=PPA2 PE=1 SV=2	PPA2	1.041		1.043	1.004	1.079	0.879	1.098				0.943	0.629	0.639						1.663	0.834	1.13		0.912	0.956					0.767		1.244
Q9NR09	4023	S	0.388	0.03723	Down	Baculoviral IAP repeat-containing protein 6 OS=Homo sapiens OX=9606 GN=BIRC6 PE=1 SV=2	BIRC6	1.419		2.583	2.314							0.707	0.926							1.48	1.105									1.77
Q9NWH9	543	S	1.364	0.0490491	Up	SAFB-like transcription modulator OS=Homo sapiens OX=9606 GN=SLTM PE=1 SV=2	SLTM	0.896		0.6	0.875	0.803	0.736	1.088				0.944	1.186	1.278						0.624	0.795	0.909		0.862	1.051					0.772		1.402
Q9NWH9	841	S	1.629	0.0297248	Up	SAFB-like transcription modulator OS=Homo sapiens OX=9606 GN=SLTM PE=1 SV=2	SLTM	0.718		0.922	0.769					0.665	0.418	1.291	0.776			1.219		1.264		1.165	1.003					1.194	2.243			1.112			1.338	3.661
Q9NYF8	119	S	0.603	0.02098	Down	Bcl-2-associated transcription factor 1 OS=Homo sapiens OX=9606 GN=BCLAF1 PE=1 SV=2	BCLAF1	1.058		0.811	1.035							0.567	0.6							1.153	0.802									0.949
Q9P2E9	1409	S	0.622	0.0179402	Down	Ribosome-binding protein 1 OS=Homo sapiens OX=9606 GN=RRBP1 PE=1 SV=5	RRBP1	1.23		0.96	1.01							0.68	0.646							0.762	0.699									1.324
Q9P2R7	79	S	0.737	0.000683471	Down	Succinate--CoA ligase [ADP-forming] subunit beta, mitochondrial OS=Homo sapiens OX=9606 GN=SUCLA2 PE=1 SV=3	SUCLA2	1.141		1.154	1.103							0.847	0.822							0.933	1.005									0.973
Q9UL03	150	S	1.379	0.00840673	Up	Integrator complex subunit 6 OS=Homo sapiens OX=9606 GN=INTS6 PE=1 SV=1	INTS6	0.962		1.016	0.772	0.814	0.675	0.966		0.918	1.135	1.41	1.198	0.974		1.111		1.562		1.012	0.581	1.342		0.704	0.864	0.913	1.005			0.875		1.261	0.864	0.815
Q9ULR3	124	S	1.34	0.0342776	Up	Protein phosphatase 1H OS=Homo sapiens OX=9606 GN=PPM1H PE=1 SV=2	PPM1H					0.796	0.741	0.701		0.888	0.923			1.325		0.934		0.996				1.144		1.01	0.73	0.759	1.18					1.018	0.837	0.831
Q9UMZ2	1073	S	1.486	0.0249918	Up	Synergin gamma OS=Homo sapiens OX=9606 GN=SYNRG PE=1 SV=2	SYNRG	0.757		0.634	0.813							1.109	1.075							0.599	0.565									0.782
Q9Y2W1	237	S	1.735	0.00936438	Up	Thyroid hormone receptor-associated protein 3 OS=Homo sapiens OX=9606 GN=THRAP3 PE=1 SV=2	THRAP3									0.494	0.548					0.891		0.917								0.673	0.537						0.78	0.916
O15439	646	T	0.721	0.0213521	Down	ATP-binding cassette sub-family C member 4 OS=Homo sapiens OX=9606 GN=ABCC4 PE=1 SV=3	ABCC4	0.861		1.1	1.152					1.302	1.443	0.785	0.794			0.837		0.961		0.815	0.797					0.886	0.947			0.795			0.945	0.845
O75569	20	T	1.615	0.0175973	Up	Interferon-inducible double-stranded RNA-dependent protein kinase activator A OS=Homo sapiens OX=9606 GN=PRKRA PE=1 SV=1	PRKRA	0.878		0.489	0.667					0.667	0.952	0.927	1.131			1.498		1.164		0.906	0.529					0.737	0.69			0.641			0.618	0.809
P27448	211	T	1.537	0.0170105	Up	MAP/microtubule affinity-regulating kinase 3 OS=Homo sapiens OX=9606 GN=MARK3 PE=1 SV=5	MARK3	0.765		0.697	0.77	0.479	0.426	1.151		0.494	1.012	0.892	1.303	1.09		1.145		1.135		0.816	0.73	0.761		0.649	0.932	0.559	0.644			0.869		1.612	0.775	1.51
Q5SW79	377	T	0.523	0.0126769	Down	Centrosomal protein of 170 kDa OS=Homo sapiens OX=9606 GN=CEP170 PE=1 SV=1	CEP170	1.476		1.59	1.289							0.665	0.852							0.849	0.955									1.095
Q9H2V7	519	T	0.713	0.0304098	Down	Protein spinster homolog 1 OS=Homo sapiens OX=9606 GN=SPNS1 PE=1 SV=1	SPNS1	1.205		1.395	1.043					0.881	0.871	0.947	0.739			0.675		0.717		1.544	1.147					1.571	0.918			1.273			1.064	0.887
Q9UPT8	40	T	2.325	0.0273302	Up	Zinc finger CCCH domain-containing protein 4 OS=Homo sapiens OX=9606 GN=ZC3H4 PE=1 SV=3	ZC3H4	0.555		0.712	0.291	0.492	0.276	0.571		0.368	1.261	0.489	2.505	1.426		0.725		1.432		1.109	0.446	0.753		0.874	0.407	0.907	1.645			0.474		1.9	0.393	0.538
Q9UQ35	946	T	0.308	0.0384129	Down	Serine/arginine repetitive matrix protein 2 OS=Homo sapiens OX=9606 GN=SRRM2 PE=1 SV=2	SRRM2	1.848		2.786	1.238							0.519	0.688							1.125	0.665									1.306
P49715	147	Y	1.912	0.047356	Up	CCAAT/enhancer-binding protein alpha OS=Homo sapiens OX=9606 GN=CEBPA PE=1 SV=3	CEBPA	1.115		0.788	0.535					0.437	0.803	1.404	0.796			1.202		2.224		1.152	0.897					1.325	1.908			0.655			0.772	0.998
P02545	463	S	1.451	0.00783672	Up	Prelamin-A/C OS=Homo sapiens OX=9606 GN=LMNA PE=1 SV=1	LMNA					0.935	0.774	0.841		0.898	0.622			1.133		1.2		1.21				1.308		0.918	0.836	0.817	1.296					1.178	0.872	0.761
P09651	365	S	1.498	0.00596948	Up	Heterogeneous nuclear ribonucleoprotein A1 OS=Homo sapiens OX=9606 GN=HNRNPA1 PE=1 SV=5	HNRNPA1					0.612	0.773	0.846		0.884	0.785			1.153		1.312		1.04				1.158		1.511	0.674	1.336	1.302					1.079	1.091	1.398
Q03164	2118	S	1.383	0.0341814	Up	Histone-lysine N-methyltransferase 2A OS=Homo sapiens OX=9606 GN=KMT2A PE=1 SV=5	KMT2A					0.984	0.778	0.764		0.868	0.971			1.309		0.929		1.385				1.338		0.945	0.776	1.336	1.143					1.333	0.72	0.565
Q14241	334	S	2.258	0.0275201	Up	Elongin-A OS=Homo sapiens OX=9606 GN=ELOA PE=1 SV=2	ELOA					0.664	1.234	0.333		0.367	0.589			1.268		1.376		1.673				1.729		1.312	0.783	1.532	2.437					1.213	1.068	1.45
Q15172	38	S	1.471	0.0149674	Up	Serine/threonine-protein phosphatase 2A 56 kDa regulatory subunit alpha isoform OS=Homo sapiens OX=9606 GN=PPP2R5A PE=1 SV=1	PPP2R5A					0.876	0.583	0.8		0.713	0.818			1.068		1.307		0.969				1.195		0.847	1.189	1.108	1.365					1.005	0.882	1.278
Q15527	234	S	2.68	0.0227781	Up	Surfeit locus protein 2 OS=Homo sapiens OX=9606 GN=SURF2 PE=1 SV=3	SURF2									0.478	0.363					1.053		1.201								1.307	1.615						1.061	1.426
Q68DK7	337	S	2.849	0.0223524	Up	Male-specific lethal 1 homolog OS=Homo sapiens OX=9606 GN=MSL1 PE=1 SV=3	MSL1					0.61	0.597	0.415		0.442	0.349			1.085		2.371		0.669				0.832		1.252	0.406	1.509	1.528					2.52	0.56	0.684
Q86WR7	34	S	2.615	0.0125796	Up	Proline and serine-rich protein 2 OS=Homo sapiens OX=9606 GN=PROSER2 PE=1 SV=2	PROSER2					0.959	0.753	0.308		0.462	0.521			1.913		1.12		1.679				2.495		1.67	0.357	1.63	1.982					2.617	0.886	0.985
Q86XP3	894	S	2.311	0.033359	Up	ATP-dependent RNA helicase DDX42 OS=Homo sapiens OX=9606 GN=DDX42 PE=1 SV=1	DDX42					0.829	0.349	0.572		0.421	0.337			0.644		1.632		1.201				1.683		2.096	0.431	0.973	4.416					0.931	0.427	1.027
Q8N684	416	S	1.739	0.00935203	Up	Cleavage and polyadenylation specificity factor subunit 7 OS=Homo sapiens OX=9606 GN=CPSF7 PE=1 SV=1	CPSF7					0.614	0.884	0.641		0.453	0.547			0.976		1.099		1.201				1.308		1.128	0.718	1.767	2.688					1.406	0.785	1.137
Q8NEY8	325	S	1.301	0.0167595	Up	Periphilin-1 OS=Homo sapiens OX=9606 GN=PPHLN1 PE=1 SV=2	PPHLN1					1.035	0.798	0.795		0.875	0.809			1.214		0.99		1.163				1.181		0.896	0.949	0.931	1.212					1.045	0.984	0.777
Q8NFC6	2943	S	2.928	0.0435833	Up	Biorientation of chromosomes in cell division protein 1-like 1 OS=Homo sapiens OX=9606 GN=BOD1L1 PE=1 SV=2	BOD1L1					0.36	0.768	0.125		0.176	0.358			0.843		0.649		1.647				1.161		0.694	0.37	1.192	4.368					1.353	1.034	1.541
Q8TDD1	762	S	3.116	0.0112328	Up	ATP-dependent RNA helicase DDX54 OS=Homo sapiens OX=9606 GN=DDX54 PE=1 SV=2	DDX54					0.595	0.782	0.421		0.347	0.344			0.874		2.438		1.342				1.45		1.018	0.506	1.427	2.969					2.56	0.491	1.169
Q92833	440	S	2.403	0.0334559	Up	Protein Jumonji OS=Homo sapiens OX=9606 GN=JARID2 PE=1 SV=2	JARID2					0.608	0.799	0.318		0.262	0.497			0.766		1.044		1.772				1.952		1.609	0.369	1.55	3.185					0.927	0.833	1.168
Q92974	143	S	1.89	0.0318735	Up	Rho guanine nucleotide exchange factor 2 OS=Homo sapiens OX=9606 GN=ARHGEF2 PE=1 SV=4	ARHGEF2					0.583	0.793	0.497		0.514	0.491			0.684		1.583		0.997				1.111		0.835	0.448	1.294	2.586					1.11	1.3	2.093
Q96MU7	122	S	2.231	0.0333852	Up	YTH domain-containing protein 1 OS=Homo sapiens OX=9606 GN=YTHDC1 PE=1 SV=3	YTHDC1									0.446	0.497					0.907		1.197								1.871	1.388						0.763	0.722
Q96RL1	668	S	1.591	0.0060371	Up	BRCA1-A complex subunit RAP80 OS=Homo sapiens OX=9606 GN=UIMC1 PE=1 SV=2	UIMC1					0.593	0.769	0.487		0.708	0.549			0.964		1.069		0.932				0.684		0.817	0.688	1.079	1.182					2.223	0.771	1.842
Q9BTC0	877	S	2.158	0.0424268	Up	Death-inducer obliterator 1 OS=Homo sapiens OX=9606 GN=DIDO1 PE=1 SV=5	DIDO1					0.747	0.775	0.21		0.28	0.361			1.089		0.934		1.05				1.429		1.427	0.342	2.714	2.234					2.715	0.759	0.515
Q9BYW2	479	S	2.227	0.0393764	Up	Histone-lysine N-methyltransferase SETD2 OS=Homo sapiens OX=9606 GN=SETD2 PE=1 SV=3	SETD2					0.483	0.65	0.392		0.39	0.698			1.405		0.567		1.519				1.321		1.072	0.771	1.088	1.65					1.796	0.958	1.498
Q9H270	303	S	1.458	0.0488007	Up	Vacuolar protein sorting-associated protein 11 homolog OS=Homo sapiens OX=9606 GN=VPS11 PE=1 SV=1	VPS11					0.662	0.452	0.874		0.708	0.886			1.088		0.997		1.049				0.903		0.948	0.788	0.926	1.159					1.606	0.771	1.053
Q9NWH9	539	S	1.87	0.0292418	Up	SAFB-like transcription modulator OS=Homo sapiens OX=9606 GN=SLTM PE=1 SV=2	SLTM					0.623	0.616	0.77		0.874	0.554			1.035		1.927		0.895				0.887		0.805	0.764	0.731	1.005					1.983	0.754	2.186
Q15057	382	T	1.819	0.00353341	Up	Arf-GAP with coiled-coil, ANK repeat and PH domain-containing protein 2 OS=Homo sapiens OX=9606 GN=ACAP2 PE=1 SV=3	ACAP2					0.679	0.714	0.514		0.657	0.74			1.493		0.959		1.153				0.684		0.88	0.861	0.73	1.089					1.284	0.89	1.114
P07195	240	Y	0.679	0.0258585	Down	L-lactate dehydrogenase B chain OS=Homo sapiens OX=9606 GN=LDHB PE=1 SV=2	LDHB					1.022	1.101	1.039		1.567	0.915			0.718		0.833		0.748				0.778		0.757	1.177	1.09	1.04					0.998	1.061	0.928
O94885	407	S	2.105	0.0174202	Up	SAM and SH3 domain-containing protein 1 OS=Homo sapiens OX=9606 GN=SASH1 PE=1 SV=3	SASH1									0.557	0.58					1.312		1.081								0.665	0.603						0.841	1.479
P04040	517	S	1.652	0.0147595	Up	Catalase OS=Homo sapiens OX=9606 GN=CAT PE=1 SV=3	CAT									0.742	0.836					1.282		1.325								1.588	1.73						0.816	1.028
Q03188	556	S	1.758	0.0222191	Up	Centromere protein C OS=Homo sapiens OX=9606 GN=CENPC PE=1 SV=2	CENPC									0.558	0.62					1.105		0.966								1.035	1.16						0.979	1.056
Q13129	624	S	2.322	0.0242347	Up	Zinc finger protein Rlf OS=Homo sapiens OX=9606 GN=RLF PE=1 SV=2	RLF									0.677	0.783					1.883		1.507								1.894	2.247						0.406	0.686
Q14152	1059	S	1.724	0.00146981	Up	Eukaryotic translation initiation factor 3 subunit A OS=Homo sapiens OX=9606 GN=EIF3A PE=1 SV=1	EIF3A									0.694	0.678					1.203		1.162								1.47	1.852						0.849	1.798
Q14498	190	S	2.72	0.029938	Up	RNA-binding protein 39 OS=Homo sapiens OX=9606 GN=RBM39 PE=1 SV=2	RBM39									0.462	0.388					1.331		0.981								1.629	2.454						1.465	1.249
Q14839	145	S	4.645	0.00138228	Up	Chromodomain-helicase-DNA-binding protein 4 OS=Homo sapiens OX=9606 GN=CHD4 PE=1 SV=2	CHD4									0.211	0.195					0.904		0.982								0.273	0.249						1.015	0.741
Q66K74	900	S	1.871	0.0313049	Up	Microtubule-associated protein 1S OS=Homo sapiens OX=9606 GN=MAP1S PE=1 SV=2	MAP1S									0.494	0.413					0.789		0.908								1.019	2.506						1.317	1.634
Q6ZRS2	2396	S	1.5	0.024138	Up	Helicase SRCAP OS=Homo sapiens OX=9606 GN=SRCAP PE=1 SV=3	SRCAP									0.584	0.655					0.956		0.902								1.559	1.991						0.942	0.994
Q86TJ2	305	S	5.124	0.0117641	Up	Transcriptional adapter 2-beta OS=Homo sapiens OX=9606 GN=TADA2B PE=1 SV=2	TADA2B									0.423	0.373					2.375		1.704								2.417	3.232						0.831	0.878
Q86XL3	832	S	1.521	0.00706153	Up	Ankyrin repeat and LEM domain-containing protein 2 OS=Homo sapiens OX=9606 GN=ANKLE2 PE=1 SV=4	ANKLE2									0.685	0.711					1.094		1.03								1.224	1.415						1.28	0.729
Q8IWI9	2774	S	3.799	0.0426658	Up	MAX gene-associated protein OS=Homo sapiens OX=9606 GN=MGA PE=1 SV=4	MGA									0.29	0.366					1.556		0.936								1.863	2.776						0.628	0.7
Q8IX01	1032	S	3.187	0.0253733	Up	SURP and G-patch domain-containing protein 2 OS=Homo sapiens OX=9606 GN=SUGP2 PE=1 SV=2	SUGP2									0.421	0.461					1.656		1.155								1.184	1.972						0.904	0.868
Q8IX12	302	S	2.894	0.00994927	Up	Cell division cycle and apoptosis regulator protein 1 OS=Homo sapiens OX=9606 GN=CCAR1 PE=1 SV=2	CCAR1									0.533	0.43					1.395		1.392								1.267	2.375						0.762	1.072
Q8TB45	238	S	0.704	0.0199043	Down	DEP domain-containing mTOR-interacting protein OS=Homo sapiens OX=9606 GN=DEPTOR PE=1 SV=2	DEPTOR									1.254	1.263					0.842		0.931								1.232	0.833						0.724	0.575
Q96ER9	70	S	1.507	0.0193832	Up	Mitochondrial potassium channel OS=Homo sapiens OX=9606 GN=CCDC51 PE=1 SV=2	CCDC51									0.664	0.721					1.086		1.001								1.184	1.153						0.792	0.923
Q96HE7	143	S	1.519	0.0285835	Up	ERO1-like protein alpha OS=Homo sapiens OX=9606 GN=ERO1A PE=1 SV=2	ERO1A									0.937	0.832					1.288		1.399								1.109	1.212						0.936	0.779
Q96PV4	144	S	0.743	0.0356973	Down	Paraneoplastic antigen-like protein 5 OS=Homo sapiens OX=9606 GN=PNMA5 PE=1 SV=2	PNMA5									1.582	1.479					1.19		1.083								0.951	1.057						0.701	0.768
Q96S55	77	S	1.576	0.0182849	Up	ATPase WRNIP1 OS=Homo sapiens OX=9606 GN=WRNIP1 PE=1 SV=2	WRNIP1									0.872	0.856					1.278		1.445								1.115	2.019						1.049	1.171
Q9BXK5	441	S	0.642	0.00116971	Down	Bcl-2-like protein 13 OS=Homo sapiens OX=9606 GN=BCL2L13 PE=1 SV=1	BCL2L13									1.474	1.431					0.936		0.93								1.434	0.903						1.337	0.934
Q9H4A3	1959	S	1.438	0.0264574	Up	Serine/threonine-protein kinase WNK1 OS=Homo sapiens OX=9606 GN=WNK1 PE=1 SV=2	WNK1									0.858	0.777					1.216		1.135								1.048	1.3						0.891	1.167
Q9HC52	332	S	1.536	0.0105524	Up	Chromobox protein homolog 8 OS=Homo sapiens OX=9606 GN=CBX8 PE=1 SV=3	CBX8									0.572	0.598					0.864		0.933								1.022	1.393						1.133	1.21
Q9UHI6	532	S	0.455	0.0404182	Down	Probable ATP-dependent RNA helicase DDX20 OS=Homo sapiens OX=9606 GN=DDX20 PE=1 SV=2	DDX20									1.408	1.592					0.578		0.786								1.325	0.601						1.599	0.694
Q9UK61	344	S	3.237	0.0177217	Up	Protein TASOR OS=Homo sapiens OX=9606 GN=TASOR PE=1 SV=3	TASOR									0.481	0.368					1.492		1.256								1.873	1.347						0.667	1.169
Q9UK76	70	S	0.732	0.0236319	Down	Jupiter microtubule associated homolog 1 OS=Homo sapiens OX=9606 GN=JPT1 PE=1 SV=3	JPT1									1.3	1.422					1.015		0.977								0.705	0.83						1.46	1.336
Q9Y613	1052	S	1.315	0.0376613	Up	FH1/FH2 domain-containing protein 1 OS=Homo sapiens OX=9606 GN=FHOD1 PE=1 SV=3	FHOD1									0.623	0.559					0.784		0.77								0.919	1.451						0.806	1.929
Q03164	1839	T	1.431	0.0268039	Up	Histone-lysine N-methyltransferase 2A OS=Homo sapiens OX=9606 GN=KMT2A PE=1 SV=5	KMT2A									0.909	0.809					1.211		1.248								1.001	1.254						0.779	0.769
Q86WR7	45	T	2.187	0.0148744	Up	Proline and serine-rich protein 2 OS=Homo sapiens OX=9606 GN=PROSER2 PE=1 SV=2	PROSER2									0.575	0.479					1.115		1.19								0.866	1.052						0.641	0.792
Q99459	227	T	2.291	0.0464052	Up	Cell division cycle 5-like protein OS=Homo sapiens OX=9606 GN=CDC5L PE=1 SV=2	CDC5L									0.598	0.579					1.107		1.589								1.33	1.628						0.849	0.996

## Sheet: DvsC
Protein accession	Position	Amino acid	D/C Ratio	D/C P value	Regulated Type	Protein description	Gene name	C1	C2	C3	C4	C5	C6	C7	C8	C9	C10	D1	D2	D3	D4	D5	D6
Q9H165	398	S	1.811	0.0375748	Up	B-cell lymphoma/leukemia 11A OS=Homo sapiens OX=9606 GN=BCL11A PE=1 SV=2	BCL11A	0.561				0.503					0.776	1.157		1.064
A6NHR9	1974	S	1.385	0.0274298	Up	Structural maintenance of chromosomes flexible hinge domain-containing protein 1 OS=Homo sapiens OX=9606 GN=SMCHD1 PE=1 SV=2	SMCHD1	0.75	0.885	0.802	0.996	0.926	1.018	0.913			0.746	1.78	1.023	0.915	1.154
A7E2V4	567	S	1.358	0.0337181	Up	Zinc finger SWIM domain-containing protein 8 OS=Homo sapiens OX=9606 GN=ZSWIM8 PE=1 SV=1	ZSWIM8	0.784	0.866	0.897	1.249	0.818	0.916	0.933			0.983	1.725	0.892	1.16	1.279
A7E2V4	1836	S	1.458	0.00359824	Up	Zinc finger SWIM domain-containing protein 8 OS=Homo sapiens OX=9606 GN=ZSWIM8 PE=1 SV=1	ZSWIM8	0.88	0.856	0.907	1.145	0.995	0.747	1.258			0.769	1.325	1.169	1.531	1.485
Q99613	909	S	1.506	0.00861434	Up	Eukaryotic translation initiation factor 3 subunit C OS=Homo sapiens OX=9606 GN=EIF3C PE=1 SV=1	EIF3C	0.583	0.992	0.568	1.196	1.147	0.624	0.756	0.863	0.752	0.49	1.459	1.538	0.987	1.041	1.234	0.945
O00151	90	S	1.883	0.00715917	Up	PDZ and LIM domain protein 1 OS=Homo sapiens OX=9606 GN=PDLIM1 PE=1 SV=4	PDLIM1	0.57	0.883	0.656	0.468	0.623	0.723	1.031	0.492	0.669	0.536	1.402	2.469	1.315	0.733	0.767	0.827
O00161	20	S	1.386	0.0259938	Up	Synaptosomal-associated protein 23 OS=Homo sapiens OX=9606 GN=SNAP23 PE=1 SV=1	SNAP23	0.452	0.754	0.614	1.045	0.731	0.978	0.653	0.989	0.923	0.908	1.614	1.235	0.89	0.844	1.132	0.975
O00231	23	S	1.866	0.0133702	Up	26S proteasome non-ATPase regulatory subunit 11 OS=Homo sapiens OX=9606 GN=PSMD11 PE=1 SV=3	PSMD11	0.657			0.991	0.853	0.806	0.685			1.297	1.92		1.125	1.89
O00255	492	S	1.676	0.0360163	Up	Menin OS=Homo sapiens OX=9606 GN=MEN1 PE=1 SV=4	MEN1	0.837	0.826	0.816	1.006	0.585	0.504	1.105	0.723	1.083	0.775	0.938	0.976	1.631	2.98	0.83	0.949
O00567	520	S	0.497	0.0282586	Down	Nucleolar protein 56 OS=Homo sapiens OX=9606 GN=NOP56 PE=1 SV=4	NOP56	0.441	1.17	0.509	1.825	0.966	1.63	0.513	1.64	1.849	1.015	0.517	0.519	0.734	0.734	0.366	0.574
O00567	591	S	1.434	0.0281784	Up	Nucleolar protein 56 OS=Homo sapiens OX=9606 GN=NOP56 PE=1 SV=4	NOP56	0.599	0.689	0.991	0.54	0.651	1.269	1.019	0.724	1.148	1.007	1.128	1.366	1.128	0.763	1.784	1.262
O00567	537	S	2.159	0.045388	Up	Nucleolar protein 56 OS=Homo sapiens OX=9606 GN=NOP56 PE=1 SV=4	NOP56	0.48	0.816	0.681	0.803	0.575	0.415	0.507	0.407	1.512	0.524	1.051	0.505	1.258	4.137	0.77	0.985
O14497	1751	S	1.477	0.0274299	Up	AT-rich interactive domain-containing protein 1A OS=Homo sapiens OX=9606 GN=ARID1A PE=1 SV=3	ARID1A	0.848	0.758	0.414	1.039	0.811	0.443	0.523	0.814	0.947	1.087	0.686	1.032	1.485	1.369	1.213	1.025
O14579	99	S	1.483	0.00329905	Up	Coatomer subunit epsilon OS=Homo sapiens OX=9606 GN=COPE PE=1 SV=3	COPE	0.745	0.718	0.6	0.962	0.868	0.713	0.627			0.93	1.141	1.006	1.408	1.016
O14646	215	S	2.463	0.00699552	Up	Chromodomain-helicase-DNA-binding protein 1 OS=Homo sapiens OX=9606 GN=CHD1 PE=1 SV=2	CHD1	0.277	0.373	0.491	0.605	1.04	0.952	0.738	0.604	0.394	0.337	2.309	1.924	0.418	0.828	1.57	1.537
O14647	1373	S	1.345	0.0492947	Up	Chromodomain-helicase-DNA-binding protein 2 OS=Homo sapiens OX=9606 GN=CHD2 PE=1 SV=2	CHD2	0.518	0.574	0.548	0.908	0.703	1.291	0.681	0.687	0.841	1.447	0.736	1.268	1.066	1.243	1.217	1.086
O14737	51	S	1.51	0.0313789	Up	Programmed cell death protein 5 OS=Homo sapiens OX=9606 GN=PDCD5 PE=1 SV=3	PDCD5	0.892	0.704	0.613		0.899			0.669	0.754	0.697	1.825	1.302	0.844		0.856	0.813
P19105	19	S	1.98	0.0429554	Up	Myosin regulatory light chain 12A OS=Homo sapiens OX=9606 GN=MYL12A PE=1 SV=2	MYL12A	0.531	1.041	0.737	0.513	1.078	0.198	1.431			0.443	1.619	1.968	0.872	1.452
O14974	995	S	2.464	0.0326081	Up	Protein phosphatase 1 regulatory subunit 12A OS=Homo sapiens OX=9606 GN=PPP1R12A PE=1 SV=1	PPP1R12A	0.47	0.525	0.587	0.615	0.732	0.81	0.732	0.867	0.722	0.757	0.926	1.929	0.91	0.669	3.399	2.245
O14974	862	S	0.653	0.0333182	Down	Protein phosphatase 1 regulatory subunit 12A OS=Homo sapiens OX=9606 GN=PPP1R12A PE=1 SV=1	PPP1R12A	0.617	0.93	0.636	1.249	1.035	1.302	0.581	1.304	1.157	1.002	0.324	0.682	0.962	1.037	0.532	0.309
O14976	73	S	1.7	0.0293223	Up	Cyclin-G-associated kinase OS=Homo sapiens OX=9606 GN=GAK PE=1 SV=2	GAK	0.325	0.577	0.581	0.478	0.616	0.784	0.742	0.792	0.637	0.935	0.987	1.465	0.775	0.439	1.72	1.21
O15027	342	S	0.56	0.0343763	Down	Protein transport protein Sec16A OS=Homo sapiens OX=9606 GN=SEC16A PE=1 SV=4	SEC16A	1.196	1.986	1.155	1.275	3.671	0.857	1.394	1.582	1.244	0.698	0.967	0.354	1.534	0.9	0.836	0.473
O15027	595	S	0.591	0.00966792	Down	Protein transport protein Sec16A OS=Homo sapiens OX=9606 GN=SEC16A PE=1 SV=4	SEC16A		1.331	0.93					1.139	1.055			0.815			0.596	0.565
O15143	310	S	2.125	0.0032561	Up	Actin-related protein 2/3 complex subunit 1B OS=Homo sapiens OX=9606 GN=ARPC1B PE=1 SV=3	ARPC1B	0.298	0.62	0.667	0.75	0.74	0.779	0.982	0.815	0.775	0.473	1.595	1.53	0.582	1.068	2.078	1.942
O15231	152	S	0.401	0.0365466	Down	Zinc finger protein 185 OS=Homo sapiens OX=9606 GN=ZNF185 PE=1 SV=3	ZNF185	1.811				1.679			1.981	1.358	3.164	0.402		1.303		1.069	0.431
O15355	201	S	1.443	0.00936122	Up	Protein phosphatase 1G OS=Homo sapiens OX=9606 GN=PPM1G PE=1 SV=1	PPM1G	0.38	0.622	0.766	0.773	0.779	1.119	0.776	0.75	0.81	0.967	1.064	1.397	0.863	0.995	1.198	1.184
O15355	527	S	1.415	0.0194671	Up	Protein phosphatase 1G OS=Homo sapiens OX=9606 GN=PPM1G PE=1 SV=1	PPM1G	0.398	0.684	0.633	0.896	0.793	1.011	0.8	0.945	0.915	0.835	0.767	1.562	1.086	1.165	0.967	1.168
O15355	183	S	1.36	0.0127839	Up	Protein phosphatase 1G OS=Homo sapiens OX=9606 GN=PPM1G PE=1 SV=1	PPM1G	0.578	0.692	0.787	0.799	0.809	0.95	0.878			0.987	1.014	1.354	1.093	0.946
O15357	132	S	1.384	0.0159051	Up	Phosphatidylinositol 3,4,5-trisphosphate 5-phosphatase 2 OS=Homo sapiens OX=9606 GN=INPPL1 PE=1 SV=2	INPPL1	0.747	0.773	0.587	0.846	0.859	0.635	1.007			0.931	1.301	1.02	0.867	1.232
O15400	129	S	1.401	0.0371874	Up	Syntaxin-7 OS=Homo sapiens OX=9606 GN=STX7 PE=1 SV=4	STX7	0.483	0.978	1.001	0.74	1.088	0.72	0.801	0.644	0.826	0.493	0.962	1.237	0.719	1.121	0.863	1.634
O15511	77	S	1.79	0.0252686	Up	Actin-related protein 2/3 complex subunit 5 OS=Homo sapiens OX=9606 GN=ARPC5 PE=1 SV=3	ARPC5	0.875	0.714	0.833	0.712	0.897	0.537	0.736	1.04	0.843	0.612	1.771	1.205	0.66	1.011	1.871	1.86
O43166	1585	S	1.571	0.0298211	Up	Signal-induced proliferation-associated 1-like protein 1 OS=Homo sapiens OX=9606 GN=SIPA1L1 PE=1 SV=4	SIPA1L1								0.716	0.706						1.205	1.029
O43318	389	S	1.328	0.0147416	Up	Mitogen-activated protein kinase kinase kinase 7 OS=Homo sapiens OX=9606 GN=MAP3K7 PE=1 SV=1	MAP3K7	0.745	0.785	0.791	0.89	0.884	0.836	0.479			0.728	0.99	1.025	1.031	1.03
O43353	531	S	1.491	0.00324387	Up	Receptor-interacting serine/threonine-protein kinase 2 OS=Homo sapiens OX=9606 GN=RIPK2 PE=1 SV=2	RIPK2	1.172	1.08	0.785	0.68	1.381	0.577	1.194	0.848	0.879	0.757	1.511	1.591	1.52	1.197	1.275	1.272
O43395	133	S	1.577	0.021223	Up	U4/U6 small nuclear ribonucleoprotein Prp3 OS=Homo sapiens OX=9606 GN=PRPF3 PE=1 SV=2	PRPF3	0.807	0.812	0.712		0.789			0.946	0.578	0.473	1.239	1.825	0.832		0.903	0.964
O43395	619	S	1.443	0.00313792	Up	U4/U6 small nuclear ribonucleoprotein Prp3 OS=Homo sapiens OX=9606 GN=PRPF3 PE=1 SV=2	PRPF3	0.935	0.612	0.631	0.978	0.735	0.784	0.969	0.748	0.821	1.338	1.407	1.354	0.929	1.327	1.138	1.25
O43516	234	S	1.963	0.00825578	Up	WAS/WASL-interacting protein family member 1 OS=Homo sapiens OX=9606 GN=WIPF1 PE=1 SV=3	WIPF1	0.583	0.865	0.593	0.73	0.665	0.888	0.49	0.731	0.99	0.591	0.821	1.193	0.756	2.075	0.877	2.672
O43516	350	S	1.462	0.0290939	Up	WAS/WASL-interacting protein family member 1 OS=Homo sapiens OX=9606 GN=WIPF1 PE=1 SV=3	WIPF1	0.786	0.878	0.659		0.709					0.811	1.132	1.4	0.84
O43516	214	S	1.312	0.0166148	Up	WAS/WASL-interacting protein family member 1 OS=Homo sapiens OX=9606 GN=WIPF1 PE=1 SV=3	WIPF1	0.562	0.885	0.678	0.835	0.793	0.935	0.667			0.707	1.008	1.127	0.83	1.012
O43566	338	S	1.458	0.0167754	Up	Regulator of G-protein signaling 14 OS=Homo sapiens OX=9606 GN=RGS14 PE=1 SV=4	RGS14	0.544	1.045	0.991	1.157	0.848	0.704	1.064	0.755	0.736	0.678	1.287	1.188	0.839	1.874	0.901	1.366
O43566	218	S	1.503	0.0112231	Up	Regulator of G-protein signaling 14 OS=Homo sapiens OX=9606 GN=RGS14 PE=1 SV=4	RGS14	0.475	0.974	0.659		0.949			0.996	0.658	0.72	1.3	1.161	0.895		1.357	1.116
O43719	494	S	1.577	0.00765858	Up	HIV Tat-specific factor 1 OS=Homo sapiens OX=9606 GN=HTATSF1 PE=1 SV=1	HTATSF1	0.535	0.532	0.692		1.171			0.746	0.773	0.893	1.083	1.169	0.935		1.342	1.49
O43719	453	S	1.43	0.032769	Up	HIV Tat-specific factor 1 OS=Homo sapiens OX=9606 GN=HTATSF1 PE=1 SV=1	HTATSF1	0.644	0.706	0.753	1.12	1.075	0.735	1.11	0.66	1.044	1.072	1.927	0.948	0.814	1.466	0.998	1.497
O43719	481	S	1.607	0.0048768	Up	HIV Tat-specific factor 1 OS=Homo sapiens OX=9606 GN=HTATSF1 PE=1 SV=1	HTATSF1	0.462	0.64	0.555	0.774	0.847	0.869	1.022	0.601	1.049	1.127	1.195	1.831	1.363	0.845	1.238	1.188
O43719	241	S	1.634	0.0498732	Up	HIV Tat-specific factor 1 OS=Homo sapiens OX=9606 GN=HTATSF1 PE=1 SV=1	HTATSF1	0.273	1.216	0.31	1.1	0.624	0.72	0.381	0.912	2.275	0.383	0.996	1.069	0.771	2.058	1.557	1.582
O43719	445	S	1.686	0.0337874	Up	HIV Tat-specific factor 1 OS=Homo sapiens OX=9606 GN=HTATSF1 PE=1 SV=1	HTATSF1	0.422	0.583	0.585		0.752					0.561	0.955	1.303	0.679
O43768	108	S	1.598	0.0357525	Up	Alpha-endosulfine OS=Homo sapiens OX=9606 GN=ENSA PE=1 SV=1	ENSA	1.212	1.121	0.714	1.23	0.892	0.406	0.514	0.766	1.685	0.488	1.449	0.856	1.057	2.234	1.268	1.79
O43823	339	S	0.442	0.0234056	Down	A-kinase anchor protein 8 OS=Homo sapiens OX=9606 GN=AKAP8 PE=1 SV=1	AKAP8	0.771	0.697	0.398	1.901	0.811	1.578	0.418	1.834	1.5	2.096	0.334	0.424	0.837	1.124	0.291	0.172
O43823	323	S	1.632	0.00231365	Up	A-kinase anchor protein 8 OS=Homo sapiens OX=9606 GN=AKAP8 PE=1 SV=1	AKAP8	0.399	0.637	0.664	0.719	0.687	0.719	0.747	0.868	0.809	0.585	1.429	1.239	0.64	1.227	1.258	0.899
O60216	545	S	1.388	0.0242185	Up	Double-strand-break repair protein rad21 homolog OS=Homo sapiens OX=9606 GN=RAD21 PE=1 SV=2	RAD21	0.662	0.777	0.687	1.009	0.837	0.79	0.856	0.664	1.018	1.8	1.498	0.999	1.029	1.536	1.025	1.494
O60231	103	S	0.692	0.0306089	Down	Pre-mRNA-splicing factor ATP-dependent RNA helicase DHX16 OS=Homo sapiens OX=9606 GN=DHX16 PE=1 SV=2	DHX16	0.748	0.976	0.599	0.946	1.176	0.796	0.715	1.128	1.193	1.428	0.572	0.606	1.15	0.788	0.564	0.352
O60293	1303	S	0.578	0.0157225	Down	Zinc finger C3H1 domain-containing protein OS=Homo sapiens OX=9606 GN=ZFC3H1 PE=1 SV=3	ZFC3H1	1.425				0.891			1.309	1.115	1.334	0.575		1.138		0.583	0.512
O60315	1203	S	1.332	0.0297779	Up	Zinc finger E-box-binding homeobox 2 OS=Homo sapiens OX=9606 GN=ZEB2 PE=1 SV=1	ZEB2	0.674	0.544	0.584	1.278	0.658	1.169	0.849	0.781	0.871	1.176	1.415	1.007	1.071	1.219	0.988	1.158
O60336	761	S	0.515	0.00187989	Down	Mitogen-activated protein kinase-binding protein 1 OS=Homo sapiens OX=9606 GN=MAPKBP1 PE=1 SV=4	MAPKBP1								1.252	1.261						0.666	0.629
O60610	22	S	1.687	0.00330263	Up	Protein diaphanous homolog 1 OS=Homo sapiens OX=9606 GN=DIAPH1 PE=1 SV=2	DIAPH1	0.478	0.55	0.602	0.695	0.609	1.022	0.874	0.712	0.744	0.712	1.204	1.578	0.701	0.774	1.267	1.561
O60784	355	S	1.734	0.0234481	Up	Target of Myb protein 1 OS=Homo sapiens OX=9606 GN=TOM1 PE=1 SV=2	TOM1	0.538	0.82	0.771	0.827	0.82	0.561	1.13	0.703	0.742	0.465	2.438	1.436	0.601	0.764	1.061	1.377
O60828	106	S	1.46	0.0474264	Up	Polyglutamine-binding protein 1 OS=Homo sapiens OX=9606 GN=PQBP1 PE=1 SV=1	PQBP1	0.716	0.761	0.849	0.717	1.03	0.736	1.191	0.599	0.602	0.973	1.014	0.869	1.579	2.065	0.788	0.843
O60828	110	S	1.847	0.0178998	Up	Polyglutamine-binding protein 1 OS=Homo sapiens OX=9606 GN=PQBP1 PE=1 SV=1	PQBP1	0.564	0.881	1.391		0.735					0.949	1.487	1.764	1.758
O60841	66	S	2.126	0.000258225	Up	Eukaryotic translation initiation factor 5B OS=Homo sapiens OX=9606 GN=EIF5B PE=1 SV=4	EIF5B	0.58	0.888	0.783		0.87			0.703	0.59	0.829	1.703	2.337	1.085		1.332	1.504
O60934	397	S	1.646	0.000383456	Up	Nibrin OS=Homo sapiens OX=9606 GN=NBN PE=1 SV=1	NBN	0.558	0.814	0.781	0.65	0.996	0.686	1.192	0.739	0.697	0.511	1.424	1.282	1.045	1.076	1.273	1.431
O60934	343	S	1.618	0.0031839	Up	Nibrin OS=Homo sapiens OX=9606 GN=NBN PE=1 SV=1	NBN	0.496	0.763	0.714	0.742	0.752	0.743	1.05	0.666	0.72	0.787	1.285	1.152	1.765	0.655	1.345	1.014
O75044	427	S	0.653	0.0285985	Down	SLIT-ROBO Rho GTPase-activating protein 2 OS=Homo sapiens OX=9606 GN=SRGAP2 PE=1 SV=3	SRGAP2	1.387	1.073	1.608	1.111	1.631	0.623	1.4	0.98	1.012	0.616	0.638	1.211	0.784	0.728	0.567	0.552
O75122	525	S	1.334	0.0410253	Up	CLIP-associating protein 2 OS=Homo sapiens OX=9606 GN=CLASP2 PE=1 SV=3	CLASP2	0.696	0.981	0.675	0.904	1.149	0.974	0.793			0.856	1.591	1.032	1.121	0.944
O75151	625	S	2.235	0.0350214	Up	Lysine-specific demethylase PHF2 OS=Homo sapiens OX=9606 GN=PHF2 PE=1 SV=4	PHF2	1.065	0.494	0.535	0.53	1.067	0.461	1.935	0.347	0.256	0.832	4.17	0.756	1.11	1.252	0.677	2.124
O75152	108	S	1.409	0.0123754	Up	Zinc finger CCCH domain-containing protein 11A OS=Homo sapiens OX=9606 GN=ZC3H11A PE=1 SV=3	ZC3H11A	0.596	0.763	0.845	0.623	0.702	0.991	0.875	0.73	0.705	1.135	0.954	1.526	0.98	0.777	1.454	1.045
O75167	522	S	1.554	0.0401443	Up	Phosphatase and actin regulator 2 OS=Homo sapiens OX=9606 GN=PHACTR2 PE=1 SV=2	PHACTR2	0.282	0.865	0.766	1.024	0.565	0.816	0.841	1.17	0.911	0.55	0.895	1.634	0.887	0.922	1.936	0.991
O75170	289	S	1.36	0.00078107	Up	Serine/threonine-protein phosphatase 6 regulatory subunit 2 OS=Homo sapiens OX=9606 GN=PPP6R2 PE=1 SV=2	PPP6R2		0.86	0.797	0.885		0.726	0.693	0.839	0.87			1.201		0.949	1.085	1.173
O75400	888	S	1.377	0.0402802	Up	Pre-mRNA-processing factor 40 homolog A OS=Homo sapiens OX=9606 GN=PRPF40A PE=1 SV=2	PRPF40A	0.587	0.567	0.614	1.246	0.964	0.905	0.689	0.782	0.709	0.977	1.615	0.967	1.091	1.379	0.82	0.773
O75420	406	S	1.528	0.0384462	Up	GRB10-interacting GYF protein 1 OS=Homo sapiens OX=9606 GN=GIGYF1 PE=1 SV=2	GIGYF1	0.693	0.933	0.698	0.858	1.011	0.623	1.254			1.119	0.855	1.325	1.346	1.965
O75427	380	S	1.356	0.0425146	Up	Leucine-rich repeat and calponin homology domain-containing protein 4 OS=Homo sapiens OX=9606 GN=LRCH4 PE=1 SV=2	LRCH4	0.569	0.705	0.608	0.979	0.857	0.717	1.349	0.896	0.805	0.673	1.569	1.375	0.921	0.725	1.031	1.016
O75475	206	S	1.723	0.00417452	Up	PC4 and SFRS1-interacting protein OS=Homo sapiens OX=9606 GN=PSIP1 PE=1 SV=1	PSIP1	0.423	0.752	0.688		0.831			0.859	0.861	0.443	1.085	1.43	0.914		1.34	1.208
O75494	235	S	2.812	0.000224543	Up	Serine/arginine-rich splicing factor 10 OS=Homo sapiens OX=9606 GN=SRSF10 PE=1 SV=1	SRSF10	0.399	0.572	0.64	0.437	0.693	0.615	1.149	0.504	0.443	0.642	2.962	1.037	0.768	1.419	2.207	1.887
O75494	147	S	1.447	0.0374901	Up	Serine/arginine-rich splicing factor 10 OS=Homo sapiens OX=9606 GN=SRSF10 PE=1 SV=1	SRSF10	0.693	0.887	0.758	0.837	1.072	0.766	0.836	1.027	0.848	0.508	2.126	1.139	0.962	0.685	1.105	1.132
O75494	23	S	1.31	0.00281575	Up	Serine/arginine-rich splicing factor 10 OS=Homo sapiens OX=9606 GN=SRSF10 PE=1 SV=1	SRSF10	0.756	0.875	1.025	0.786	0.795	0.729	0.795	0.716	0.695	0.927	1.179	1.148	0.754	1.118	1.167	1.001
O75494	133	S	1.374	0.0132448	Up	Serine/arginine-rich splicing factor 10 OS=Homo sapiens OX=9606 GN=SRSF10 PE=1 SV=1	SRSF10	1.195	0.84	0.759	0.678	1.058	0.784	0.708	0.861	0.731	1.427	1.553	0.961	1.051	1.428	1.135	1.327
O75494	131	S	1.343	0.023862	Up	Serine/arginine-rich splicing factor 10 OS=Homo sapiens OX=9606 GN=SRSF10 PE=1 SV=1	SRSF10	0.787	0.713	0.775	0.847	0.925	1.152	0.804	0.797	0.765	0.913	1.529	1.05	0.655	1.037	1.232	1.329
O75563	283	S	1.487	0.0332917	Up	Src kinase-associated phosphoprotein 2 OS=Homo sapiens OX=9606 GN=SKAP2 PE=1 SV=1	SKAP2	0.635	0.682	0.858	1.693	0.708	0.619	0.558	0.702	0.669	0.855	1.398	0.68	1.006	1.843	1.281	0.911
O75592	2911	S	1.601	0.0398263	Up	E3 ubiquitin-protein ligase MYCBP2 OS=Homo sapiens OX=9606 GN=MYCBP2 PE=1 SV=4	MYCBP2	0.945			0.87	1.769	0.681	1.246			0.978	1.596		1.583	2.015
O75665	669	S	0.697	0.0321833	Down	Oral-facial-digital syndrome 1 protein OS=Homo sapiens OX=9606 GN=OFD1 PE=1 SV=1	OFD1		1.205	0.797					1.127	0.948			0.638			0.775	0.718
O75821	42	S	0.515	0.024935	Down	Eukaryotic translation initiation factor 3 subunit G OS=Homo sapiens OX=9606 GN=EIF3G PE=1 SV=2	EIF3G	0.402	1.334	0.892	1.715	1.001	0.932	0.899	1.367	1.402	0.66	0.071	1.001	0.824	0.295	0.542	0.545
O75937	35	S	1.96	1.63821e-05	Up	DnaJ homolog subfamily C member 8 OS=Homo sapiens OX=9606 GN=DNAJC8 PE=1 SV=2	DNAJC8	0.812	0.584	0.777	0.651	0.757	0.607	0.833	0.704	0.619	0.523	1.3	1.635	0.865	1.087	1.63	1.558
O75962	2455	S	0.477	0.030985	Down	Triple functional domain protein OS=Homo sapiens OX=9606 GN=TRIO PE=1 SV=2	TRIO	1.735	1.366	0.591	1.707	1.582	0.89	0.766	2.861	2.453	0.595	0.589	0.722	0.926	1.207	0.559	0.164
O76064	157	S	0.465	0.00280661	Down	E3 ubiquitin-protein ligase RNF8 OS=Homo sapiens OX=9606 GN=RNF8 PE=1 SV=1	RNF8								1.882	1.901						0.844	0.915
O94880	835	S	1.338	0.0401828	Up	PHD finger protein 14 OS=Homo sapiens OX=9606 GN=PHF14 PE=1 SV=2	PHF14	0.625	0.95	0.641	0.738	0.981	0.573	0.761	0.971	0.896	0.891	1.732	1.072	1.023	0.997	0.873	0.748
O94888	288	S	1.361	0.0246267	Up	UBX domain-containing protein 7 OS=Homo sapiens OX=9606 GN=UBXN7 PE=1 SV=2	UBXN7	0.603	0.732	0.804	0.756	0.947	0.735	0.912	0.796	0.898	0.482	1.288	1.048	0.655	0.831	1.182	1.255
O94906	143	S	2.024	0.0108469	Up	Pre-mRNA-processing factor 6 OS=Homo sapiens OX=9606 GN=PRPF6 PE=1 SV=1	PRPF6	0.535	0.427	0.613	0.526	0.714	0.933	0.937			0.472	0.805	2.188	1.303	0.923
O94966	244	S	1.315	0.0486843	Up	Ubiquitin carboxyl-terminal hydrolase 19 OS=Homo sapiens OX=9606 GN=USP19 PE=1 SV=2	USP19	0.492	0.772	0.714	0.829	0.851	0.831	0.716	0.95	0.848	0.633	1.471	1.094	0.607	0.968	0.992	0.894
O95104	429	S	1.493	0.01375	Up	SR-related and CTD-associated factor 4 OS=Homo sapiens OX=9606 GN=SCAF4 PE=1 SV=3	SCAF4	0.813	0.73	0.761	0.995	0.701	0.857	1.23	0.644	0.734	1.262	1.458	0.882	1.321	1.129	0.955	2.074
O95243	387	S	1.351	0.0401065	Up	Methyl-CpG-binding domain protein 4 OS=Homo sapiens OX=9606 GN=MBD4 PE=1 SV=1	MBD4	0.862	0.848	0.824	0.759	1.54	0.729	1.199	0.836	0.771	0.637	1.715	1.161	0.839	0.924	1.24	1.419
O95292	158	S	2.121	0.00691184	Up	Vesicle-associated membrane protein-associated protein B/C OS=Homo sapiens OX=9606 GN=VAPB PE=1 SV=3	VAPB	0.368	0.569	0.513		0.728			0.876	0.742	0.555	0.733	1.983	1.735		1.321	0.819
O95292	160	S	1.375	0.040549	Up	Vesicle-associated membrane protein-associated protein B/C OS=Homo sapiens OX=9606 GN=VAPB PE=1 SV=3	VAPB	0.601	0.961	0.813	0.591	0.745	1.07	0.642	0.895	0.804	0.918	0.692	1.329	1.682	1.094	1.019	0.818
O95391	215	S	1.329	0.0128165	Up	Pre-mRNA-splicing factor SLU7 OS=Homo sapiens OX=9606 GN=SLU7 PE=1 SV=2	SLU7	0.727	0.758	0.681	0.948	0.995	0.84	1.122	0.856	0.791	0.982	1.706	0.89	1.133	1.054	0.975	1.177
O95425	50	S	1.605	0.0170294	Up	Supervillin OS=Homo sapiens OX=9606 GN=SVIL PE=1 SV=2	SVIL	0.467	0.804	0.66	0.898	0.636	1.085	0.812	0.921	0.858	0.953	2.445	1.273	0.771	0.931	1.156	1.219
O95644	261	S	0.533	0.0358028	Down	Nuclear factor of activated T-cells, cytoplasmic 1 OS=Homo sapiens OX=9606 GN=NFATC1 PE=1 SV=3	NFATC1				1.313		1.041	1.588	2.142	1.757					0.498	1.155	0.854
O95644	359	S	0.648	0.0238858	Down	Nuclear factor of activated T-cells, cytoplasmic 1 OS=Homo sapiens OX=9606 GN=NFATC1 PE=1 SV=3	NFATC1				1.058		0.806	1.132	1.059	1.013					0.462	0.861	0.648
O95685	74	S	1.525	0.00687978	Up	Protein phosphatase 1 regulatory subunit 3D OS=Homo sapiens OX=9606 GN=PPP1R3D PE=1 SV=1	PPP1R3D	0.499	1.006	0.801	1.099	0.603	0.985	0.693	0.801	0.831	0.751	1.518	1.506	0.88	0.803	1.355	1.323
O95785	968	S	1.313	0.0460601	Up	Protein Wiz OS=Homo sapiens OX=9606 GN=WIZ PE=1 SV=2	WIZ	0.522	1.033	0.778	0.695	0.844	0.998	1.228	0.813	0.828	0.855	1.117	1.563	1.357	0.787	0.981	0.964
O95819	631	S	0.589	0.0483578	Down	Mitogen-activated protein kinase kinase kinase kinase 4 OS=Homo sapiens OX=9606 GN=MAP4K4 PE=1 SV=2	MAP4K4	0.699	1.285	1.42	0.918	1.437	0.716	2.049	0.639	1.291	0.438	0.727	0.801	0.532	0.868	0.509	0.411
P04083	5	S	2.381	0.0189497	Up	Annexin A1 OS=Homo sapiens OX=9606 GN=ANXA1 PE=1 SV=2	ANXA1	0.218	0.752	0.707		0.668			0.912	0.563	0.579	2.322	1.519	0.521		1.809	1.31
P04150	134	S	1.597	0.0191581	Up	Glucocorticoid receptor OS=Homo sapiens OX=9606 GN=NR3C1 PE=1 SV=1	NR3C1	0.483	0.921	0.732	0.522	1.376	0.959	1.065	1.454	0.553	0.379	1.778	1.249	0.922	1.156	1.479	1.506
P05023	16	S	1.347	0.0213703	Up	Sodium/potassium-transporting ATPase subunit alpha-1 OS=Homo sapiens OX=9606 GN=ATP1A1 PE=1 SV=1	ATP1A1	0.898	0.96	0.535	1.018	0.766	0.781	0.767			0.929	1.235	0.965	1.257	1.026
P05114	86	S	1.669	0.0018268	Up	Non-histone chromosomal protein HMG-14 OS=Homo sapiens OX=9606 GN=HMGN1 PE=1 SV=3	HMGN1	1	0.591	0.667	0.75	0.904	0.684	1.046	0.596	0.618	1.39	1.305	1.569	0.969	1.717	1.591	1.105
P05114	89	S	1.68	0.00673863	Up	Non-histone chromosomal protein HMG-14 OS=Homo sapiens OX=9606 GN=HMGN1 PE=1 SV=3	HMGN1	0.967	0.542	0.59	0.618	0.853	0.649	0.927	0.612	0.616	2.298	1.497	1.803	1.1	1.229	1.855	1.258
P05114	8	S	1.325	0.0416825	Up	Non-histone chromosomal protein HMG-14 OS=Homo sapiens OX=9606 GN=HMGN1 PE=1 SV=3	HMGN1	0.622	0.902	1.037	1.004	0.948	0.871	1.079	0.974	0.797	0.692	1.063	1.173	0.69	1.663	1.335	1.173
P05114	99	S	1.626	0.00459848	Up	Non-histone chromosomal protein HMG-14 OS=Homo sapiens OX=9606 GN=HMGN1 PE=1 SV=3	HMGN1	0.925	0.691	0.634	0.777	0.936	0.568	0.975	0.683	0.703	1.712	1.319	1.108	1.168	2.115	1.538	1.145
P17535	100	S	1.506	0.000946251	Up	Transcription factor jun-D OS=Homo sapiens OX=9606 GN=JUND PE=1 SV=3	JUND	0.565	0.727	0.861	0.909	0.597	0.986	0.894	0.931	0.861	0.678	1.283	1.479	1.164	0.916	1.377	1.019
P06400	807	S	0.658	0.0371601	Down	Retinoblastoma-associated protein OS=Homo sapiens OX=9606 GN=RB1 PE=1 SV=2	RB1	1.828	2.015	0.663	1.279	0.999	0.813	1.642	0.917	1.083	0.944	0.703	0.986	0.689	0.986	0.689	0.758
P06748	260	S	2.612	0.0390892	Up	Nucleophosmin OS=Homo sapiens OX=9606 GN=NPM1 PE=1 SV=2	NPM1	0.199	0.589	1.071	0.693	0.437	0.971	0.649	0.723	1.319	0.318	1.597	3.871	0.431	0.567	2.828	1.626
P06753	88	S	1.648	0.00747301	Up	Tropomyosin alpha-3 chain OS=Homo sapiens OX=9606 GN=TPM3 PE=1 SV=2	TPM3	0.491			0.84	0.487	0.978	0.576	0.978	0.825	0.695	1.521		0.9	0.908	1.39	1.326
P07108	2	S	1.744	0.000848151	Up	Acyl-CoA-binding protein OS=Homo sapiens OX=9606 GN=DBI PE=1 SV=2	DBI	0.524	0.61	0.581	0.785	0.841	1.214	0.643	0.669	1.044	0.654	1.544	1.351	0.953	1.062	1.835	1.172
P07355	12	S	1.757	0.000955374	Up	Annexin A2 OS=Homo sapiens OX=9606 GN=ANXA2 PE=1 SV=2	ANXA2	0.642	0.681	0.46	1.114	0.66	1.064	0.409	0.585	1.572	1.065	1.461	1.435	1.394	1.25	1.564	1.596
P07900	263	S	3.442	0.00762328	Up	Heat shock protein HSP 90-alpha OS=Homo sapiens OX=9606 GN=HSP90AA1 PE=1 SV=5	HSP90AA1	1.293	0.313	0.356	0.377	0.606	0.252	0.751	0.281	0.35	1.782	4.348	0.564	0.728	1.382	2.195	3.918
P07910	156	S	3.356	0.0229121	Up	Heterogeneous nuclear ribonucleoproteins C1/C2 OS=Homo sapiens OX=9606 GN=HNRNPC PE=1 SV=4	HNRNPC	0.338	0.743	0.432	0.582	0.49	0.5	0.404			0.631	0.747	0.74	0.829	4.598
P07910	253	S	1.637	0.00711439	Up	Heterogeneous nuclear ribonucleoproteins C1/C2 OS=Homo sapiens OX=9606 GN=HNRNPC PE=1 SV=4	HNRNPC								0.751	0.697						1.163	1.208
P07910	260	S	1.522	0.0023657	Up	Heterogeneous nuclear ribonucleoproteins C1/C2 OS=Homo sapiens OX=9606 GN=HNRNPC PE=1 SV=4	HNRNPC	0.752	0.753	0.816	0.76	0.819	0.578	1.113	0.671	0.681	0.822	1.595	1.094	0.733	1.152	1.087	1.429
P07910	239	S	1.331	0.0462188	Up	Heterogeneous nuclear ribonucleoproteins C1/C2 OS=Homo sapiens OX=9606 GN=HNRNPC PE=1 SV=4	HNRNPC	0.521	0.763	0.756	0.887	1.252	0.755	0.959			0.983	1.26	1.009	1.086	1.221
P07910	241	S	2.118	0.00387029	Up	Heterogeneous nuclear ribonucleoproteins C1/C2 OS=Homo sapiens OX=9606 GN=HNRNPC PE=1 SV=4	HNRNPC	0.607	0.747	0.655	0.688	0.576	0.787	0.963	0.55	0.594	1.07	2.734	0.76	0.708	1.392	1.492	2.11
P07948	11	S	1.308	0.00690255	Up	Tyrosine-protein kinase Lyn OS=Homo sapiens OX=9606 GN=LYN PE=1 SV=3	LYN	0.758	0.804	0.619	0.923	0.905	0.756	0.932	0.942	1.081	0.86	1.339	1.331	0.877	0.956	1.044	1.187
P08651	276	S	1.356	0.00291273	Up	Nuclear factor 1 C-type OS=Homo sapiens OX=9606 GN=NFIC PE=1 SV=2	NFIC	0.716	0.844	0.945		1.078			0.808	0.923	1.01	1.207	1.021	1.417		1.162	1.32
P08670	72	S	1.587	0.0107477	Up	Vimentin OS=Homo sapiens OX=9606 GN=VIM PE=1 SV=4	VIM	0.707	0.679	0.49	0.954	0.543	1.036	0.591	0.902	1.018	0.864	0.703	1.266	1.966	1.167	1.263	1.045
P08670	73	S	1.479	0.0327976	Up	Vimentin OS=Homo sapiens OX=9606 GN=VIM PE=1 SV=4	VIM	0.623	1.244	1.262	0.703	0.846	0.425	0.389	0.444	0.781	0.868	1.454	1.458	0.848	1.092	0.965	0.916
P09429	35	S	1.607	0.000816939	Up	High mobility group protein B1 OS=Homo sapiens OX=9606 GN=HMGB1 PE=1 SV=3	HMGB1	0.501	0.815	0.804	0.633	0.785	0.815	0.773	0.954	0.826	0.483	1.052	1.386	0.807	1.313	1.246	1.322
P09496	105	S	2.655	9.91534e-05	Up	Clathrin light chain A OS=Homo sapiens OX=9606 GN=CLTA PE=1 SV=1	CLTA	0.554	0.511	0.462		0.589			0.683	0.69	0.955	1.004	1.981	1.721		2.176	1.547
P09651	142	S	1.53	0.00396432	Up	Heterogeneous nuclear ribonucleoprotein A1 OS=Homo sapiens OX=9606 GN=HNRNPA1 PE=1 SV=5	HNRNPA1	0.783	0.791	0.7	0.704	0.906	0.737	1.071	0.9	0.805	0.686	1.12	1.713	0.679	1.099	1.413	1.398
P10644	14	S	1.431	0.0126663	Up	cAMP-dependent protein kinase type I-alpha regulatory subunit OS=Homo sapiens OX=9606 GN=PRKAR1A PE=1 SV=1	PRKAR1A	0.684	0.844	0.693	0.775	0.886	0.836	1.076			0.562	1.308	1.34	0.941	0.96
P11388	1106	S	1.41	0.0186787	Up	DNA topoisomerase 2-alpha OS=Homo sapiens OX=9606 GN=TOP2A PE=1 SV=3	TOP2A	0.601	0.643	0.69	0.88	0.54	0.686	0.866	0.766	0.637	0.858	1.188	1.038	0.531	1.027	1.311	0.967
P11388	1377	S	1.546	0.00245718	Up	DNA topoisomerase 2-alpha OS=Homo sapiens OX=9606 GN=TOP2A PE=1 SV=3	TOP2A	0.703	0.843	0.639	0.715	0.841	0.522	0.857	0.648	0.653	1.067	1.799	0.863	1.026	1.088	0.963	1.208
P11717	2484	S	0.589	0.0186704	Down	Cation-independent mannose-6-phosphate receptor OS=Homo sapiens OX=9606 GN=IGF2R PE=1 SV=3	IGF2R	1.346	1.29	0.739	1.417	1.668	1.494	0.473	1.292	1.273	1.225	0.555	0.503	0.976	1.356	0.572	0.354
P12268	160	S	1.547	0.00376828	Up	Inosine-5'-monophosphate dehydrogenase 2 OS=Homo sapiens OX=9606 GN=IMPDH2 PE=1 SV=2	IMPDH2	1.02	0.755	0.588	0.922	0.618	0.917	0.702	0.697	0.663	1.309	1.469	0.82	1.463	1.436	1.047	1.37
P12814	91	S	1.569	0.0267556	Up	Alpha-actinin-1 OS=Homo sapiens OX=9606 GN=ACTN1 PE=1 SV=2	ACTN1	0.552	0.695	0.823	1.177	0.687	1.018	0.743	0.828	0.577	0.809	0.76	1.153	0.728	1.08	1.543	2.183
P13796	290	S	1.559	0.0372379	Up	Plastin-2 OS=Homo sapiens OX=9606 GN=LCP1 PE=1 SV=6	LCP1	0.409	0.794	0.672		0.661					0.556	0.833	1.189	0.871
P13861	80	S	1.412	0.0255684	Up	cAMP-dependent protein kinase type II-alpha regulatory subunit OS=Homo sapiens OX=9606 GN=PRKAR2A PE=1 SV=2	PRKAR2A	0.351	0.607	0.722	1.064	0.807	0.889	0.645	0.914	0.872	0.708	1.26	1.205	0.766	1.331	0.991	0.867
P14209	168	S	1.364	0.0219429	Up	CD99 antigen OS=Homo sapiens OX=9606 GN=CD99 PE=1 SV=1	CD99	1.125	0.618	0.424	1.381	0.683	1.388	1.036	0.659	0.966	1.789	1.27	1.246	1.337	1.561	1.441	1.387
P14317	186	S	3.071	0.00623944	Up	Hematopoietic lineage cell-specific protein OS=Homo sapiens OX=9606 GN=HCLS1 PE=1 SV=3	HCLS1	0.306			0.776	0.631	0.866	0.745	0.68	0.818	0.549	1.704		0.491	2.663	2.977	2.475
P16298	478	S	1.321	0.0169615	Up	Serine/threonine-protein phosphatase 2B catalytic subunit beta isoform OS=Homo sapiens OX=9606 GN=PPP3CB PE=1 SV=2	PPP3CB	0.563	0.89	0.962	0.821	1.101	0.685	1.024	0.746	0.74	0.739	1.343	1.239	1.07	1.195	0.802	0.909
P16949	46	S	1.382	0.0463721	Up	Stathmin OS=Homo sapiens OX=9606 GN=STMN1 PE=1 SV=3	STMN1	0.779	0.81	0.736	0.906	0.702	1.061	1.138	0.715	0.888	1.015	1.142	1.762	0.706	0.838	1.601	1.207
P17029	208	S	1.312	0.0345869	Up	Zinc finger protein with KRAB and SCAN domains 1 OS=Homo sapiens OX=9606 GN=ZKSCAN1 PE=1 SV=3	ZKSCAN1	0.662	0.805	0.603	0.954	0.863	0.869	0.866	0.885	0.66	0.571	1.357	1.044	0.642	0.843	1.139	1.066
P17480	484	S	1.505	0.0380377	Up	Nucleolar transcription factor 1 OS=Homo sapiens OX=9606 GN=UBTF PE=1 SV=1	UBTF	0.884	0.838	0.516	0.926	0.748	0.81	0.666	0.78	0.748	1.156	2.034	1.019	0.569	1.417	1.066	1.186
P17535	259	S	0.444	0.00953626	Down	Transcription factor jun-D OS=Homo sapiens OX=9606 GN=JUND PE=1 SV=3	JUND								1.351	1.439						0.665	0.574
P17812	562	S	0.662	0.0290085	Down	CTP synthase 1 OS=Homo sapiens OX=9606 GN=CTPS1 PE=1 SV=2	CTPS1	0.809	1.183	1.027	1.621	1.049	0.669	1.199	1.147	1.81	0.76	0.365	0.948	0.929	0.804	0.719	0.711
P17844	2	S	1.434	0.00487522	Up	Probable ATP-dependent RNA helicase DDX5 OS=Homo sapiens OX=9606 GN=DDX5 PE=1 SV=1	DDX5	0.594	0.865	0.809	0.782	0.631	0.799	0.763	0.681	0.885	0.812	1.618	0.793	0.88	0.979	1.341	0.946
P17947	146	S	1.47	0.0128194	Up	Transcription factor PU.1 OS=Homo sapiens OX=9606 GN=SPI1 PE=1 SV=2	SPI1	0.437	0.455	0.516	0.86	0.604	0.746	0.724	0.588	0.729	0.818	1.337	1.111	0.602	0.749	0.991	0.924
P17987	551	S	1.441	0.0198307	Up	T-complex protein 1 subunit alpha OS=Homo sapiens OX=9606 GN=TCP1 PE=1 SV=1	TCP1	0.441	0.815	0.71	0.848	0.813	0.956	0.676	0.81	0.86	0.583	1.31	1.385	0.614	0.908	1.261	1.018
P18031	295	S	1.393	0.00230465	Up	Tyrosine-protein phosphatase non-receptor type 1 OS=Homo sapiens OX=9606 GN=PTPN1 PE=1 SV=1	PTPN1	0.562	0.731	0.621	0.884	0.733	0.794	0.812	0.858	0.77	1.067	1.406	1.034	0.862	1.178	1.009	1.059
P18583	1697	S	0.685	0.0325103	Down	Protein SON OS=Homo sapiens OX=9606 GN=SON PE=1 SV=4	SON	0.687	1.144	0.969	1.163	1.147	0.928	0.832	1.49	1.372	0.728	0.562	0.914	0.902	0.937	0.704	0.283
P18583	152	S	1.364	0.0279141	Up	Protein SON OS=Homo sapiens OX=9606 GN=SON PE=1 SV=4	SON	1.184	0.459	0.752	0.908	1.053	0.864	1.05	0.812	0.852	1.033	1.623	0.969	1.255	1.202	1.399	0.892
P18754	11	S	1.322	0.00426657	Up	Regulator of chromosome condensation OS=Homo sapiens OX=9606 GN=RCC1 PE=1 SV=1	RCC1	0.528	0.763	0.686	0.837	0.839	0.895	0.789	0.839	0.834	0.804	1.408	0.951	0.897	1.033	0.924	0.983
P20042	105	S	1.305	0.0201958	Up	Eukaryotic translation initiation factor 2 subunit 2 OS=Homo sapiens OX=9606 GN=EIF2S2 PE=1 SV=2	EIF2S2	0.656	1.178	0.726	0.891	1.142	1.018	0.669	0.884	0.868	0.662	1.189	1.352	1.322	1.028	1.046	0.869
P20290	201	S	1.56	0.00393245	Up	Transcription factor BTF3 OS=Homo sapiens OX=9606 GN=BTF3 PE=1 SV=1	BTF3	0.541	0.884	0.672	1.08	0.771	0.703	0.789	0.756	0.965	0.89	1.255	1.25	0.783	0.941	1.623	1.686
P20292	41	S	2.291	0.00690268	Up	Arachidonate 5-lipoxygenase-activating protein OS=Homo sapiens OX=9606 GN=ALOX5AP PE=1 SV=2	ALOX5AP	0.588	0.383	0.373		0.596			0.77	0.645	0.696	0.764	1.553	0.648		1.966	1.698
P20700	210	S	1.408	0.0252494	Up	Lamin-B1 OS=Homo sapiens OX=9606 GN=LMNB1 PE=1 SV=2	LMNB1		0.639	0.63	0.85		1.157	0.809	0.669	0.853			0.952		1.13	0.984	1.444
P20700	391	S	1.475	0.0448758	Up	Lamin-B1 OS=Homo sapiens OX=9606 GN=LMNB1 PE=1 SV=2	LMNB1	1.051	0.786	0.763	0.954	1.054	0.886	0.824	0.75	0.536	0.661	0.667	1.864	1.103	0.734	1.47	1.477
P20700	393	S	1.677	0.0345968	Up	Lamin-B1 OS=Homo sapiens OX=9606 GN=LMNB1 PE=1 SV=2	LMNB1	0.77	0.785	0.81	0.796	0.812	0.713	0.877	0.943	0.391	0.555	1.949	1.264	0.484	0.952	1.828	1.019
P21127	47	S	1.33	0.0142547	Up	Cyclin-dependent kinase 11B OS=Homo sapiens OX=9606 GN=CDK11B PE=1 SV=4	CDK11B	1.034	0.655	0.758	0.797	0.877	0.785	0.885	0.756	0.89	1.26	1.296	0.88	1.064	1.594	0.963	1.144
P21127	713	S	1.534	0.0293759	Up	Cyclin-dependent kinase 11B OS=Homo sapiens OX=9606 GN=CDK11B PE=1 SV=4	CDK11B	0.468	0.721	0.932	0.766	0.851	1.043	1.498	0.555	0.777	0.93	1.457	1.522	0.982	0.868	2.121	0.909
P21333	2152	S	1.805	4.61575e-05	Up	Filamin-A OS=Homo sapiens OX=9606 GN=FLNA PE=1 SV=4	FLNA	0.759	0.575	0.515	0.906	0.62	0.693	0.849	0.837	0.88	0.798	1.203	1.038	1.09	1.656	1.451	1.612
P21675	1118	S	1.643	0.0159793	Up	Transcription initiation factor TFIID subunit 1 OS=Homo sapiens OX=9606 GN=TAF1 PE=1 SV=2	TAF1	0.36			0.526	0.51	0.648	0.651			0.484	0.778		1.113	0.721
P22626	102	S	1.88	0.0229529	Up	Heterogeneous nuclear ribonucleoproteins A2/B1 OS=Homo sapiens OX=9606 GN=HNRNPA2B1 PE=1 SV=2	HNRNPA2B1	0.42	0.782	0.583	0.636	0.817	0.73	0.746	0.816	0.966	0.558	0.863	1.121	0.462	2.19	1.201	2.118
P23193	100	S	1.344	0.019768	Up	Transcription elongation factor A protein 1 OS=Homo sapiens OX=9606 GN=TCEA1 PE=1 SV=2	TCEA1	0.598	0.855	0.799	1.104	0.746	0.974	0.853	0.7	0.855	0.945	1.646	1.083	0.738	1.169	1.085	1.074
P23588	340	S	1.498	0.0344249	Up	Eukaryotic translation initiation factor 4B OS=Homo sapiens OX=9606 GN=EIF4B PE=1 SV=2	EIF4B	0.754	0.662	0.639	0.809	0.506	0.709	1.062			1.057	0.825	1.598	1.272	0.947
P25054	2093	S	0.567	0.0110576	Down	Adenomatous polyposis coli protein OS=Homo sapiens OX=9606 GN=APC PE=1 SV=2	APC								1.159	1.043						0.606	0.642
P25205	668	S	2.875	0.00720941	Up	DNA replication licensing factor MCM3 OS=Homo sapiens OX=9606 GN=MCM3 PE=1 SV=3	MCM3	0.45				0.954			0.567	0.601	0.592	2.006		0.774		2.462	2.036
P25685	151	S	1.815	0.0220955	Up	DnaJ homolog subfamily B member 1 OS=Homo sapiens OX=9606 GN=DNAJB1 PE=1 SV=4	DNAJB1	0.349	1.296	0.7	0.684	1.052	0.728	1.121	1.375	0.551	0.404	1.8	1.975	0.956	0.691	2.108	1.463
P26038	527	S	1.407	0.0151064	Up	Moesin OS=Homo sapiens OX=9606 GN=MSN PE=1 SV=3	MSN	0.622	0.778	0.522	0.996	0.827	1.091	0.765			0.723	1.087	1.114	1.226	1.021
P26038	407	S	1.461	0.0329302	Up	Moesin OS=Homo sapiens OX=9606 GN=MSN PE=1 SV=3	MSN	0.45	1.03	0.905	0.723	1.288	0.709	0.994	0.803	0.686	0.603	1.205	1.91	1.284	0.909	0.749	1.125
P26583	121	S	1.762	0.0476252	Up	High mobility group protein B2 OS=Homo sapiens OX=9606 GN=HMGB2 PE=1 SV=2	HMGB2	0.7	0.618	0.649	0.81	0.91	0.698	0.863	0.775	0.684	0.64	1.928	0.889	0.557	1.179	1.512	1.701
P27540	77	S	0.619	0.0327935	Down	Aryl hydrocarbon receptor nuclear translocator OS=Homo sapiens OX=9606 GN=ARNT PE=1 SV=1	ARNT	0.638	1.249	0.917	1.287	1.996	1.495	0.8	1.106	2	0.797	0.499	0.964	1.003	1.038	0.539	0.523
P27707	13	S	1.926	0.00685712	Up	Deoxycytidine kinase OS=Homo sapiens OX=9606 GN=DCK PE=1 SV=1	DCK	0.716			0.825	0.827	0.615	0.79			0.596	1.426		0.906	1.876
P27707	16	S	1.542	0.00243734	Up	Deoxycytidine kinase OS=Homo sapiens OX=9606 GN=DCK PE=1 SV=1	DCK	0.58	0.723	0.746	0.946	0.818	0.647	0.973	0.749	0.647	0.825	0.899	1.29	1.379	0.726	1.243	1.543
P27816	636	S	1.54	0.0373283	Up	Microtubule-associated protein 4 OS=Homo sapiens OX=9606 GN=MAP4 PE=1 SV=3	MAP4	0.783	0.584	0.716	0.807	0.693	0.665	0.435	0.774	1.044	0.503	0.977	0.959	0.674	2.189	0.895	0.778
P28290	739	S	0.706	0.0275782	Down	Protein ITPRID2 OS=Homo sapiens OX=9606 GN=ITPRID2 PE=1 SV=3	ITPRID2	1.097	1.496	0.8	1.3	1.043	0.73	1.077	1.049	0.922	1.073	0.355	0.781	1.399	0.783	0.729	0.44
P29353	139	S	1.526	0.038713	Up	SHC-transforming protein 1 OS=Homo sapiens OX=9606 GN=SHC1 PE=1 SV=4	SHC1	0.485	1.301	0.825	0.875	0.787	0.951	0.853	0.717	1.316	0.622	1.251	1.535	0.653	1.063	1.337	2.155
P29374	1076	S	1.37	0.00159405	Up	AT-rich interactive domain-containing protein 4A OS=Homo sapiens OX=9606 GN=ARID4A PE=1 SV=3	ARID4A	0.746	0.747	0.725		0.868			0.699	0.772	0.912	0.93	1.187	0.873		1.124	1.237
P29375	1666	S	0.694	0.0388995	Down	Lysine-specific demethylase 5A OS=Homo sapiens OX=9606 GN=KDM5A PE=1 SV=3	KDM5A	0.743	1.143	0.705	1.418	1.193	0.725	0.928	1.641	1.528	1.065	0.744	0.835	0.988	0.962	0.564	0.526
P29590	480	S	2.056	0.000507925	Up	Protein PML OS=Homo sapiens OX=9606 GN=PML PE=1 SV=3	PML	0.713	0.896	0.731	0.824	0.856	0.425	0.826	0.785	0.644	0.43	1.758	1.176	0.966	2.296	1.616	0.983
P30086	185	S	1.712	0.00870898	Up	Phosphatidylethanolamine-binding protein 1 OS=Homo sapiens OX=9606 GN=PEBP1 PE=1 SV=3	PEBP1	0.483	0.695	0.741	0.747	0.735	1.219	0.724	0.986	0.62	0.595	1.273	1.152	0.656	0.962	1.56	2.146
P30566	9	S	1.47	0.0228279	Up	Adenylosuccinate lyase OS=Homo sapiens OX=9606 GN=ADSL PE=1 SV=2	ADSL	0.403	0.666	0.617	0.856	0.834	0.769	0.74	0.863	0.949	0.772	1.843	0.985	0.728	1.191	0.996	0.845
P30740	300	S	1.328	0.0152007	Up	Leukocyte elastase inhibitor OS=Homo sapiens OX=9606 GN=SERPINB1 PE=1 SV=1	SERPINB1	0.851	0.786	0.662	0.518	0.974	1.007	0.904	0.979	0.656	0.76	1.326	1.048	0.767	1.058	1.11	1.143
P31942	298	S	1.874	0.0142155	Up	Heterogeneous nuclear ribonucleoprotein H3 OS=Homo sapiens OX=9606 GN=HNRNPH3 PE=1 SV=2	HNRNPH3	0.636	0.691	0.593	0.866	0.788	0.84	0.925	0.682	0.631	0.452	2.41	1.483	0.512	0.786	1.285	1.51
P31943	23	S	1.427	0.0151784	Up	Heterogeneous nuclear ribonucleoprotein H OS=Homo sapiens OX=9606 GN=HNRNPH1 PE=1 SV=4	HNRNPH1	0.42	0.732	0.669	0.695	0.719	0.867	1.251	0.792	0.743	0.77	0.969	1.463	0.904	0.781	1.255	1.185
P32519	167	S	0.452	0.0206434	Down	ETS-related transcription factor Elf-1 OS=Homo sapiens OX=9606 GN=ELF1 PE=1 SV=2	ELF1	1.429	1.338	0.521	1.467	0.811	1.897	0.33	1.786	1.645	2.01	0.294	0.472	1.007	1.233	0.386	0.199
P32519	168	S	0.599	0.0139966	Down	ETS-related transcription factor Elf-1 OS=Homo sapiens OX=9606 GN=ELF1 PE=1 SV=2	ELF1	1.136	1.213	0.615		0.801			1.293	1.309	1.586	0.539	0.617	0.879		0.716	0.654
P35236	143	S	1.656	0.0130395	Up	Tyrosine-protein phosphatase non-receptor type 7 OS=Homo sapiens OX=9606 GN=PTPN7 PE=1 SV=3	PTPN7	0.397	0.617	0.605	0.532	0.736	0.769	1.12	0.901	0.651	0.693	0.902	1.555	1.589	0.607	1.443	0.88
P35251	29	S	2.132	0.0240584	Up	Replication factor C subunit 1 OS=Homo sapiens OX=9606 GN=RFC1 PE=1 SV=4	RFC1	0.518			1.106	1.033	1.262	1.011	0.61	0.628	0.603	2.248		0.62	1.627	1.439	3.087
P35579	1943	S	1.54	0.047745	Up	Myosin-9 OS=Homo sapiens OX=9606 GN=MYH9 PE=1 SV=4	MYH9	0.83	0.662	0.687	0.819	0.938	0.531	1.001	0.676	0.745	1.046	1.803	0.79	0.819	1.397	0.893	1.632
P35658	678	S	1.35	0.0354067	Up	Nuclear pore complex protein Nup214 OS=Homo sapiens OX=9606 GN=NUP214 PE=1 SV=2	NUP214	0.56	0.829	0.765	0.737	0.783	0.964	0.885	1.039	0.673	0.601	0.979	1.582	0.841	0.722	1.299	0.925
P35658	940	S	0.544	0.0455923	Down	Nuclear pore complex protein Nup214 OS=Homo sapiens OX=9606 GN=NUP214 PE=1 SV=2	NUP214	0.991	1.309	1	1.67	1.327	0.334	0.782	1.728	1.616	1.269	0.048	0.979	1.184	1.05	0.323	0.341
P35659	307	S	2.114	0.0101788	Up	Protein DEK OS=Homo sapiens OX=9606 GN=DEK PE=1 SV=1	DEK	0.358	0.523	0.529		0.812			0.739	0.595	0.536	1.995	1.254	0.519		1.334	1.077
P37802	11	S	1.558	0.00128767	Up	Transgelin-2 OS=Homo sapiens OX=9606 GN=TAGLN2 PE=1 SV=3	TAGLN2	0.712	0.855	0.785	0.741	0.822	0.897	0.843	1.075	0.837	0.62	1.494	1.417	0.705	1.385	1.276	1.378
P37802	163	S	1.424	0.0480577	Up	Transgelin-2 OS=Homo sapiens OX=9606 GN=TAGLN2 PE=1 SV=3	TAGLN2	0.598	0.72	0.833	0.906	0.603	1.056	0.702	0.669	1.119	0.798	1.08	1.462	0.675	0.764	1.051	1.805
P38159	73	S	1.481	0.000699794	Up	RNA-binding motif protein, X chromosome OS=Homo sapiens OX=9606 GN=RBMX PE=1 SV=3	RBMX	0.724	0.971	0.801	0.914	0.756	0.988	1.004	0.771	0.672	0.806	1.26	1.487	0.981	0.894	1.429	1.42
P38398	114	S	0.562	0.0332604	Down	Breast cancer type 1 susceptibility protein OS=Homo sapiens OX=9606 GN=BRCA1 PE=1 SV=2	BRCA1	1.921	2.215	1.24		1.388			1.731	0.798	0.984	0.49	1.065	1.32		0.844	0.41
P38432	235	S	1.833	0.0182053	Up	Coilin OS=Homo sapiens OX=9606 GN=COIL PE=1 SV=1	COIL	0.404	0.71	0.514		0.902					0.567	1.371	1.02	1.016
P39023	13	S	1.878	0.0010449	Up	60S ribosomal protein L3 OS=Homo sapiens OX=9606 GN=RPL3 PE=1 SV=2	RPL3	1.051	1.075	0.664	0.665	0.712	0.825	0.779	0.73	0.651	0.589	1.74	1.749	0.86	0.847	2.024	1.503
P39880	425	S	1.544	0.0186242	Up	Homeobox protein cut-like 1 OS=Homo sapiens OX=9606 GN=CUX1 PE=1 SV=3	CUX1	0.548	0.82	0.91		0.903			0.618	0.819	0.543	1.274	0.995	0.791		0.952	1.681
P40818	641	S	1.745	0.000104398	Up	Ubiquitin carboxyl-terminal hydrolase 8 OS=Homo sapiens OX=9606 GN=USP8 PE=1 SV=1	USP8	0.629	0.823	0.765		0.754			0.828	0.783	0.698	1.169	1.503	1.674		0.997	1.237
P41212	293	S	1.42	0.0145388	Up	Transcription factor ETV6 OS=Homo sapiens OX=9606 GN=ETV6 PE=1 SV=1	ETV6	1.229	0.998	0.989	0.586	1.001	0.747	1.288	0.819	0.576	0.637	1.691	1.056	1.188	1.138	1.071	1.411
P42167	168	S	1.362	0.0428991	Up	Lamina-associated polypeptide 2, isoforms beta/gamma OS=Homo sapiens OX=9606 GN=TMPO PE=1 SV=2	TMPO	0.537			0.977	0.673	1.074	0.859	0.762	0.976	1.267	0.995		1.006	1.189	1.27	1.605
P42166	351	S	1.379	0.0361163	Up	Lamina-associated polypeptide 2, isoform alpha OS=Homo sapiens OX=9606 GN=TMPO PE=1 SV=2	TMPO	0.619	0.966	0.709	1.023	0.779	0.908	1.192	1.19	0.76	0.647	1.511	1.529	1.392	0.929	1.187	0.729
P42167	250	S	1.447	0.040705	Up	Lamina-associated polypeptide 2, isoforms beta/gamma OS=Homo sapiens OX=9606 GN=TMPO PE=1 SV=2	TMPO	0.428	0.909	0.55	1.101	1.195	1.077	0.783	1.164	1.051	0.774	1.289	1.324	0.746	1.139	1.728	1.618
P42167	387	S	1.893	0.00360211	Up	Lamina-associated polypeptide 2, isoforms beta/gamma OS=Homo sapiens OX=9606 GN=TMPO PE=1 SV=2	TMPO	0.673				0.715					0.675	1.426		1.177
P42331	362	S	1.344	0.021479	Up	Rho GTPase-activating protein 25 OS=Homo sapiens OX=9606 GN=ARHGAP25 PE=1 SV=2	ARHGAP25	0.479	0.741	0.711	0.581	0.732	1.012	0.937	0.857	0.802	0.642	0.924	1.403	0.811	0.788	1.15	0.969
P42331	533	S	1.457	0.00280048	Up	Rho GTPase-activating protein 25 OS=Homo sapiens OX=9606 GN=ARHGAP25 PE=1 SV=2	ARHGAP25	0.721	0.592	0.598	0.64	0.801	0.792	0.891	0.699	0.696	1.46	1.164	1.143	1.27	0.956	1.192	1.173
P42345	1261	S	1.599	0.0282133	Up	Serine/threonine-protein kinase mTOR OS=Homo sapiens OX=9606 GN=MTOR PE=1 SV=1	MTOR	1.02	0.85	0.831	0.418	0.885	0.593	0.627	0.756	0.838	0.675	1.726	1.292	0.469	1.373	1.167	1.164
P42566	796	S	0.631	0.0474072	Down	Epidermal growth factor receptor substrate 15 OS=Homo sapiens OX=9606 GN=EPS15 PE=1 SV=2	EPS15	0.605	1.17	0.834	0.952	1.838	1.027	0.701	1.77	0.933	0.659	0.535	0.732	1.106	1.016	0.335	0.249
P43243	11	S	2.052	0.0288911	Up	Matrin-3 OS=Homo sapiens OX=9606 GN=MATR3 PE=1 SV=2	MATR3	0.256	1.059	0.646		0.934			1.245	1.028	0.272	1.796	2.382	1.317		1.526	0.954
P43487	60	S	1.696	0.00441075	Up	Ran-specific GTPase-activating protein OS=Homo sapiens OX=9606 GN=RANBP1 PE=1 SV=1	RANBP1	0.399	0.691	0.643	0.565	0.666	1.049	1.021	0.652	0.518	0.905	1.155	1.657	0.941	0.717	1.356	1.406
P45974	785	S	1.728	0.000115128	Up	Ubiquitin carboxyl-terminal hydrolase 5 OS=Homo sapiens OX=9606 GN=USP5 PE=1 SV=2	USP5	0.539	0.767	0.582		0.847			0.735	0.584	0.692	1.226	1.262	0.95		1.099	1.322
P46013	584	S	1.341	0.00532809	Up	Proliferation marker protein Ki-67 OS=Homo sapiens OX=9606 GN=MKI67 PE=1 SV=2	MKI67	0.585	0.703	0.76	0.951	0.759	1.072	0.984	0.669	0.741	0.851	1.265	1.149	0.899	0.877	1.121	1.185
P46013	827	S	1.342	0.0385116	Up	Proliferation marker protein Ki-67 OS=Homo sapiens OX=9606 GN=MKI67 PE=1 SV=2	MKI67	0.456	0.743	0.902	1.004	0.84	0.788	0.988	0.854	0.767	0.738	1.569	0.966	0.683	1.073	1.174	1.04
P46013	308	S	1.43	0.00975116	Up	Proliferation marker protein Ki-67 OS=Homo sapiens OX=9606 GN=MKI67 PE=1 SV=2	MKI67	0.471	0.546	0.602	0.824	0.661	0.82	0.798	0.909	0.924	0.721	1.415	1.049	0.711	0.954	1.21	0.903
P46060	24	S	2.652	0.00197471	Up	Ran GTPase-activating protein 1 OS=Homo sapiens OX=9606 GN=RANGAP1 PE=1 SV=1	RANGAP1	0.317	0.899	0.542	0.69	0.572	0.717	0.635	0.828	0.875	0.429	1.615	1.172	0.512	2.084	1.939	3.029
P46459	739	S	1.516	0.0443852	Up	Vesicle-fusing ATPase OS=Homo sapiens OX=9606 GN=NSF PE=1 SV=3	NSF	0.449	0.836	0.622		0.771					0.792	0.966	0.918	1.273
P46776	68	S	1.905	0.0327705	Up	60S ribosomal protein L27a OS=Homo sapiens OX=9606 GN=RPL27A PE=1 SV=2	RPL27A	0.601	0.84	0.71	0.62	0.771	0.598	0.814			0.481	1.887	1.383	0.487	1.421
P47914	158	S	1.582	0.0241419	Up	60S ribosomal protein L29 OS=Homo sapiens OX=9606 GN=RPL29 PE=1 SV=2	RPL29	0.557	0.501	0.587	0.737	0.479	1.576	1.039	0.724	0.895	0.833	1.023	1.282	0.691	1.059	1.609	1.863
P48634	342	S	0.637	0.00434465	Down	Protein PRRC2A OS=Homo sapiens OX=9606 GN=PRRC2A PE=1 SV=3	PRRC2A								0.848	0.831						0.52	0.55
P49116	219	S	1.431	0.0400952	Up	Nuclear receptor subfamily 2 group C member 2 OS=Homo sapiens OX=9606 GN=NR2C2 PE=1 SV=1	NR2C2	0.824	1.251	0.853	0.67	0.946	0.745	0.968	0.781	0.649	0.764	1.203	1.897	1.419	0.757	1.265	0.716
P49321	726	S	1.938	0.0130138	Up	Nuclear autoantigenic sperm protein OS=Homo sapiens OX=9606 GN=NASP PE=1 SV=2	NASP	1.145	0.402	0.51	0.791	0.922	0.688	1.042	0.512	0.462	1.634	2.001	0.687	1.063	1.46	1.709	2.509
P49716	191	S	1.533	0.00630202	Up	CCAAT/enhancer-binding protein delta OS=Homo sapiens OX=9606 GN=CEBPD PE=1 SV=2	CEBPD	0.62	0.889	0.963	0.875	0.883	0.627	1.091	0.758	0.611	0.79	1.718	1.135	0.757	1.087	1.078	1.683
P49736	41	S	1.628	0.00165719	Up	DNA replication licensing factor MCM2 OS=Homo sapiens OX=9606 GN=MCM2 PE=1 SV=4	MCM2	0.837	0.682	0.636	0.855	0.913	0.8	0.789	0.674	0.639	1.259	1.639	0.875	0.926	1.403	1.355	1.698
P49756	683	S	1.391	0.00803134	Up	RNA-binding protein 25 OS=Homo sapiens OX=9606 GN=RBM25 PE=1 SV=3	RBM25	0.637	0.95	0.637	0.871	0.84	0.825	0.867	0.81	0.954	0.68	1.26	1.09	0.685	1.149	1.067	1.483
P49756	583	S	1.44	0.0137661	Up	RNA-binding protein 25 OS=Homo sapiens OX=9606 GN=RBM25 PE=1 SV=3	RBM25	0.945	0.71	0.681	0.97	0.958	0.608	0.885	0.63	0.943	1.268	1.955	0.904	1.168	1.257	1.017	1.13
P49761	226	S	1.82	0.0170101	Up	Dual specificity protein kinase CLK3 OS=Homo sapiens OX=9606 GN=CLK3 PE=1 SV=3	CLK3								0.748	0.638						1.264	1.259
P49790	619	S	1.592	0.049167	Up	Nuclear pore complex protein Nup153 OS=Homo sapiens OX=9606 GN=NUP153 PE=1 SV=2	NUP153	0.51	1.192	0.433	0.664	1.008	0.653	1.875	0.805	0.364	0.565	1.441	1.515	2.075	0.72	1.158	0.799
P49790	529	S	1.509	0.020144	Up	Nuclear pore complex protein Nup153 OS=Homo sapiens OX=9606 GN=NUP153 PE=1 SV=2	NUP153	0.737	1.042	0.39	0.979	0.637	1.037	0.936	0.68	0.517	0.741	1.144	1.398	1.458	0.65	1.261	1.058
P49792	2900	S	0.699	0.0399296	Down	E3 SUMO-protein ligase RanBP2 OS=Homo sapiens OX=9606 GN=RANBP2 PE=1 SV=2	RANBP2	0.87	1.12	0.758	1.604	1.105	0.78	0.899	1.112	1.641	1.344	0.563	0.77	1.245	1.202	0.494	0.435
P49815	1254	S	1.965	0.000910428	Up	Tuberin OS=Homo sapiens OX=9606 GN=TSC2 PE=1 SV=2	TSC2	0.556	0.65	0.674		0.792			0.735	0.616	0.663	1.043	1.654	1.749		1.363	0.768
P49915	332	S	1.302	0.0434631	Up	GMP synthase [glutamine-hydrolyzing] OS=Homo sapiens OX=9606 GN=GMPS PE=1 SV=1	GMPS	0.69	0.834	0.691	0.836	1.031	1.147	0.804			0.698	1.358	1.131	0.867	1.026
P49916	250	S	1.715	0.0349159	Up	DNA ligase 3 OS=Homo sapiens OX=9606 GN=LIG3 PE=1 SV=2	LIG3	0.53	0.776	1.093	0.5	0.687	0.897	1.416	1.113	0.646	0.402	1.648	1.115	0.963	0.625	2.501	1.441
P50552	305	S	1.711	0.0267628	Up	Vasodilator-stimulated phosphoprotein OS=Homo sapiens OX=9606 GN=VASP PE=1 SV=3	VASP	0.325	0.848	0.405	0.807	0.59	1.074	0.422	1.002	1.299	0.503	1.145	0.981	0.633	2.094	1.206	1.409
P51149	72	S	2.244	0.0231256	Up	Ras-related protein Rab-7a OS=Homo sapiens OX=9606 GN=RAB7A PE=1 SV=1	RAB7A	0.878	0.659	0.787	0.505	0.758	0.346	0.86	0.635	0.357	0.293	1.081	1.858	0.568	0.573	0.968	3.135
P51159	83	S	1.766	0.00179607	Up	Ras-related protein Rab-27A OS=Homo sapiens OX=9606 GN=RAB27A PE=1 SV=3	RAB27A	0.629	0.475	0.623		0.724					0.73	1.161	1.183	1.026
P51159	2	S	1.583	0.00219542	Up	Ras-related protein Rab-27A OS=Homo sapiens OX=9606 GN=RAB27A PE=1 SV=3	RAB27A	0.522	0.683	0.723	0.716	0.676	0.695	0.833	0.992	0.882	0.578	1.56	1.113	0.748	0.927	1.058	1.527
P51531	1512	S	2.67	0.0174489	Up	Probable global transcription activator SNF2L2 OS=Homo sapiens OX=9606 GN=SMARCA2 PE=1 SV=2	SMARCA2								0.67	0.514						1.588	1.573
P51825	245	S	1.346	0.0262116	Up	AF4/FMR2 family member 1 OS=Homo sapiens OX=9606 GN=AFF1 PE=1 SV=1	AFF1	0.765	1.117	0.803	0.842	1.169	1.013	0.72	0.775	0.669	0.595	1.327	1.65	0.835	1.023	1.002	1.003
P51858	132	S	1.36	0.0340393	Up	Hepatoma-derived growth factor OS=Homo sapiens OX=9606 GN=HDGF PE=1 SV=1	HDGF	0.783	0.677	0.554	0.83	0.996	0.704	0.756	0.743	0.773	1.094	1.357	0.785	0.929	1.547	0.728	1.109
P51991	116	S	1.871	0.0303116	Up	Heterogeneous nuclear ribonucleoprotein A3 OS=Homo sapiens OX=9606 GN=HNRNPA3 PE=1 SV=2	HNRNPA3	0.366	0.935	0.478	0.586	0.648	0.992	0.575	1.072	1.238	0.404	0.955	1.172	0.502	2.249	1.213	2.098
P51991	14	S	1.58	0.0200245	Up	Heterogeneous nuclear ribonucleoprotein A3 OS=Homo sapiens OX=9606 GN=HNRNPA3 PE=1 SV=2	HNRNPA3	0.388	0.753	0.637	0.865	0.743	1.061	0.828	0.801	0.809	0.717	1.122	1.154	0.539	1.605	1.227	1.56
P52272	575	S	1.891	0.0134946	Up	Heterogeneous nuclear ribonucleoprotein M OS=Homo sapiens OX=9606 GN=HNRNPM PE=1 SV=3	HNRNPM	0.422	0.599	0.748	0.743	0.747	1.77	0.639	0.718	0.849	0.524	1.509	1.605	0.552	1.267	1.338	2.532
P52272	452	S	2.588	0.0178857	Up	Heterogeneous nuclear ribonucleoprotein M OS=Homo sapiens OX=9606 GN=HNRNPM PE=1 SV=3	HNRNPM	0.412				0.63					0.49	1.105		1.538
P52565	24	S	1.578	0.000764357	Up	Rho GDP-dissociation inhibitor 1 OS=Homo sapiens OX=9606 GN=ARHGDIA PE=1 SV=3	ARHGDIA	0.746	0.807	0.572	0.933	0.889	0.678	0.763	0.752	0.919	0.721	1.293	1.707	1.394	0.881	1.217	0.875
P52597	104	S	1.445	0.00765092	Up	Heterogeneous nuclear ribonucleoprotein F OS=Homo sapiens OX=9606 GN=HNRNPF PE=1 SV=3	HNRNPF	0.642	0.608	0.718	0.718	0.842	0.846	1.426	0.799	0.645	0.68	1.314	1.359	1.051	0.75	1.262	1.136
P52926	105	S	0.541	0.00741235	Down	High mobility group protein HMGI-C OS=Homo sapiens OX=9606 GN=HMGA2 PE=1 SV=1	HMGA2	1.32			1.839	1.613	1.107	1.966			1.3	1.029		0.614	0.829
P53621	402	S	1.437	0.0297793	Up	Coatomer subunit alpha OS=Homo sapiens OX=9606 GN=COPA PE=1 SV=2	COPA	0.405	0.785	0.593	0.797	0.592	1.051	0.578	0.794	1.033	0.556	1.066	1.395	0.585	0.962	1.148	1.04
P54725	123	S	1.436	0.0110745	Up	UV excision repair protein RAD23 homolog A OS=Homo sapiens OX=9606 GN=RAD23A PE=1 SV=1	RAD23A	0.709	0.637	0.671		0.91			0.798	0.764	1.268	1.463	1.033	1.024		1.084	1.301
P54727	160	S	1.587	0.00583161	Up	UV excision repair protein RAD23 homolog B OS=Homo sapiens OX=9606 GN=RAD23B PE=1 SV=1	RAD23B	0.48	0.523	0.534	0.623	0.678	0.801	1.115	1.03	0.66	0.851	1.054	1.742	0.926	0.868	1.362	0.995
P54819	4	S	1.951	0.0165519	Up	Adenylate kinase 2, mitochondrial OS=Homo sapiens OX=9606 GN=AK2 PE=1 SV=2	AK2	0.285	0.447	0.498	0.865	0.467	1.296	0.566	0.759	0.914	0.655	1.546	1.141	0.644	0.676	1.592	2.306
P55010	410	S	1.841	0.0155883	Up	Eukaryotic translation initiation factor 5 OS=Homo sapiens OX=9606 GN=EIF5 PE=1 SV=2	EIF5	0.642	1.174	1.055		1.21			0.681	0.539	0.328	1.817	1.797	1.031		1.36	1.396
P55010	10	S	1.985	0.0140149	Up	Eukaryotic translation initiation factor 5 OS=Homo sapiens OX=9606 GN=EIF5 PE=1 SV=2	EIF5	0.547	0.561	0.644		0.722					0.534	0.729	1.613	1.241
P55072	705	S	1.316	0.0206415	Up	Transitional endoplasmic reticulum ATPase OS=Homo sapiens OX=9606 GN=VCP PE=1 SV=4	VCP	0.612	1.105	0.863	0.701	0.914	0.736	0.884	0.888	1.03	0.793	1.668	1.149	0.976	0.89	1.107	0.941
P55072	765	S	1.508	0.0360622	Up	Transitional endoplasmic reticulum ATPase OS=Homo sapiens OX=9606 GN=VCP PE=1 SV=4	VCP	0.598	0.85	0.789		0.781					0.635	1.042	1.433	0.831
P55081	133	S	1.404	0.0131623	Up	Microfibrillar-associated protein 1 OS=Homo sapiens OX=9606 GN=MFAP1 PE=1 SV=2	MFAP1	0.695	0.535	0.764	0.825	0.714	0.83	0.949	0.84	0.632	0.73	1.227	1.335	0.583	1.023	1.06	1.104
P55081	94	S	1.413	0.0429046	Up	Microfibrillar-associated protein 1 OS=Homo sapiens OX=9606 GN=MFAP1 PE=1 SV=2	MFAP1	0.58	0.531	0.669	0.878	0.528	1.126	0.972	0.952	0.777	0.848	0.946	1.521	0.61	1.031	1.429	1.129
P55081	2	S	1.609	0.0274047	Up	Microfibrillar-associated protein 1 OS=Homo sapiens OX=9606 GN=MFAP1 PE=1 SV=2	MFAP1	0.56	0.687	0.639		0.653			0.769	1.196	0.555	0.958	1.615	0.655		1.455	1.133
P57737	21	S	1.333	0.0113472	Up	Coronin-7 OS=Homo sapiens OX=9606 GN=CORO7 PE=1 SV=2	CORO7	0.767	0.637	0.646	0.967	0.747	0.722	0.722	1.231	1.121	0.949	1.248	1.028	0.897	1.121	1.214	1.297
P57737	462	S	3.087	9.38541e-05	Up	Coronin-7 OS=Homo sapiens OX=9606 GN=CORO7 PE=1 SV=2	CORO7	0.725	0.451	0.475	0.431	0.911	0.452	0.6	0.55	0.654	0.782	2.859	1.844	0.993	0.784	2.082	2.61
P57737	465	S	3.7	0.0368749	Up	Coronin-7 OS=Homo sapiens OX=9606 GN=CORO7 PE=1 SV=2	CORO7	0.473	0.746	0.473	0.453	0.911	0.335	0.941	0.749	0.56	0.279	4.442	2.269	0.552	0.505	3.784	1.592
P60520	10	S	2.043	0.00190972	Up	Gamma-aminobutyric acid receptor-associated protein-like 2 OS=Homo sapiens OX=9606 GN=GABARAPL2 PE=1 SV=1	GABARAPL2	0.689	0.474	0.555	0.567	0.587	1.154	0.463	0.707	0.486	0.973	1.987	1.015	0.692	0.996	1.654	1.812
P60866	93	S	1.865	0.0147488	Up	40S ribosomal protein S20 OS=Homo sapiens OX=9606 GN=RPS20 PE=1 SV=1	RPS20	0.46	0.774	0.586		0.81					0.782	1.269	1.605	0.945
P61221	582	S	1.445	0.00278674	Up	ATP-binding cassette sub-family E member 1 OS=Homo sapiens OX=9606 GN=ABCE1 PE=1 SV=1	ABCE1	0.602	0.667	0.668	0.687	0.736	0.613	1.253	0.676	0.67	0.637	0.955	1.389	0.961	0.827	1.167	0.951
P62834	39	S	2.308	0.000125811	Up	Ras-related protein Rap-1A OS=Homo sapiens OX=9606 GN=RAP1A PE=1 SV=1	RAP1A	0.507	0.679	0.399	0.905	0.713	0.762	0.582	0.685	0.793	0.835	2.319	0.844	1.399	1.315	1.426	2.196
P62081	3	S	1.675	0.00332807	Up	40S ribosomal protein S7 OS=Homo sapiens OX=9606 GN=RPS7 PE=1 SV=1	RPS7	0.52	0.718	0.738	0.753	0.811	0.712	0.966	0.699	0.695	0.531	1.47	1.461	0.623	0.833	1.364	1.426
P62136	22	S	1.413	0.0132706	Up	Serine/threonine-protein phosphatase PP1-alpha catalytic subunit OS=Homo sapiens OX=9606 GN=PPP1CA PE=1 SV=1	PPP1CA	0.576	0.877	0.706		0.782			0.82	0.896	0.686	1.229	1.296	0.728		1.156	0.982
P62249	3	S	1.412	0.029748	Up	40S ribosomal protein S16 OS=Homo sapiens OX=9606 GN=RPS16 PE=1 SV=2	RPS16	0.475	0.76	0.684		0.836			0.841	0.9	0.72	0.781	1.499	0.968		1.109	0.902
P62826	135	S	2.709	0.0424175	Up	GTP-binding nuclear protein Ran OS=Homo sapiens OX=9606 GN=RAN PE=1 SV=3	RAN	0.466	0.585	0.704	0.615	0.792	0.533	1.104	0.569	0.557	0.421	1.011	2.028	0.407	1.122	3.146	2.601
P62873	2	S	1.35	0.0365589	Up	Guanine nucleotide-binding protein G(I)/G(S)/G(T) subunit beta-1 OS=Homo sapiens OX=9606 GN=GNB1 PE=1 SV=3	GNB1	0.456	0.824	0.724	1.001	0.846	1.055	0.756	0.902	0.94	0.702	1.589	1.059	0.727	0.951	1.233	1.087
P62888	10	S	1.729	0.00859844	Up	60S ribosomal protein L30 OS=Homo sapiens OX=9606 GN=RPL30 PE=1 SV=2	RPL30	0.864	0.845	0.785	0.927	0.734	0.625	0.615	0.808	0.718	0.875	1.271	1.045	0.652	1.174	1.27	2.674
P62995	95	S	0.561	0.0444015	Down	Transformer-2 protein homolog beta OS=Homo sapiens OX=9606 GN=TRA2B PE=1 SV=1	TRA2B	0.575	0.776	1.089	2.655	0.654	1.524	0.662	0.829	1.626	1.449	0.416	0.586	0.896	1.225	0.398	0.464
P62995	99	S	0.372	0.0124366	Down	Transformer-2 protein homolog beta OS=Homo sapiens OX=9606 GN=TRA2B PE=1 SV=1	TRA2B	0.834	0.477	0.904	2.281	0.936	1.838	0.647	1.013	1.581	2.612	0.03	0.377	0.902	1.045	0.331	0.245
P62995	2	S	1.388	0.0278819	Up	Transformer-2 protein homolog beta OS=Homo sapiens OX=9606 GN=TRA2B PE=1 SV=1	TRA2B	0.579	0.654	0.863	0.953	0.921	0.947	1.028	0.737	0.932	0.748	1.686	1.039	0.669	1.004	1.241	1.327
P62995	14	S	1.624	0.0439198	Up	Transformer-2 protein homolog beta OS=Homo sapiens OX=9606 GN=TRA2B PE=1 SV=1	TRA2B	0.524	0.766	0.729	0.808	0.955	0.864	0.76	0.547	0.795	0.797	2.118	0.971	0.738	0.807	1.27	1.447
P62995	87	S	1.769	0.0154252	Up	Transformer-2 protein homolog beta OS=Homo sapiens OX=9606 GN=TRA2B PE=1 SV=1	TRA2B	0.417			0.685	0.642	1.209	0.538	0.538	0.531	0.643	1.359		0.917	0.69	1.86	0.928
P67809	176	S	1.646	0.0151708	Up	Y-box-binding protein 1 OS=Homo sapiens OX=9606 GN=YBX1 PE=1 SV=3	YBX1	0.474	0.748	0.557	0.603	0.941	0.724	0.992	0.509	0.765	1.129	1.529	0.864	0.934	0.842	0.991	2.188
P67809	165	S	0.643	0.0449428	Down	Y-box-binding protein 1 OS=Homo sapiens OX=9606 GN=YBX1 PE=1 SV=3	YBX1	0.625	1.116	0.716	1.523	0.945	1.981	0.653	1.963	1.982	1.025	0.766	0.815	1.04	0.797	0.635	0.781
P68371	75	S	1.384	0.0164467	Up	Tubulin beta-4B chain OS=Homo sapiens OX=9606 GN=TUBB4B PE=1 SV=1	TUBB4B	0.394	0.614	0.555	0.888	0.704	0.82	0.652	0.63	0.642	0.938	1.2	0.929	0.952	0.773	1.13	0.695
P78371	260	S	2.442	0.00670829	Up	T-complex protein 1 subunit beta OS=Homo sapiens OX=9606 GN=CCT2 PE=1 SV=4	CCT2	0.669			0.601	0.673	0.424	1.718	0.623	0.633	0.353	3.111		0.893	1.146	1.439	2.103
P78527	3205	S	1.355	0.0368636	Up	DNA-dependent protein kinase catalytic subunit OS=Homo sapiens OX=9606 GN=PRKDC PE=1 SV=3	PRKDC	0.456	0.89	0.592	0.825	0.849	0.707	0.803	0.86	0.906	0.764	1.522	1.252	1.021	0.731	0.934	0.763
P82094	72	S	1.386	0.0268807	Up	TATA element modulatory factor OS=Homo sapiens OX=9606 GN=TMF1 PE=1 SV=2	TMF1	0.585	0.778	0.681	1.003	0.932	1.011	0.737	0.756	0.69	0.921	1.39	1.167	1.169	1.326	0.584	1.093
P83436	506	S	1.698	0.0195244	Up	Conserved oligomeric Golgi complex subunit 7 OS=Homo sapiens OX=9606 GN=COG7 PE=1 SV=1	COG7	0.457	0.662	0.738		0.626			0.824	0.931	0.786	1.227	1.616	0.706		1.693	0.85
P83916	89	S	1.6	0.00742172	Up	Chromobox protein homolog 1 OS=Homo sapiens OX=9606 GN=CBX1 PE=1 SV=1	CBX1	0.534	0.686	0.627	1.034	0.698	0.898	0.793	0.721	0.624	0.806	1.802	1	0.607	1.433	1.181	1.101
P98170	5	S	1.487	0.0422931	Up	E3 ubiquitin-protein ligase XIAP OS=Homo sapiens OX=9606 GN=XIAP PE=1 SV=2	XIAP	0.435	1	0.785		0.942			0.877	1.123	0.674	1.395	1.379	0.755		1.197	1.472
Q00613	307	S	1.735	0.026735	Up	Heat shock factor protein 1 OS=Homo sapiens OX=9606 GN=HSF1 PE=1 SV=1	HSF1	0.418	0.475	0.715		0.757			0.889	0.647	0.654	1.487	0.871	0.568		1.106	1.612
Q01130	191	S	1.444	0.0229951	Up	Serine/arginine-rich splicing factor 2 OS=Homo sapiens OX=9606 GN=SRSF2 PE=1 SV=4	SRSF2	0.925	0.545	0.877	0.806	1.234	0.96	0.92	0.704	0.608	0.964	1.553	1.025	0.695	1.142	1.426	1.563
Q01130	101	S	3.206	0.00456629	Up	Serine/arginine-rich splicing factor 2 OS=Homo sapiens OX=9606 GN=SRSF2 PE=1 SV=4	SRSF2	0.306	0.726	0.494	0.669	0.284	0.554	0.518	0.44	1.325	0.623	0.49	1.077	1.392	4.532	1.213	2.721
Q01433	100	S	1.479	0.0486484	Up	AMP deaminase 2 OS=Homo sapiens OX=9606 GN=AMPD2 PE=1 SV=2	AMPD2	0.566	1.142	0.805	0.876	1.423	0.738	0.985	1.426	0.963	0.521	1.524	1.369	2.452	1.02	1.065	0.953
Q01518	308	S	0.655	0.00910854	Down	Adenylyl cyclase-associated protein 1 OS=Homo sapiens OX=9606 GN=CAP1 PE=1 SV=5	CAP1	0.89	1.272	1.191	1.071	1.07	1.236	1.246	1.78	1.115	0.789	0.689	1.366	0.832	0.76	0.53	0.403
Q01664	139	S	1.412	0.0440042	Up	Transcription factor AP-4 OS=Homo sapiens OX=9606 GN=TFAP4 PE=1 SV=2	TFAP4		0.876	0.655	0.704		0.455	0.42	0.825	0.818			0.879		1.171	0.911	0.875
Q02086	395	S	1.663	0.03352	Up	Transcription factor Sp2 OS=Homo sapiens OX=9606 GN=SP2 PE=1 SV=3	SP2	0.564	0.635	0.806	0.843	1.199	0.749	1.381	0.87	0.916	0.694	3.004	1.565	0.736	1.129	1.175	1.031
Q02880	1400	S	0.617	0.0178371	Down	DNA topoisomerase 2-beta OS=Homo sapiens OX=9606 GN=TOP2B PE=1 SV=3	TOP2B	0.877	1.372	0.798	1.425	1.544	0.813	0.665	1.211	1.696	1.064	0.53	0.729	1.203	0.999	0.378	0.407
Q03188	225	S	1.327	0.0398223	Up	Centromere protein C OS=Homo sapiens OX=9606 GN=CENPC PE=1 SV=2	CENPC	0.5	0.836	0.739	1.081	0.951	0.688	0.837	0.924	0.852	0.716	1.412	1.264	0.759	0.75	1.179	1.106
Q03188	684	S	1.418	0.0247328	Up	Centromere protein C OS=Homo sapiens OX=9606 GN=CENPC PE=1 SV=2	CENPC	0.526	0.673	0.653	0.837	0.934	0.789	0.814	0.65	0.617	0.672	1.708	0.828	0.665	0.877	0.847	1.173
Q05209	435	S	1.512	0.0445346	Up	Tyrosine-protein phosphatase non-receptor type 12 OS=Homo sapiens OX=9606 GN=PTPN12 PE=1 SV=3	PTPN12	0.601	1.419	1.061	0.648	1.25	0.632	1.185	1.026	0.741	0.448	1.939	1.49	0.715	1.203	1.106	1.722
Q05516	256	S	0.513	0.0272363	Down	Zinc finger and BTB domain-containing protein 16 OS=Homo sapiens OX=9606 GN=ZBTB16 PE=1 SV=2	ZBTB16		1.312	0.983					1.657	1.126			0.96			0.503	0.491
Q07666	58	S	0.484	0.0495832	Down	KH domain-containing, RNA-binding, signal transduction-associated protein 1 OS=Homo sapiens OX=9606 GN=KHDRBS1 PE=1 SV=1	KHDRBS1	0.685				1.432			1.11	1.099	0.48	0.32		0.949		0.314	0.279
Q08170	78	S	1.847	0.00207871	Up	Serine/arginine-rich splicing factor 4 OS=Homo sapiens OX=9606 GN=SRSF4 PE=1 SV=2	SRSF4	0.546	0.841	0.647	0.794	0.664	0.854	0.691	0.875	0.879	0.731	1.01	1.331	0.627	1.85	1.939	1.58
Q08170	81	S	1.755	0.0212375	Up	Serine/arginine-rich splicing factor 4 OS=Homo sapiens OX=9606 GN=SRSF4 PE=1 SV=2	SRSF4	0.373	0.657	0.471	0.713	0.706	0.727	0.649	0.861	1.307	0.76	0.791	1.016	0.589	1.618	1.563	2.031
Q08999	1068	S	1.4	0.0234725	Up	Retinoblastoma-like protein 2 OS=Homo sapiens OX=9606 GN=RBL2 PE=1 SV=3	RBL2	0.704				0.912			0.597	0.77	1.013	0.921		1.242		1.143	1.169
Q09666	332	S	1.304	0.0410792	Up	Neuroblast differentiation-associated protein AHNAK OS=Homo sapiens OX=9606 GN=AHNAK PE=1 SV=2	AHNAK	0.577	0.721	0.582	0.914	0.624	0.814	0.637	1.1	1.282	0.94	1.022	1.245	0.94	0.813	1.322	1.065
Q09666	5321	S	1.437	0.0299941	Up	Neuroblast differentiation-associated protein AHNAK OS=Homo sapiens OX=9606 GN=AHNAK PE=1 SV=2	AHNAK	0.523	0.839	0.626	1.124	0.634	1.02	0.784			1.132	1.003	1.296	1.164	1.337
Q09666	4908	S	1.37	0.0262491	Up	Neuroblast differentiation-associated protein AHNAK OS=Homo sapiens OX=9606 GN=AHNAK PE=1 SV=2	AHNAK	0.634	1.114	0.92	1.076	1.02	0.781	1.161	0.858	1.034	0.889	1.048	2.093	0.884	1.247	1.225	1.303
Q09666	1298	S	1.531	0.0223262	Up	Neuroblast differentiation-associated protein AHNAK OS=Homo sapiens OX=9606 GN=AHNAK PE=1 SV=2	AHNAK	0.502	0.861	0.577	1.014	0.858	0.929	0.752	1.003	1.033	0.816	1.042	2.015	0.73	1.122	1.034	1.721
Q0VD83	601	S	1.722	0.000845194	Up	Apolipoprotein B receptor OS=Homo sapiens OX=9606 GN=APOBR PE=1 SV=3	APOBR	0.698	0.645	0.557	1	1.179	0.873	0.907	0.651	0.961	1.171	1.586	1.212	1.293	1.087	1.981	1.771
Q0VD83	939	S	1.648	0.00267828	Up	Apolipoprotein B receptor OS=Homo sapiens OX=9606 GN=APOBR PE=1 SV=3	APOBR	0.795	0.532	0.583	1.001	0.831	0.946	0.875	0.695	0.714	0.747	1.661	1.136	0.834	0.978	1.086	1.936
Q0VD83	611	S	1.484	0.0463983	Up	Apolipoprotein B receptor OS=Homo sapiens OX=9606 GN=APOBR PE=1 SV=3	APOBR	0.494			1	0.887	0.95	0.634	1.024	1.07	0.719	0.847		0.898	1.156	1.774	1.611
Q0VD83	175	S	1.341	0.0376329	Up	Apolipoprotein B receptor OS=Homo sapiens OX=9606 GN=APOBR PE=1 SV=3	APOBR	0.427	0.591	0.553	1.188	0.794	1.209	0.994	0.971	0.906	0.935	0.99	1.288	1.316	1.043	1.123	1.133
Q0VD83	118	S	1.346	0.0314892	Up	Apolipoprotein B receptor OS=Homo sapiens OX=9606 GN=APOBR PE=1 SV=3	APOBR	0.409	0.783	0.597	0.99	1.6	1.14	1.05	0.883	0.558	0.461	1.261	1.146	0.96	0.887	1.268	1.319
Q12789	1962	S	1.346	0.0426546	Up	General transcription factor 3C polypeptide 1 OS=Homo sapiens OX=9606 GN=GTF3C1 PE=1 SV=4	GTF3C1	0.447	0.801	0.826	0.767	1.044	0.91	0.922	1.049	0.826	0.577	1.691	1.119	0.815	0.976	0.96	1.034
Q12830	1231	S	1.306	0.00809398	Up	Nucleosome-remodeling factor subunit BPTF OS=Homo sapiens OX=9606 GN=BPTF PE=1 SV=3	BPTF	0.795	0.744	0.618	0.963	0.773	1.142	0.982	1.041	0.857	0.86	1.148	1.144	1.037	0.901	1.396	1.249
Q12872	283	S	0.678	0.0456428	Down	Splicing factor, suppressor of white-apricot homolog OS=Homo sapiens OX=9606 GN=SFSWAP PE=1 SV=3	SFSWAP	0.823	1.31	0.803	1.499	1.083	1.042	0.627	1.524	1.592	1.33	0.444	0.723	1.307	1.388	0.52	0.352
Q12874	367	S	2.017	0.0148808	Up	Splicing factor 3A subunit 3 OS=Homo sapiens OX=9606 GN=SF3A3 PE=1 SV=1	SF3A3		0.614	0.753	0.777		0.859	0.793	0.712	0.604			1.143		0.736	1.42	2.594
Q12888	1678	S	0.734	0.0129877	Down	TP53-binding protein 1 OS=Homo sapiens OX=9606 GN=TP53BP1 PE=1 SV=2	TP53BP1	0.915	1.216	0.823	1.339	0.994	1.123	1.223	1.543	0.801	0.905	1.053	0.677	0.656	0.755	0.884	0.767
Q12905	385	S	1.478	0.022551	Up	Interleukin enhancer-binding factor 2 OS=Homo sapiens OX=9606 GN=ILF2 PE=1 SV=2	ILF2	0.5	0.743	0.605	0.997	0.955	0.878	0.648			0.896	1.449	1.281	0.909	0.958
Q12906	382	S	0.738	0.0387622	Down	Interleukin enhancer-binding factor 3 OS=Homo sapiens OX=9606 GN=ILF3 PE=1 SV=3	ILF3	0.82	0.875	0.831	1.54	0.839	1.292	0.861	1.478	1.122	1.079	0.961	0.634	0.685	1.268	0.584	0.62
Q12906	190	S	1.626	0.00367115	Up	Interleukin enhancer-binding factor 3 OS=Homo sapiens OX=9606 GN=ILF3 PE=1 SV=3	ILF3	0.611	0.862	0.829		0.907			0.708	0.633	0.582	0.983	1.423	0.819		1.525	1.21
Q12912	459	S	1.375	0.00547238	Up	Inositol 1,4,5-triphosphate receptor associated 2 OS=Homo sapiens OX=9606 GN=IRAG2 PE=1 SV=3	IRAG2	0.881	0.948	0.855	0.982	0.889	0.728	1.043	0.72	0.691	0.597	1.243	0.95	0.934	0.989	1.205	1.555
Q12912	363	S	1.361	0.0137136	Up	Inositol 1,4,5-triphosphate receptor associated 2 OS=Homo sapiens OX=9606 GN=IRAG2 PE=1 SV=3	IRAG2	0.918	0.73	0.767		1.064			0.826	0.712	0.654	1.393	1.115	0.843		0.989	1.172
Q13043	410	S	1.63	0.0336941	Up	Serine/threonine-protein kinase 4 OS=Homo sapiens OX=9606 GN=STK4 PE=1 SV=2	STK4	0.406	0.714	0.619	0.893	0.927	0.986	0.978	1.028	0.812	0.511	2.22	1.338	0.585	0.896	1.375	1.285
Q13043	422	S	1.463	0.00694031	Up	Serine/threonine-protein kinase 4 OS=Homo sapiens OX=9606 GN=STK4 PE=1 SV=2	STK4	0.445	0.727	0.741	0.838	0.788	1.055	0.834	0.887	0.816	0.643	1.456	1.342	0.753	0.961	1.164	1.148
Q13094	297	S	2.862	0.0277802	Up	Lymphocyte cytosolic protein 2 OS=Homo sapiens OX=9606 GN=LCP2 PE=1 SV=1	LCP2	0.264	0.693	0.752	0.422	0.764	0.46	1.382	0.681	0.436	0.342	3.449	2.141	0.495	0.346	2.607	1.6
Q13129	755	S	1.783	0.0234993	Up	Zinc finger protein Rlf OS=Homo sapiens OX=9606 GN=RLF PE=1 SV=2	RLF	0.424	0.691	0.621		1.041					0.574	1.031	1.175	1.378
Q13129	1628	S	1.527	0.0173076	Up	Zinc finger protein Rlf OS=Homo sapiens OX=9606 GN=RLF PE=1 SV=2	RLF	0.489	0.7	0.574	0.895	0.732	1.656	0.529	1.12	0.834	0.584	1.73	1.04	0.858	1.107	1.295	1.404
Q13151	84	S	2.448	0.000843733	Up	Heterogeneous nuclear ribonucleoprotein A0 OS=Homo sapiens OX=9606 GN=HNRNPA0 PE=1 SV=1	HNRNPA0	0.436	0.653	0.506	0.491	0.374	0.823	0.838	0.692	0.323	0.84	2.262	1.274	0.962	0.746	2.359	1.174
Q13177	58	S	2.377	0.0167652	Up	Serine/threonine-protein kinase PAK 2 OS=Homo sapiens OX=9606 GN=PAK2 PE=1 SV=3	PAK2	0.393	1.009	0.743	0.477	1.295	0.484	1.871	1.102	0.412	0.255	3.675	2.379	1.691	0.579	2.02	1.125
Q13185	93	S	1.32	0.0342719	Up	Chromobox protein homolog 3 OS=Homo sapiens OX=9606 GN=CBX3 PE=1 SV=4	CBX3	0.758	0.761	0.757	1.009	0.574	0.696	1.159	0.673	1.008	0.652	1.004	0.806	0.844	1.516	0.985	1.219
Q13243	231	S	2.315	0.0144321	Up	Serine/arginine-rich splicing factor 5 OS=Homo sapiens OX=9606 GN=SRSF5 PE=1 SV=1	SRSF5	0.212	0.316	0.519		0.774			0.856	0.628	0.415	1.44	1.65	0.613		1.709	0.74
Q13247	314	S	1.525	0.00279583	Up	Serine/arginine-rich splicing factor 6 OS=Homo sapiens OX=9606 GN=SRSF6 PE=1 SV=2	SRSF6	0.506	0.613	0.741	0.828	0.864	0.981	0.717	0.736	0.81	0.704	1.396	1.065	0.679	1.06	1.333	1.331
Q13247	301	S	1.732	0.00162698	Up	Serine/arginine-rich splicing factor 6 OS=Homo sapiens OX=9606 GN=SRSF6 PE=1 SV=2	SRSF6	0.767	0.46	0.54	0.802	0.826	1.128	0.655	0.764	0.713	0.888	1.256	1.767	0.818	0.999	1.692	1.307
Q13247	303	S	1.364	0.000553418	Up	Serine/arginine-rich splicing factor 6 OS=Homo sapiens OX=9606 GN=SRSF6 PE=1 SV=2	SRSF6	0.624	0.714	0.726	0.859	0.839	0.751	0.896	0.807	0.811	0.873	1.22	1.08	0.774	1.115	1.188	1.089
Q13263	683	S	1.399	0.0252735	Up	Transcription intermediary factor 1-beta OS=Homo sapiens OX=9606 GN=TRIM28 PE=1 SV=5	TRIM28	0.613	0.805	0.716	0.748	0.967	0.778	0.786			1.227	1.392	1.235	0.842	1.175
Q13263	471	S	1.436	0.0125428	Up	Transcription intermediary factor 1-beta OS=Homo sapiens OX=9606 GN=TRIM28 PE=1 SV=5	TRIM28	0.588			0.565	0.779	0.805	1.057	1.004	0.649	0.648	1.005		0.861	1.032	1.147	1.426
Q13422	442	S	1.344	0.00291654	Up	DNA-binding protein Ikaros OS=Homo sapiens OX=9606 GN=IKZF1 PE=1 SV=1	IKZF1	0.565	0.691	0.782	0.904	0.681	0.953	0.945	0.847	0.812	0.72	0.956	1.238	1.033	0.894	1.285	0.963
Q13422	196	S	2.763	0.0014243	Up	DNA-binding protein Ikaros OS=Homo sapiens OX=9606 GN=IKZF1 PE=1 SV=1	IKZF1	0.55	0.417	0.257	0.652	0.37	0.819	0.427	0.592	0.603	0.416	1.709	1.532	0.385	1.031	2.185	1.617
Q13427	397	S	0.759	0.0478128	Down	Peptidyl-prolyl cis-trans isomerase G OS=Homo sapiens OX=9606 GN=PPIG PE=1 SV=2	PPIG	0.646	0.962	0.72	1.35	1.025	0.933	0.688	1.115	1.277	0.959	0.759	0.729	0.815	0.954	0.538	0.613
Q13427	546	S	1.529	0.00674731	Up	Peptidyl-prolyl cis-trans isomerase G OS=Homo sapiens OX=9606 GN=PPIG PE=1 SV=2	PPIG	0.815	0.472	0.751	0.812	0.886	0.764	0.887	0.775	0.799	1.11	1.549	0.893	0.841	1.388	1.026	1.709
Q13427	585	S	0.558	0.0488815	Down	Peptidyl-prolyl cis-trans isomerase G OS=Homo sapiens OX=9606 GN=PPIG PE=1 SV=2	PPIG	0.491	1.737	1.304	2.169	1.416	1.556	0.705	1.569	1.688	0.536	0.489	0.482	0.722	0.791	1.136	0.792
Q13439	71	S	0.518	0.0138719	Down	Golgin subfamily A member 4 OS=Homo sapiens OX=9606 GN=GOLGA4 PE=1 SV=1	GOLGA4	1.203	2.847	1.464	0.89	1.838	1.123	0.725	1.486	0.923	0.758	0.524	0.993	1.024	0.876	0.423	0.281
Q13442	178	S	1.578	0.00773801	Up	28 kDa heat- and acid-stable phosphoprotein OS=Homo sapiens OX=9606 GN=PDAP1 PE=1 SV=1	PDAP1	0.76	1.083	0.849	0.802	1.012	0.792	1.134	0.97	0.803	0.681	1.579	1.527	0.687	1.086	1.633	1.901
Q13442	19	S	1.587	0.0106259	Up	28 kDa heat- and acid-stable phosphoprotein OS=Homo sapiens OX=9606 GN=PDAP1 PE=1 SV=1	PDAP1	0.525	0.605	0.718		0.797			0.896	0.623	0.645	1.456	1.3	0.652		1.032	1.013
Q13459	717	S	1.393	0.0162661	Up	Unconventional myosin-IXb OS=Homo sapiens OX=9606 GN=MYO9B PE=1 SV=3	MYO9B	0.476	0.775	0.673	0.802	0.941	0.931	0.774	0.924	0.713	0.599	1.41	1.299	0.816	0.816	1.177	0.839
Q13459	2141	S	1.459	0.0222007	Up	Unconventional myosin-IXb OS=Homo sapiens OX=9606 GN=MYO9B PE=1 SV=3	MYO9B	0.562	0.818	0.693		0.97					0.681	1.152	1.127	0.981
Q13469	856	S	0.767	0.0344945	Down	Nuclear factor of activated T-cells, cytoplasmic 2 OS=Homo sapiens OX=9606 GN=NFATC2 PE=1 SV=2	NFATC2	0.873	1.252	1.301		1.094			0.857	1.071	0.894	0.595	1.043	0.717		0.868	0.8
Q13501	332	S	0.737	0.00701766	Down	Sequestosome-1 OS=Homo sapiens OX=9606 GN=SQSTM1 PE=1 SV=1	SQSTM1	0.813	1.233	1.206	1.496	1.108	1.008	0.896	1.206	1.218	0.978	0.642	1.017	0.898	0.966	0.781	0.631
Q13555	384	S	0.737	0.0357983	Down	Calcium/calmodulin-dependent protein kinase type II subunit gamma OS=Homo sapiens OX=9606 GN=CAMK2G PE=1 SV=4	CAMK2G	0.872				1.024			1.201	1.236	1.335	0.781		1.056		0.68	0.826
Q13574	705	S	1.464	0.0429193	Up	Diacylglycerol kinase zeta OS=Homo sapiens OX=9606 GN=DGKZ PE=1 SV=4	DGKZ	0.531	0.763	0.612	0.606	0.757	0.922	1.373	0.903	0.577	0.817	0.907	2.009	1.123	0.878	1.273	0.715
Q13574	781	S	1.479	0.0326145	Up	Diacylglycerol kinase zeta OS=Homo sapiens OX=9606 GN=DGKZ PE=1 SV=4	DGKZ	1.013	0.9	0.959	0.581	0.939	0.591	1.811	0.697	0.656	0.944	1.366	1.999	1.649	0.866	1.23	0.955
Q13576	1358	S	1.357	0.000985177	Up	Ras GTPase-activating-like protein IQGAP2 OS=Homo sapiens OX=9606 GN=IQGAP2 PE=1 SV=4	IQGAP2	0.681	0.916	0.745	0.912	0.941	0.872	0.842	0.918	0.71	0.663	1.206	1.345	1.079	0.863	1.148	1.035
Q13576	195	S	1.768	0.00843275	Up	Ras GTPase-activating-like protein IQGAP2 OS=Homo sapiens OX=9606 GN=IQGAP2 PE=1 SV=4	IQGAP2	0.691	0.792	1.017	0.738	0.954	0.737	0.944	0.541	0.778	0.939	0.959	1.67	0.917	1.006	1.151	2.922
Q13586	600	S	1.406	0.0151294	Up	Stromal interaction molecule 1 OS=Homo sapiens OX=9606 GN=STIM1 PE=1 SV=3	STIM1	0.478	0.95	0.716		0.916			0.931	0.795	0.8	1.156	1.267	0.876		1.222	1.089
Q13586	512	S	1.462	0.0349853	Up	Stromal interaction molecule 1 OS=Homo sapiens OX=9606 GN=STIM1 PE=1 SV=3	STIM1	0.384	0.785	0.644	0.78	0.904	1.195	0.579	0.835	0.893	0.524	1.412	0.961	0.619	0.97	1.423	1.215
Q13595	14	S	1.6	0.023879	Up	Transformer-2 protein homolog alpha OS=Homo sapiens OX=9606 GN=TRA2A PE=1 SV=1	TRA2A	0.421	0.834	0.753	1.247	0.762	1.048	0.635	1.084	0.669	0.659	1.887	0.947	0.639	1.251	1.648	1.417
Q13595	236	S	1.362	0.00921076	Up	Transformer-2 protein homolog alpha OS=Homo sapiens OX=9606 GN=TRA2A PE=1 SV=1	TRA2A	0.982	1.438	1.045	1.064	0.772	0.694	0.741	0.996	1.156	1.184	1.249	1.142	1.774	1.452	1.378	1.236
Q13595	2	S	1.487	0.000819892	Up	Transformer-2 protein homolog alpha OS=Homo sapiens OX=9606 GN=TRA2A PE=1 SV=1	TRA2A	0.644	0.97	0.793	1.012	0.925	0.768	0.795	1.021	0.692	1.032	1.533	0.939	1.072	1.504	1.357	1.316
Q13610	485	S	1.626	0.00871529	Up	Periodic tryptophan protein 1 homolog OS=Homo sapiens OX=9606 GN=PWP1 PE=1 SV=1	PWP1	1.061	0.753	0.606	1.144	0.811	0.603	0.598	0.66	0.897	0.722	1.381	0.864	1.123	2.331	1.019	0.947
Q14004	400	S	0.583	0.0128536	Down	Cyclin-dependent kinase 13 OS=Homo sapiens OX=9606 GN=CDK13 PE=1 SV=2	CDK13	0.62	0.965	0.916	1.332	1.879	0.81	1.058	0.938	1.468	1.282	0.261	0.614	1.1	1.048	0.469	0.45
Q14004	413	S	0.442	0.00900305	Down	Cyclin-dependent kinase 13 OS=Homo sapiens OX=9606 GN=CDK13 PE=1 SV=2	CDK13	1.044	1.102	0.43	1.826	1.418	1.744	0.679	1.614	1.982	2.33	0.259	0.489	0.896	1.19	0.391	0.529
Q14103	71	S	1.793	0.0297066	Up	Heterogeneous nuclear ribonucleoprotein D0 OS=Homo sapiens OX=9606 GN=HNRNPD PE=1 SV=1	HNRNPD	0.356	0.551	0.585	0.732	0.676	1.243	1.009	0.811	0.741	0.722	2.613	1.121	0.575	0.89	1.093	1.698
Q14149	514	S	1.39	0.000862703	Up	MORC family CW-type zinc finger protein 3 OS=Homo sapiens OX=9606 GN=MORC3 PE=1 SV=3	MORC3	0.836	0.891	0.806	0.794	1.114	0.671	1.206	0.777	0.783	0.889	1.233	1.056	1.267	1.101	1.205	1.452
Q14152	1336	S	1.333	0.0280089	Up	Eukaryotic translation initiation factor 3 subunit A OS=Homo sapiens OX=9606 GN=EIF3A PE=1 SV=1	EIF3A	1.035	1.002	0.689	0.882	1.099	0.712	0.765	0.796	0.71	0.609	1.611	0.995	0.765	1.046	0.963	1.257
Q14155	676	S	0.721	0.0119572	Down	Rho guanine nucleotide exchange factor 7 OS=Homo sapiens OX=9606 GN=ARHGEF7 PE=1 SV=2	ARHGEF7	0.772	1.379	0.915	1.411	1.29	0.967	1.053	1.355	1.191	1.206	0.92	0.728	1.161	0.912	0.53	0.739
Q14157	416	S	1.688	0.03398	Up	Ubiquitin-associated protein 2-like OS=Homo sapiens OX=9606 GN=UBAP2L PE=1 SV=2	UBAP2L	0.479	0.598	0.547	0.906	0.492	1.035	0.766	0.684	0.636	0.735	2.371	1.255	0.51	0.831	0.956	1.041
Q14160	1232	S	1.309	0.0381873	Up	Protein scribble homolog OS=Homo sapiens OX=9606 GN=SCRIB PE=1 SV=4	SCRIB	1.012	0.91	0.564	0.79	0.562	0.784	0.659	0.866	0.938	1.605	1.069	1.127	1.132	1.222	0.914	1.359
Q14160	853	S	2.073	0.00637285	Up	Protein scribble homolog OS=Homo sapiens OX=9606 GN=SCRIB PE=1 SV=4	SCRIB	0.589	0.983	0.573		0.833					0.608	1.914	1.371	1.176
Q14181	141	S	0.727	0.0290168	Down	DNA polymerase alpha subunit B OS=Homo sapiens OX=9606 GN=POLA2 PE=1 SV=2	POLA2	1.159			1.184	1.462	0.776	0.989	1.116	1.006	0.931	0.576		1.159	0.93	0.676	0.577
Q14202	1045	S	1.333	0.00501706	Up	Zinc finger MYM-type protein 3 OS=Homo sapiens OX=9606 GN=ZMYM3 PE=1 SV=2	ZMYM3	0.693	0.71	0.809	0.772	0.994	0.741	1.028	0.943	0.856	0.559	1.32	1.118	1.066	1.025	0.853	1.101
Q14571	1160	S	1.927	0.0186235	Up	Inositol 1,4,5-trisphosphate receptor type 2 OS=Homo sapiens OX=9606 GN=ITPR2 PE=1 SV=2	ITPR2	0.457	0.713	0.58	0.538	0.731	0.687	0.573			1.132	0.89	1.619	1.995	0.709
Q14669	77	S	1.49	0.0183386	Up	E3 ubiquitin-protein ligase TRIP12 OS=Homo sapiens OX=9606 GN=TRIP12 PE=1 SV=1	TRIP12	0.497	0.843	0.82	0.991	1.035	0.88	0.902	0.888	0.885	0.639	2.22	1.195	0.817	1.059	1.056	1.145
Q14671	209	S	1.351	0.0175839	Up	Pumilio homolog 1 OS=Homo sapiens OX=9606 GN=PUM1 PE=1 SV=3	PUM1	0.613	0.816	0.638	0.74	0.863	0.777	0.903	0.908	0.762	0.767	0.624	1.188	0.875	1.069	1.375	1.181
Q14676	544	S	1.442	0.0153961	Up	Mediator of DNA damage checkpoint protein 1 OS=Homo sapiens OX=9606 GN=MDC1 PE=1 SV=3	MDC1	0.522	0.75	0.67	0.896	0.778	0.895	0.855	1.142	0.793	0.526	1.181	1.203	1.491	1.171	1.071	0.654
Q14683	957	S	1.446	0.00848801	Up	Structural maintenance of chromosomes protein 1A OS=Homo sapiens OX=9606 GN=SMC1A PE=1 SV=2	SMC1A	0.494	0.683	0.684	0.963	0.909	1.122	0.753	0.745	0.793	0.565	1.076	1.181	0.709	1.365	1.206	1.152
Q14693	162	S	1.683	0.0319375	Up	Phosphatidate phosphatase LPIN1 OS=Homo sapiens OX=9606 GN=LPIN1 PE=1 SV=2	LPIN1	0.791	0.95	0.904		1.288					0.634	1.226	2.003	1.382
Q14694	211	S	1.449	0.0375304	Up	Ubiquitin carboxyl-terminal hydrolase 10 OS=Homo sapiens OX=9606 GN=USP10 PE=1 SV=2	USP10	0.682	0.876	0.804	0.807	1.25	0.648	0.968			1.016	1.007	1.329	1.824	0.95
Q14739	182	S	1.323	0.021431	Up	Delta(14)-sterol reductase LBR OS=Homo sapiens OX=9606 GN=LBR PE=1 SV=2	LBR	0.631	0.71	0.823	0.886	0.706	1.096	0.923			0.741	0.88	1.242	1.022	1.165
Q147X3	55	S	1.374	0.00518166	Up	N-alpha-acetyltransferase 30 OS=Homo sapiens OX=9606 GN=NAA30 PE=1 SV=1	NAA30	0.82	0.855	0.805	0.837	0.871	0.749	0.629			1.075	1.261	1.056	0.963	1.284
Q14807	562	S	1.454	0.0177663	Up	Kinesin-like protein KIF22 OS=Homo sapiens OX=9606 GN=KIF22 PE=1 SV=5	KIF22	0.782	0.804	0.649	1.179	0.717	0.69	1.262	0.855	1.066	1.009	1.708	1.386	0.994	0.785	1.305	1.683
Q14814	180	S	1.328	0.0118556	Up	Myocyte-specific enhancer factor 2D OS=Homo sapiens OX=9606 GN=MEF2D PE=1 SV=1	MEF2D	0.675	1.01	0.545	0.854	0.684	1.221	1.225	0.864	0.507	1.049	1.152	1.312	1.067	0.969	1.167	1.21
Q14847	146	S	1.419	0.0212999	Up	LIM and SH3 domain protein 1 OS=Homo sapiens OX=9606 GN=LASP1 PE=1 SV=2	LASP1	0.673	0.826	0.913	1.22	0.998	0.73	1.036	0.897	1.158	0.508	1.798	1.185	0.822	1.139	1.408	1.274
Q14966	552	S	0.643	0.0401707	Down	Zinc finger protein 638 OS=Homo sapiens OX=9606 GN=ZNF638 PE=1 SV=2	ZNF638	0.767	1.364	0.824	0.977	1.057	1.078	0.467	1.593	1.12	0.561	0.375	0.984	0.719	0.54	0.722	0.444
Q14966	585	S	1.566	0.00525839	Up	Zinc finger protein 638 OS=Homo sapiens OX=9606 GN=ZNF638 PE=1 SV=2	ZNF638	0.546	1.085	0.811	0.678	0.805	0.646	0.777	0.643	0.743	0.525	1.742	1.324	0.728	0.912	0.937	1.179
Q14978	563	S	1.49	0.024222	Up	Nucleolar and coiled-body phosphoprotein 1 OS=Homo sapiens OX=9606 GN=NOLC1 PE=1 SV=2	NOLC1	1.168	0.662	0.626	0.814	0.944	0.763	0.765	0.563	0.904	2.348	1.408	1.002	1.608	1.915	1.498	1.112
Q14978	643	S	1.384	0.0032109	Up	Nucleolar and coiled-body phosphoprotein 1 OS=Homo sapiens OX=9606 GN=NOLC1 PE=1 SV=2	NOLC1	0.688	0.873	0.888	0.588	0.892	0.665	0.822	0.716	0.552	0.662	1.175	1.331	0.883	0.98	0.845	0.886
Q14980	1991	S	1.641	0.0336312	Up	Nuclear mitotic apparatus protein 1 OS=Homo sapiens OX=9606 GN=NUMA1 PE=1 SV=2	NUMA1	0.335	0.772	0.706	1.587	0.543	0.427	0.553	0.662	1.172	0.468	1.24	0.874	0.784	2.252	1.001	0.963
Q14980	271	S	1.323	0.045706	Up	Nuclear mitotic apparatus protein 1 OS=Homo sapiens OX=9606 GN=NUMA1 PE=1 SV=2	NUMA1	0.65	0.763	0.876	1.102	0.79	1.112	1.419	0.854	0.729	0.79	1.401	1.411	0.82	0.849	1.406	1.322
Q15149	1435	S	1.635	0.0300805	Up	Plectin OS=Homo sapiens OX=9606 GN=PLEC PE=1 SV=3	PLEC	0.52	0.745	0.467	1.191	0.556	0.884	0.736	0.855	0.975	0.313	1.729	1.486	0.617	0.842	1.448	0.984
Q15287	4	S	1.487	0.020029	Up	RNA-binding protein with serine-rich domain 1 OS=Homo sapiens OX=9606 GN=RNPS1 PE=1 SV=1	RNPS1	0.552	0.418	0.756	0.91	1.373	0.866	0.857	0.787	0.865	0.646	1.649	1.249	1.51	0.861	0.937	0.959
Q15345	359	S	1.561	0.00198882	Up	Leucine-rich repeat-containing protein 41 OS=Homo sapiens OX=9606 GN=LRRC41 PE=1 SV=3	LRRC41	0.781				0.867					0.794	1.292		1.25
Q99439	15	S	1.603	0.049749	Up	Calponin-2 OS=Homo sapiens OX=9606 GN=CNN2 PE=1 SV=4	CNN2	0.385				0.84			0.863	0.926	0.676	1.285		0.824		1.197	1.425
Q15648	1447	S	0.623	0.0132708	Down	Mediator of RNA polymerase II transcription subunit 1 OS=Homo sapiens OX=9606 GN=MED1 PE=1 SV=4	MED1	0.647	1.612	1.192	1.83	1.798	1.167	1.033	1.225	1.289	0.845	0.573	0.529	1.199	0.764	0.924	0.737
Q15651	78	S	1.386	0.0460726	Up	High mobility group nucleosome-binding domain-containing protein 3 OS=Homo sapiens OX=9606 GN=HMGN3 PE=1 SV=2	HMGN3	0.886	0.779	0.95	0.616	0.942	0.667	1.249	0.526	0.76	1.179	1.484	1.556	0.927	0.969	0.751	1.427
Q15742	159	S	0.336	0.0466998	Down	NGFI-A-binding protein 2 OS=Homo sapiens OX=9606 GN=NAB2 PE=1 SV=1	NAB2								1.597	2.33						0.76	0.56
Q15773	216	S	2.226	0.0215039	Up	Myeloid leukemia factor 2 OS=Homo sapiens OX=9606 GN=MLF2 PE=1 SV=1	MLF2	0.552	0.619	0.487	0.361	0.866	0.631	0.826	0.82	0.576	0.547	2.332	2.026	1.045	0.295	1.444	1.253
Q15785	186	S	1.334	0.0165387	Up	Mitochondrial import receptor subunit TOM34 OS=Homo sapiens OX=9606 GN=TOMM34 PE=1 SV=2	TOMM34	1.01	0.784	0.895	0.949	0.855	0.88	0.96	0.96	0.965	1.127	1.363	1.175	0.992	0.973	1.511	1.497
Q15836	63	S	1.756	0.0219991	Up	Vesicle-associated membrane protein 3 OS=Homo sapiens OX=9606 GN=VAMP3 PE=1 SV=3	VAMP3	0.758	0.615	0.574		1.067					1.173	1.497	1.314	1.6
Q16543	377	S	1.68	0.0435025	Up	Hsp90 co-chaperone Cdc37 OS=Homo sapiens OX=9606 GN=CDC37 PE=1 SV=1	CDC37	0.432	0.637	0.803	0.595	0.675	0.855	0.959			0.533	1.546	1.568	0.606	0.891
Q16584	740	S	0.755	0.0353898	Down	Mitogen-activated protein kinase kinase kinase 11 OS=Homo sapiens OX=9606 GN=MAP3K11 PE=1 SV=1	MAP3K11				1.3		1.128	0.981	1.274	1.363					1.079	0.876	0.785
Q16629	123	S	1.828	0.00149848	Up	Serine/arginine-rich splicing factor 7 OS=Homo sapiens OX=9606 GN=SRSF7 PE=1 SV=1	SRSF7	0.457	0.643	1.07	0.686	0.876	0.909	0.677	0.969	1.315	0.597	1.307	1.387	0.961	1.355	1.86	2.121
Q16629	192	S	0.558	0.0231062	Down	Serine/arginine-rich splicing factor 7 OS=Homo sapiens OX=9606 GN=SRSF7 PE=1 SV=1	SRSF7	0.827	0.469	0.729	0.882	1.357	1.504	0.488	0.903	0.789	1.721	0.37	0.441	0.745	1.095	0.275	0.314
Q16630	513	S	0.689	0.0263103	Down	Cleavage and polyadenylation specificity factor subunit 6 OS=Homo sapiens OX=9606 GN=CPSF6 PE=1 SV=2	CPSF6	0.673	1.085	0.93	1.375	1.079	1.675	0.876	1.105	1.577	0.718	0.571	0.783	0.804	0.96	0.761	0.709
Q16666	568	S	1.464	0.0366567	Up	Gamma-interferon-inducible protein 16 OS=Homo sapiens OX=9606 GN=IFI16 PE=1 SV=3	IFI16	0.645	0.751	0.78	0.761	1.078	0.808	0.787			0.757	1.018	0.935	0.843	1.866
Q16666	670	S	1.999	0.0047259	Up	Gamma-interferon-inducible protein 16 OS=Homo sapiens OX=9606 GN=IFI16 PE=1 SV=3	IFI16	0.456	0.769	0.582		0.617			0.801	0.577	0.706	0.746	1.226	1.423		2.149	0.893
Q1ED39	238	S	0.595	0.00959342	Down	Lysine-rich nucleolar protein 1 OS=Homo sapiens OX=9606 GN=KNOP1 PE=1 SV=1	KNOP1	0.754			1.733	1.077	1.35	1.058	1.523	1.526	0.952	0.5		0.717	0.911	1.03	0.55
Q1KMD3	185	S	1.354	0.0372959	Up	Heterogeneous nuclear ribonucleoprotein U-like protein 2 OS=Homo sapiens OX=9606 GN=HNRNPUL2 PE=1 SV=1	HNRNPUL2	0.769	0.732	0.682	0.862	0.999	0.786	0.78	0.723	1.036	1.164	1.669	0.783	0.91	1.501	0.876	1.195
Q1KMD3	636	S	1.414	0.0308883	Up	Heterogeneous nuclear ribonucleoprotein U-like protein 2 OS=Homo sapiens OX=9606 GN=HNRNPUL2 PE=1 SV=1	HNRNPUL2	0.387	0.781	0.667	0.924	0.744	0.987	0.785	0.902	0.604	0.493	1.497	1.051	0.69	0.817	1.078	1.037
Q1KMD3	228	S	2.277	0.0115262	Up	Heterogeneous nuclear ribonucleoprotein U-like protein 2 OS=Homo sapiens OX=9606 GN=HNRNPUL2 PE=1 SV=1	HNRNPUL2	0.554	0.668	0.569		0.744			0.881	0.671	0.627	3.376	1.049	0.729		1.214	1.299
Q32MZ4	713	S	1.369	0.0344101	Up	Leucine-rich repeat flightless-interacting protein 1 OS=Homo sapiens OX=9606 GN=LRRFIP1 PE=1 SV=2	LRRFIP1	0.553	0.796	0.597		0.73					0.876	1.02	1.01	0.887
Q32MZ4	120	S	1.312	0.036362	Up	Leucine-rich repeat flightless-interacting protein 1 OS=Homo sapiens OX=9606 GN=LRRFIP1 PE=1 SV=2	LRRFIP1	0.444	0.784	0.636	1.037	0.592	1.025	0.499			0.965	0.958	1.128	0.879	0.959
Q32MZ4	68	S	0.6	0.00525273	Down	Leucine-rich repeat flightless-interacting protein 1 OS=Homo sapiens OX=9606 GN=LRRFIP1 PE=1 SV=2	LRRFIP1	0.964	1.094	1.067	1.245	1.062	1.23	0.748	1.055	1.83	1.089	0.35	0.515	1.084	1.194	0.434	0.518
Q32MZ4	565	S	2.116	0.000795636	Up	Leucine-rich repeat flightless-interacting protein 1 OS=Homo sapiens OX=9606 GN=LRRFIP1 PE=1 SV=2	LRRFIP1	0.447	0.437	0.578	0.692	0.544	0.388	0.967	0.636	0.699	0.756	1.817	1.509	0.573	1.278	1.151	1.474
Q32MZ4	300	S	2.236	0.0243712	Up	Leucine-rich repeat flightless-interacting protein 1 OS=Homo sapiens OX=9606 GN=LRRFIP1 PE=1 SV=2	LRRFIP1	0.307	0.675	0.492	0.833	0.553	0.64	1.072	0.592	0.682	0.489	2.898	1.415	0.358	0.772	1.281	1.775
Q3KQU3	399	S	0.671	0.00552267	Down	MAP7 domain-containing protein 1 OS=Homo sapiens OX=9606 GN=MAP7D1 PE=1 SV=1	MAP7D1	0.746	1.239	0.682	1.521	1	0.932	1.201	1.216	1.097	1.35	0.624	0.83	0.858	0.838	0.65	0.623
Q49A26	130	S	1.557	0.00841168	Up	Putative oxidoreductase GLYR1 OS=Homo sapiens OX=9606 GN=GLYR1 PE=1 SV=4	GLYR1	0.853	0.909	0.85	1.312	0.478	0.613	0.534	0.692	0.867	1.023	0.828	1.126	1.388	1.796	1.265	1.194
Q4G0F5	302	S	1.645	0.00880612	Up	Vacuolar protein sorting-associated protein 26B OS=Homo sapiens OX=9606 GN=VPS26B PE=1 SV=2	VPS26B	0.524	0.828	0.753		0.761					0.703	1.135	1.41	0.978
Q4KMP7	799	S	2.652	0.00187189	Up	TBC1 domain family member 10B OS=Homo sapiens OX=9606 GN=TBC1D10B PE=1 SV=3	TBC1D10B	0.42	0.525	0.526	0.803	0.72	0.544	1.161	0.45	0.601	0.43	2.734	1.437	0.526	0.921	2.098	2.119
Q53EL6	78	S	1.418	0.0194806	Up	Programmed cell death protein 4 OS=Homo sapiens OX=9606 GN=PDCD4 PE=1 SV=2	PDCD4		0.878	0.663	0.911		0.922	0.8					1.235		1.132
Q53F19	25	S	1.352	0.0085836	Up	Nuclear cap-binding protein subunit 3 OS=Homo sapiens OX=9606 GN=NCBP3 PE=1 SV=2	NCBP3	0.703	0.728	0.754	0.78	0.889	0.693	1.057	0.749	0.773	0.755	1.589	1.221	0.893	0.884	0.957	0.847
Q53F19	298	S	1.729	0.0416502	Up	Nuclear cap-binding protein subunit 3 OS=Homo sapiens OX=9606 GN=NCBP3 PE=1 SV=2	NCBP3	0.262	0.65	0.456	0.548	0.594	1.144	0.8	0.777	1.36	0.448	0.774	1.724	0.505	1.778	1.237	1.286
Q53F19	500	S	0.689	0.0309555	Down	Nuclear cap-binding protein subunit 3 OS=Homo sapiens OX=9606 GN=NCBP3 PE=1 SV=2	NCBP3	0.572	1.106	0.767	1.19	1.011	1.346	0.677	1.986	1.153	0.707	0.71	0.614	0.783	0.803	0.777	0.658
Q53GL7	431	S	1.339	0.00152571	Up	Protein mono-ADP-ribosyltransferase PARP10 OS=Homo sapiens OX=9606 GN=PARP10 PE=1 SV=2	PARP10	0.676	0.81	0.911	0.742	0.975	0.759	1.042	0.843	0.787	1.074	0.948	1.276	1.046	1.103	1.348	1.205
Q5H9F3	1199	S	1.539	0.00408901	Up	BCL-6 corepressor-like protein 1 OS=Homo sapiens OX=9606 GN=BCORL1 PE=1 SV=1	BCORL1	0.766	0.467	0.675		0.82			0.827	0.701	0.861	1.267	1.259	0.869		1.282	0.949
Q5H9F3	1153	S	2.355	0.000635707	Up	BCL-6 corepressor-like protein 1 OS=Homo sapiens OX=9606 GN=BCORL1 PE=1 SV=1	BCORL1	0.553	0.36	0.642		0.578			0.73	0.556	0.567	1.657	1.608	0.689		1.57	1.182
Q5JRA6	1678	S	0.697	0.0115364	Down	Transport and Golgi organization protein 1 homolog OS=Homo sapiens OX=9606 GN=MIA3 PE=1 SV=1	MIA3	0.778	1.271	1.004	1.249	1.453	0.801	1.288	1.016	0.952	0.941	0.611	0.774	1.046	0.961	0.664	0.439
Q5SNT2	441	S	0.548	0.030819	Down	Transmembrane protein 201 OS=Homo sapiens OX=9606 GN=TMEM201 PE=1 SV=1	TMEM201				1.07		0.787	1.054	1.243	1.263					0.954	0.361	0.466
Q5SRE5	1709	S	1.525	0.0107797	Up	Nucleoporin NUP188 OS=Homo sapiens OX=9606 GN=NUP188 PE=1 SV=1	NUP188	0.468	0.585	0.658	0.776	0.866	1.16	1.101	0.932	0.674	0.613	1.311	1.786	1.131	0.924	1.173	0.84
Q5SSJ5	446	S	2.873	0.0403882	Up	Heterochromatin protein 1-binding protein 3 OS=Homo sapiens OX=9606 GN=HP1BP3 PE=1 SV=1	HP1BP3	0.283	0.364	0.544	0.558	0.748	1.835	0.579	0.705	0.346	0.321	4.879	1.089	0.302	0.639	1.834	2.087
Q5SW79	359	S	1.54	0.00858311	Up	Centrosomal protein of 170 kDa OS=Homo sapiens OX=9606 GN=CEP170 PE=1 SV=1	CEP170		1	0.776	0.922		0.739	0.899	0.726	0.605			1.541		0.914	1.456	1.075
Q5T011	2136	S	1.761	0.00873162	Up	KICSTOR complex protein SZT2 OS=Homo sapiens OX=9606 GN=SZT2 PE=1 SV=3	SZT2	0.517	0.746	0.659		0.974					0.558	1.144	1.341	1.165
Q5T1M5	1164	S	0.666	0.012079	Down	FK506-binding protein 15 OS=Homo sapiens OX=9606 GN=FKBP15 PE=1 SV=2	FKBP15	1.306	1.424	1.273	1.345	1.599	0.807	0.869	1.313	1.009	1.041	0.756	0.97	0.992	1.119	0.562	0.394
Q5T200	1279	S	0.651	0.0283176	Down	Zinc finger CCCH domain-containing protein 13 OS=Homo sapiens OX=9606 GN=ZC3H13 PE=1 SV=1	ZC3H13	0.695	1.673	1.083		1.388			1.175	0.942	1.251	0.535	0.599	1.169		0.774	0.738
Q5T200	1240	S	1.334	0.0414117	Up	Zinc finger CCCH domain-containing protein 13 OS=Homo sapiens OX=9606 GN=ZC3H13 PE=1 SV=1	ZC3H13	0.746	0.87	0.956	0.797	0.783	0.885	1.238	0.808	0.865	0.902	1.437	1.349	0.827	1.002	0.971	1.497
Q5TGY3	1476	S	1.445	0.0459233	Up	AT-hook DNA-binding motif-containing protein 1 OS=Homo sapiens OX=9606 GN=AHDC1 PE=1 SV=1	AHDC1	0.467	0.821	0.439	1.169	1.095	0.879	0.373	0.629	0.882	1.142	1.093	0.828	1.61	1.358	0.946	1.01
Q5TGY3	596	S	1.45	0.000118445	Up	AT-hook DNA-binding motif-containing protein 1 OS=Homo sapiens OX=9606 GN=AHDC1 PE=1 SV=1	AHDC1	0.662	0.81	0.755	1.015	0.931	0.818	0.595	0.693	0.75	0.832	1.236	1.031	1.106	1.203	1.004	1.261
Q5UIP0	2348	S	1.774	0.0104038	Up	Telomere-associated protein RIF1 OS=Homo sapiens OX=9606 GN=RIF1 PE=1 SV=2	RIF1	0.567	0.845	0.444	1.365	0.624	0.677	1.059	0.587	0.602	0.756	2.481	1.193	0.72	0.976	1.27	1.371
Q5VT52	758	S	1.304	0.049999	Up	Regulation of nuclear pre-mRNA domain-containing protein 2 OS=Homo sapiens OX=9606 GN=RPRD2 PE=1 SV=1	RPRD2	0.719	0.641	0.59	0.775	0.776	0.819	0.836	1.086	0.695	1.467	1.278	0.941	1.305	1.338	0.778	0.937
Q5VT52	965	S	1.554	0.0158875	Up	Regulation of nuclear pre-mRNA domain-containing protein 2 OS=Homo sapiens OX=9606 GN=RPRD2 PE=1 SV=1	RPRD2	0.563	0.883	0.648	1.136	0.812	0.917	0.785			0.778	1.318	1.107	1.764	0.877
Q5VTL8	491	S	0.687	0.033159	Down	Pre-mRNA-splicing factor 38B OS=Homo sapiens OX=9606 GN=PRPF38B PE=1 SV=1	PRPF38B	0.724	1.413	1.195	1.997	1.788	1.152	1.306	1.721	1.482	1.132	0.522	0.806	1.273	1.052	1.394	0.69
Q5VV52	39	S	1.616	0.00552653	Up	Zinc finger protein 691 OS=Homo sapiens OX=9606 GN=ZNF691 PE=1 SV=2	ZNF691		0.801	0.738	0.66		0.825	0.759					1.044		1.401
Q5VVJ2	218	S	0.258	0.00914677	Down	Deubiquitinase MYSM1 OS=Homo sapiens OX=9606 GN=MYSM1 PE=1 SV=1	MYSM1								1.594	1.965						0.495	0.424
Q5VVJ2	340	S	0.463	0.0408175	Down	Deubiquitinase MYSM1 OS=Homo sapiens OX=9606 GN=MYSM1 PE=1 SV=1	MYSM1								1.139	1.562						0.629	0.621
Q5VWG9	427	S	1.567	0.0101384	Up	Transcription initiation factor TFIID subunit 3 OS=Homo sapiens OX=9606 GN=TAF3 PE=1 SV=1	TAF3	0.557	0.704	0.754	0.771	0.889	1.187	0.714	0.898	0.885	0.988	0.911	1.304	0.903	2.282	1.413	1.035
Q5VZ89	989	S	0.48	0.022883	Down	DENN domain-containing protein 4C OS=Homo sapiens OX=9606 GN=DENND4C PE=1 SV=3	DENND4C	0.386			1.798	0.939	0.794	0.954	1.313	1.131	0.547	0.387		0.835	0.535	0.373	0.228
Q63HN8	226	S	1.46	0.0330876	Up	E3 ubiquitin-protein ligase RNF213 OS=Homo sapiens OX=9606 GN=RNF213 PE=1 SV=3	RNF213	0.524	0.735	0.656		0.869					0.767	1.24	1.017	0.854
Q641Q2	1087	S	1.446	0.0386139	Up	WASH complex subunit 2A OS=Homo sapiens OX=9606 GN=WASHC2A PE=1 SV=3	WASHC2A	0.44	0.753	1.046	0.805	0.543	0.769	1.314	0.801	0.984	0.555	1.833	1.229	0.742	0.935	1.073	1.138
Q641Q2	158	S	1.376	0.0291289	Up	WASH complex subunit 2A OS=Homo sapiens OX=9606 GN=WASHC2A PE=1 SV=3	WASHC2A	0.487			0.992	0.668	0.982	0.852	0.78	1.042	0.778	1.065		1.043	1.256	0.867	1.43
Q641Q2	498	S	1.927	0.0194757	Up	WASH complex subunit 2A OS=Homo sapiens OX=9606 GN=WASHC2A PE=1 SV=3	WASHC2A	0.455	0.511	0.547	0.813	0.596	0.784	1.455			0.567	2.124	1.566	0.94	0.888
Q641Q2	1053	S	1.656	0.00260452	Up	WASH complex subunit 2A OS=Homo sapiens OX=9606 GN=WASHC2A PE=1 SV=3	WASHC2A	0.405	0.715	0.662	0.793	0.567	0.843	0.689			0.634	1.277	1.196	0.874	1.048
Q641Q2	1054	S	1.674	0.00797772	Up	WASH complex subunit 2A OS=Homo sapiens OX=9606 GN=WASHC2A PE=1 SV=3	WASHC2A	0.527	0.748	0.741		0.695					0.672	1.238	1.307	0.853
Q658P3	17	S	0.67	0.00408369	Down	Metalloreductase STEAP3 OS=Homo sapiens OX=9606 GN=STEAP3 PE=1 SV=2	STEAP3	0.882	1.182	0.961	1.217	1.122	0.974	0.937	1.134	1.078	0.736	0.719	0.829	0.762	0.951	0.479	0.371
Q66K14	995	S	1.303	0.0189002	Up	TBC1 domain family member 9B OS=Homo sapiens OX=9606 GN=TBC1D9B PE=1 SV=3	TBC1D9B	0.986	0.726	0.787	0.924	1.096	0.832	1.23	0.861	0.61	0.906	1.478	1.38	0.919	0.99	1.078	1.16
Q684P5	613	S	1.315	0.0294439	Up	Rap1 GTPase-activating protein 2 OS=Homo sapiens OX=9606 GN=RAP1GAP2 PE=1 SV=2	RAP1GAP2	0.68	0.822	0.867	0.92	1.256	0.796	0.563	0.939	0.848	0.811	1.443	1.361	1.024	1.175	0.892	0.811
Q68CP4	243	S	1.376	0.017249	Up	Heparan-alpha-glucosaminide N-acetyltransferase OS=Homo sapiens OX=9606 GN=HGSNAT PE=1 SV=2	HGSNAT	0.761	0.91	0.795		0.814			0.982	0.93	1.021	0.838	1.607	1.066		1.382	1.213
Q68CP9	1391	S	1.369	0.0273692	Up	AT-rich interactive domain-containing protein 2 OS=Homo sapiens OX=9606 GN=ARID2 PE=1 SV=2	ARID2	0.702	0.698	0.777		1.057					0.942	1.187	1.175	1.069
Q68DK7	449	S	0.645	0.0456598	Down	Male-specific lethal 1 homolog OS=Homo sapiens OX=9606 GN=MSL1 PE=1 SV=3	MSL1	0.651	1.156	0.586	1.566	0.916	1.186	0.517	1.353	1.27	1.171	0.369	0.53	1.057	1.004	0.451	0.606
Q68EM7	857	S	1.506	0.00239033	Up	Rho GTPase-activating protein 17 OS=Homo sapiens OX=9606 GN=ARHGAP17 PE=1 SV=1	ARHGAP17	0.698	1.133	0.518	0.724	0.977	0.88	0.648	0.717	0.766	0.746	1.483	1.23	0.787	1.231	1.082	1.243
Q69YQ0	881	S	1.38	0.00594679	Up	Cytospin-A OS=Homo sapiens OX=9606 GN=SPECC1L PE=1 SV=2	SPECC1L	0.754	0.747	0.687	0.897	0.868	0.908	0.818			0.735	1.461	1.037	1.049	0.879
Q6ICG6	328	S	0.535	0.00758845	Down	Uncharacterized protein KIAA0930 OS=Homo sapiens OX=9606 GN=KIAA0930 PE=1 SV=1	KIAA0930	1.048				1.115			1.759	1.611	1.111	0.647		0.997		0.678	0.524
Q6ICG6	306	S	1.448	0.045851	Up	Uncharacterized protein KIAA0930 OS=Homo sapiens OX=9606 GN=KIAA0930 PE=1 SV=1	KIAA0930	0.59	1.252	1.285	0.902	0.817	0.96	0.688	1	1.373	0.673	1.157	1.295	0.853	1.38	1.168	2.433
Q6JBY9	68	S	1.34	0.0232553	Up	CapZ-interacting protein OS=Homo sapiens OX=9606 GN=RCSD1 PE=1 SV=1	RCSD1	0.468	0.8	0.699	0.891	0.763	0.992	1.25	0.991	0.799	0.785	1.085	1.446	1.079	0.828	1.162	1.184
Q6JBY9	333	S	1.907	0.0174516	Up	CapZ-interacting protein OS=Homo sapiens OX=9606 GN=RCSD1 PE=1 SV=1	RCSD1	0.567	0.704	0.506	0.606	0.637	1.039	0.65	0.58	0.902	1.514	0.673	2.808	1.282	0.902	2.082	1.067
Q6KC79	350	S	0.644	0.0203454	Down	Nipped-B-like protein OS=Homo sapiens OX=9606 GN=NIPBL PE=1 SV=2	NIPBL	0.633	1.426	0.914	1.184	1.373	1.053	0.757	1.688	1.179	0.812	0.491	0.851	1.023	0.928	0.565	0.397
Q6N043	545	S	0.764	0.0375716	Down	Zinc finger protein 280D OS=Homo sapiens OX=9606 GN=ZNF280D PE=1 SV=3	ZNF280D	0.63	1.077	1.054	1.322	1.163	0.957	1.068	1.309	1.223	1.086	0.579	0.828	1.062	1.189	0.668	0.665
Q6NZY4	421	S	1.559	0.0243855	Up	Zinc finger CCHC domain-containing protein 8 OS=Homo sapiens OX=9606 GN=ZCCHC8 PE=1 SV=2	ZCCHC8	0.698	1.046	0.785		0.967					0.56	1.185	1.413	1.196
Q6P3W7	677	S	1.493	0.049493	Up	SCY1-like protein 2 OS=Homo sapiens OX=9606 GN=SCYL2 PE=1 SV=1	SCYL2	1.033	0.701	0.618	1.089	0.752	0.592	0.432	0.893	1.389	0.688	1.429	0.7	1.082	2.105	1.033	0.983
Q6PJW8	436	S	1.551	0.0205268	Up	Consortin OS=Homo sapiens OX=9606 GN=CNST PE=1 SV=3	CNST	0.367	1.055	0.655	0.979	0.744	0.808	0.743	0.885	0.792	1.031	0.742	1.444	1.913	1.384	1.06	0.955
Q6PKG0	517	S	1.583	0.000128121	Up	La-related protein 1 OS=Homo sapiens OX=9606 GN=LARP1 PE=1 SV=2	LARP1	0.9	0.973	0.899		1.002					0.864	1.479	1.594	1.333
Q6PKG0	627	S	0.588	0.0212811	Down	La-related protein 1 OS=Homo sapiens OX=9606 GN=LARP1 PE=1 SV=2	LARP1	0.788	1.127	0.82	1.671	1.226	1.312	0.547	1.578	1.597	1.263	0.269	0.738	1.197	1.193	0.449	0.359
Q6W2J9	1290	S	0.582	0.0257552	Down	BCL-6 corepressor OS=Homo sapiens OX=9606 GN=BCOR PE=1 SV=1	BCOR	1.045	1.188	0.823		1.589			1.054	1.34	1.74	0.447	0.935	1.448		0.499	0.321
Q6WKZ4	280	S	2.342	0.0248056	Up	Rab11 family-interacting protein 1 OS=Homo sapiens OX=9606 GN=RAB11FIP1 PE=1 SV=3	RAB11FIP1	0.316	0.636	0.584	0.878	0.636	0.713	1.127	0.906	0.686	0.498	2.384	1.41	0.324	1.068	2.827	1.794
Q6ZSR9	93	S	1.373	0.00682173	Up	Uncharacterized protein FLJ45252 OS=Homo sapiens OX=9606 PE=2 SV=2	--	0.685	0.926	0.864	0.886	0.694	0.691	0.959	0.887	0.652	0.502	1.231	1.194	0.746	1.034	1.11	1.064
Q6ZU80	331	S	1.595	0.00481578	Up	Centrosomal protein of 128 kDa OS=Homo sapiens OX=9606 GN=CEP128 PE=1 SV=2	CEP128	0.359	0.753	0.698	0.676	0.616	0.725	0.93	0.709	0.686	0.481	1.048	1.714	0.903	0.828	0.826	1.028
Q6ZUT1	285	S	1.42	0.00600185	Up	Uncharacterized protein NKAPD1 OS=Homo sapiens OX=9606 GN=NKAPD1 PE=1 SV=2	NKAPD1		0.876	0.752	1.001		1.176	1.039	0.959	0.732			1.236		1.145	1.533	1.387
Q70J99	150	S	0.63	0.00862431	Down	Protein unc-13 homolog D OS=Homo sapiens OX=9606 GN=UNC13D PE=1 SV=1	UNC13D	1.118	1.444	1.283	1.662	1.437	0.624	1.277	1.204	1.18	0.921	0.459	1.005	0.962	1.022	0.59	0.557
Q71F56	878	S	0.405	0.0437581	Down	Mediator of RNA polymerase II transcription subunit 13-like OS=Homo sapiens OX=9606 GN=MED13L PE=1 SV=1	MED13L								1.566	1.421						0.489	0.72
Q7KZF4	909	S	1.449	0.00570326	Up	Staphylococcal nuclease domain-containing protein 1 OS=Homo sapiens OX=9606 GN=SND1 PE=1 SV=1	SND1	0.521	0.718	0.708	0.724	0.758	1.344	0.616	0.797	0.687	0.615	1.265	1.133	0.757	1.219	1.161	0.973
Q7KZI7	486	S	0.571	0.0174435	Down	Serine/threonine-protein kinase MARK2 OS=Homo sapiens OX=9606 GN=MARK2 PE=1 SV=2	MARK2	0.804	1.456	0.68	1.69	1.225	1.056	0.643	2.074	1.717	1.01	0.591	0.787	0.952	0.989	0.453	0.461
Q7KZI7	456	S	1.352	0.0175921	Up	Serine/threonine-protein kinase MARK2 OS=Homo sapiens OX=9606 GN=MARK2 PE=1 SV=2	MARK2	0.632	1.1	0.635	0.865	1.089	0.755	1.067	1.066	0.901	0.688	1.445	1.335	1.411	0.904	1.105	0.936
Q7L1Q6	413	S	1.841	0.00186729	Up	Basic leucine zipper and W2 domain-containing protein 1 OS=Homo sapiens OX=9606 GN=BZW1 PE=1 SV=1	BZW1		0.513	0.601	0.743		0.693	0.723	0.602	0.623			1.198		0.717	1.341	1.476
Q7L7X3	965	S	0.719	0.0289771	Down	Serine/threonine-protein kinase TAO1 OS=Homo sapiens OX=9606 GN=TAOK1 PE=1 SV=1	TAOK1	1.055	1.258	1.273	0.922	1.911	0.944	1.076	1.214	1.07	1.185	0.867	1.019	1.499	0.701	0.632	0.42
Q7LBC6	773	S	1.401	0.0211883	Up	Lysine-specific demethylase 3B OS=Homo sapiens OX=9606 GN=KDM3B PE=1 SV=2	KDM3B	0.517	0.912	0.956	0.67	0.769	0.559	1.133	0.754	0.803	0.529	1.413	1.241	0.721	0.883	1.14	0.993
Q7LBC6	778	S	1.481	0.0299976	Up	Lysine-specific demethylase 3B OS=Homo sapiens OX=9606 GN=KDM3B PE=1 SV=2	KDM3B	0.5			0.7	0.831	0.675	1.006	0.924	1.112	0.815	1.072		1.461	0.739	1.584	1.22
Q7LBC6	1267	S	1.614	0.00295665	Up	Lysine-specific demethylase 3B OS=Homo sapiens OX=9606 GN=KDM3B PE=1 SV=2	KDM3B	0.523	0.775	0.435		0.671			0.825	0.735	0.913	1.074	1.354	1.137		1.102	0.955
Q7Z333	956	S	1.473	0.0287166	Up	Probable helicase senataxin OS=Homo sapiens OX=9606 GN=SETX PE=1 SV=4	SETX	0.468	1.062	0.916	0.627	0.779	0.76	0.904	0.802	0.743	0.39	1.548	1.559	0.811	0.879	0.869	0.919
Q7Z3B3	1082	S	0.353	0.00512327	Down	KAT8 regulatory NSL complex subunit 1 OS=Homo sapiens OX=9606 GN=KANSL1 PE=1 SV=2	KANSL1								1.398	1.267						0.497	0.444
Q7Z417	376	S	1.377	0.0474974	Up	Nuclear fragile X mental retardation-interacting protein 2 OS=Homo sapiens OX=9606 GN=NUFIP2 PE=1 SV=1	NUFIP2	0.364	0.571	0.538		0.709			0.83	0.83	0.846	0.91	1.123	0.912		0.956	0.711
Q7Z460	572	S	0.701	0.00447107	Down	CLIP-associating protein 1 OS=Homo sapiens OX=9606 GN=CLASP1 PE=1 SV=1	CLASP1	0.985	1.285	0.974	1.474	0.932	1.097	1.187	1.317	1.139	1.118	0.566	0.633	0.628	1.37	0.84	0.803
Q7Z4V5	671	S	1.521	0.0189833	Up	Hepatoma-derived growth factor-related protein 2 OS=Homo sapiens OX=9606 GN=HDGFL2 PE=1 SV=1	HDGFL2	0.654	0.596	0.728	1.06	0.781	0.787	0.889	0.912	0.765	0.649	1.06	1.107	0.539	1.348	1.434	1.651
Q7Z4V5	458	S	1.373	0.0475964	Up	Hepatoma-derived growth factor-related protein 2 OS=Homo sapiens OX=9606 GN=HDGFL2 PE=1 SV=1	HDGFL2	0.512	0.937	0.711	0.934	0.735	0.87	0.886	1.012	1.143	0.635	0.943	1.329	0.764	0.824	1.408	1.632
Q7Z591	316	S	0.646	0.0213839	Down	Microtubule organization protein AKNA OS=Homo sapiens OX=9606 GN=AKNA PE=1 SV=2	AKNA	1.348	1.608	0.834	1.639	1.966	0.999	0.731	1.17	1.338	0.987	0.561	1.038	1.242	0.904	0.649	0.5
Q7Z591	196	S	0.657	0.0221056	Down	Microtubule organization protein AKNA OS=Homo sapiens OX=9606 GN=AKNA PE=1 SV=2	AKNA				1.202		0.911	0.985	1.03	1.289					0.838	0.786	0.512
Q7Z5K2	221	S	0.665	0.0262399	Down	Wings apart-like protein homolog OS=Homo sapiens OX=9606 GN=WAPL PE=1 SV=1	WAPL	0.855	1.442	0.829	0.962	1.648	0.756	0.793	1.127	1.391	1.057	0.65	0.565	1.192	1.162	0.384	0.377
Q7Z5K2	459	S	0.588	0.026895	Down	Wings apart-like protein homolog OS=Homo sapiens OX=9606 GN=WAPL PE=1 SV=1	WAPL								1.178	1.021						0.612	0.68
Q7Z6E9	1179	S	0.682	0.049701	Down	E3 ubiquitin-protein ligase RBBP6 OS=Homo sapiens OX=9606 GN=RBBP6 PE=1 SV=1	RBBP6	1.04	0.63	0.73	1.487	1.596	0.694	0.883	1.487	1.167	0.903	0.479	0.719	1.291	0.609	0.819	0.43
Q7Z6E9	1626	S	1.31	0.0324939	Up	E3 ubiquitin-protein ligase RBBP6 OS=Homo sapiens OX=9606 GN=RBBP6 PE=1 SV=1	RBBP6	0.712	0.462	0.743	0.699	0.945	0.864	0.979	0.887	0.676	0.801	1.26	0.769	0.897	1.331	0.841	1.006
Q7Z6E9	770	S	0.47	0.0252501	Down	E3 ubiquitin-protein ligase RBBP6 OS=Homo sapiens OX=9606 GN=RBBP6 PE=1 SV=1	RBBP6	0.845			1.909	0.974	1.862	0.375	1.651	1.362	1.25	0.448		0.65	0.935	0.486	0.486
Q7Z6P3	339	S	1.824	0.0185374	Up	Ras-related protein Rab-44 OS=Homo sapiens OX=9606 GN=RAB44 PE=1 SV=4	RAB44	0.553	0.463	0.429	1.201	0.72	1.081	0.871	0.771	1.073	0.98	2.673	0.867	0.842	1.06	1.417	2.052
Q7Z7L9	430	S	0.503	0.0331609	Down	Zinc finger and SCAN domain-containing protein 2 OS=Homo sapiens OX=9606 GN=ZSCAN2 PE=2 SV=2	ZSCAN2								1.136	1.451						0.673	0.629
Q86TP1	321	S	1.403	0.0124209	Up	Exopolyphosphatase PRUNE1 OS=Homo sapiens OX=9606 GN=PRUNE1 PE=1 SV=2	PRUNE1	0.514	0.7	0.925	1.218	0.644	0.738	0.651	1.002	0.853	0.93	1.358	0.923	0.976	0.951	1.481	1.195
Q86U42	19	S	1.379	0.0496044	Up	Polyadenylate-binding protein 2 OS=Homo sapiens OX=9606 GN=PABPN1 PE=1 SV=3	PABPN1	0.442	0.79	0.747	0.726	0.675	0.794	0.969	0.891	0.916	0.673	1.368	1.313	0.534	1.002	1.107	0.985
Q86U44	43	S	1.355	0.0259019	Up	N6-adenosine-methyltransferase catalytic subunit OS=Homo sapiens OX=9606 GN=METTL3 PE=1 SV=2	METTL3	0.431	0.762	0.846	0.783	1.062	0.839	0.865	0.828	0.751	0.497	1.2	1.358	0.797	0.893	0.935	1.047
Q86U86	636	S	1.48	0.00597305	Up	Protein polybromo-1 OS=Homo sapiens OX=9606 GN=PBRM1 PE=1 SV=1	PBRM1	0.593	0.675	0.656	0.915	0.731	0.932	1.183	0.868	0.676	0.698	1.7	1.244	0.809	0.913	1.175	1.199
Q86U86	648	S	0.678	0.010783	Down	Protein polybromo-1 OS=Homo sapiens OX=9606 GN=PBRM1 PE=1 SV=1	PBRM1	1.04	1.191	0.968	1.648	0.958	1.479	0.983	1.578	0.74	0.972	0.788	0.634	0.819	1.068	0.842	0.553
Q86UE4	111	S	1.461	0.0453674	Up	Protein LYRIC OS=Homo sapiens OX=9606 GN=MTDH PE=1 SV=2	MTDH	0.991	0.826	0.658		0.607			0.777	0.956	0.9	1.583	1.07	0.65		1.379	1.28
Q86UE4	426	S	1.526	0.0275384	Up	Protein LYRIC OS=Homo sapiens OX=9606 GN=MTDH PE=1 SV=2	MTDH	1.129	0.577	0.539	0.896	0.808	0.725	0.729	0.535	0.72	1.724	2.131	0.828	1.016	1.342	1.075	1.285
Q86UP2	77	S	1.361	0.0251584	Up	Kinectin OS=Homo sapiens OX=9606 GN=KTN1 PE=1 SV=1	KTN1	0.458	0.588	0.67	0.982	0.827	0.828	0.803	0.907	0.951	0.784	1.577	1.093	0.877	0.791	1.046	0.985
Q86V48	659	S	0.498	0.00610748	Down	Leucine zipper protein 1 OS=Homo sapiens OX=9606 GN=LUZP1 PE=1 SV=2	LUZP1	0.883	2.065	0.941		1.764			1.385	1.358	1.152	0.458	0.695	1.256		0.552	0.433
Q86VR2	26	S	1.559	0.0271845	Up	Reticulophagy regulator 3 OS=Homo sapiens OX=9606 GN=RETREG3 PE=1 SV=1	RETREG3	0.393	0.811	0.707	0.737	0.631	1.201	0.958	0.921	0.689	0.635	1.238	2.03	0.772	0.712	1.244	1.191
Q86WB0	321	S	1.693	0.00236311	Up	Nuclear-interacting partner of ALK OS=Homo sapiens OX=9606 GN=ZC3HC1 PE=1 SV=1	ZC3HC1	0.721	0.652	0.664	0.857	0.671	1.016	0.876	0.705	0.571	0.621	1.119	1.806	0.963	0.67	1.376	1.537
Q86YC3	569	S	0.691	0.0207282	Down	Transforming growth factor beta activator LRRC33 OS=Homo sapiens OX=9606 GN=NRROS PE=1 SV=1	NRROS								0.979	0.973						0.711	0.638
Q8IU68	658	S	1.37	0.0223189	Up	Transmembrane channel-like protein 8 OS=Homo sapiens OX=9606 GN=TMC8 PE=1 SV=1	TMC8	0.763	0.745	0.83	0.718	0.885	0.656	0.91	0.885	0.717	0.826	1.077	1.026	0.634	1.675	0.917	1.192
Q8IV63	59	S	0.712	0.0107575	Down	Inactive serine/threonine-protein kinase VRK3 OS=Homo sapiens OX=9606 GN=VRK3 PE=1 SV=2	VRK3	1.143	1.213	0.847	1.201	1.941	0.938	1.237	1.472	0.981	0.915	0.877	0.947	0.748	0.85	0.885	0.771
Q8IV63	83	S	0.572	0.00528452	Down	Inactive serine/threonine-protein kinase VRK3 OS=Homo sapiens OX=9606 GN=VRK3 PE=1 SV=2	VRK3	0.852	1.177	0.677	1.892	1.456	0.903	0.874	1.591	1.558	1.497	0.634	0.718	0.991	0.86	0.527	0.549
Q8IWE5	264	S	0.663	0.0409753	Down	Pleckstrin homology domain-containing family M member 2 OS=Homo sapiens OX=9606 GN=PLEKHM2 PE=1 SV=2	PLEKHM2		1.288	1.406	1.313		1.47	0.976					1.007		0.704
Q8IWI9	2127	S	0.649	0.0494403	Down	MAX gene-associated protein OS=Homo sapiens OX=9606 GN=MGA PE=1 SV=4	MGA	1.047	1.417	0.632	1.376	1.645	0.794	0.607	1.456	1.47	1.655	0.41	0.558	1.357	1.59	0.488	0.311
Q8IWS0	155	S	0.649	0.0187692	Down	PHD finger protein 6 OS=Homo sapiens OX=9606 GN=PHF6 PE=1 SV=1	PHF6	0.69	0.904	0.585	1.824	0.801	1.527	0.649	1.065	1.384	1.168	0.817	0.672	0.654	0.756	0.502	0.727
Q8IWZ3	1679	S	0.592	0.00292158	Down	Ankyrin repeat and KH domain-containing protein 1 OS=Homo sapiens OX=9606 GN=ANKHD1 PE=1 SV=1	ANKHD1	1.448	1.548	0.79	1.359	0.948	1.295	0.661	1.487	0.829	1.143	0.732	0.775	0.746	0.766	0.589	0.479
Q8IX12	697	S	4.398	0.0303508	Up	Cell division cycle and apoptosis regulator protein 1 OS=Homo sapiens OX=9606 GN=CCAR1 PE=1 SV=2	CCAR1	0.328	0.385	0.513	0.548	0.491	0.32	0.76	0.426	0.359	0.429	4.088	1.431	0.398	0.506	3.39	2.217
Q8IYB3	450	S	1.36	0.00536618	Up	Serine/arginine repetitive matrix protein 1 OS=Homo sapiens OX=9606 GN=SRRM1 PE=1 SV=2	SRRM1	0.603	0.96	0.816	0.915	0.799	0.96	0.738	0.783	0.89	0.777	1.288	1.097	0.717	1.277	1.086	1.259
Q8IYB3	452	S	1.563	0.0143978	Up	Serine/arginine repetitive matrix protein 1 OS=Homo sapiens OX=9606 GN=SRRM1 PE=1 SV=2	SRRM1	0.404	0.347	0.559	0.827	0.675	1.107	0.812	0.848	0.831	0.84	1.313	1.406	0.695	0.999	1.164	1.224
Q8IYB3	402	S	1.37	0.00651895	Up	Serine/arginine repetitive matrix protein 1 OS=Homo sapiens OX=9606 GN=SRRM1 PE=1 SV=2	SRRM1	0.605	0.721	0.733	1.088	0.662	0.904	0.952	0.875	0.889	1.078	1.219	1.125	0.806	1.245	1.313	1.287
Q8IYB3	391	S	1.823	0.031172	Up	Serine/arginine repetitive matrix protein 1 OS=Homo sapiens OX=9606 GN=SRRM1 PE=1 SV=2	SRRM1	0.557	0.593	0.864		0.633					0.668	1.486	1.424	0.715
Q8IYB3	653	S	1.42	0.0203372	Up	Serine/arginine repetitive matrix protein 1 OS=Homo sapiens OX=9606 GN=SRRM1 PE=1 SV=2	SRRM1	0.514	0.693	0.799	0.853	0.689	1.09	0.738	0.87	0.884	0.731	1.573	1.109	0.628	0.974	1.115	1.3
Q8IYB3	562	S	1.36	0.0476314	Up	Serine/arginine repetitive matrix protein 1 OS=Homo sapiens OX=9606 GN=SRRM1 PE=1 SV=2	SRRM1	0.506	0.612	0.631	0.98	0.654	1.333	0.647	0.883	0.683	0.699	1.357	1.005	0.616	1.244	1.108	0.894
Q8IYB3	752	S	1.645	0.00764526	Up	Serine/arginine repetitive matrix protein 1 OS=Homo sapiens OX=9606 GN=SRRM1 PE=1 SV=2	SRRM1		0.687	0.515					0.823	0.699			1.191			1.103	1.067
Q8IYB3	597	S	1.5	0.00201372	Up	Serine/arginine repetitive matrix protein 1 OS=Homo sapiens OX=9606 GN=SRRM1 PE=1 SV=2	SRRM1	0.709	0.599	0.712	1.045	0.834	1.05	0.815	0.793	0.733	0.834	1.473	1.177	0.754	1.147	1.297	1.466
Q8IYB3	605	S	1.369	0.0157184	Up	Serine/arginine repetitive matrix protein 1 OS=Homo sapiens OX=9606 GN=SRRM1 PE=1 SV=2	SRRM1	0.484	0.733	0.782	0.709	0.784	0.949	0.725	0.984	1.11	0.725	1.224	1.172	0.712	0.988	1.243	1.222
Q8IYB3	607	S	1.448	0.0133078	Up	Serine/arginine repetitive matrix protein 1 OS=Homo sapiens OX=9606 GN=SRRM1 PE=1 SV=2	SRRM1	0.423	0.602	0.697	0.927	0.717	1.231	0.806	0.902	0.761	0.868	1.507	1.179	0.798	0.99	1.29	1.127
Q8IYB3	530	S	1.422	0.0387864	Up	Serine/arginine repetitive matrix protein 1 OS=Homo sapiens OX=9606 GN=SRRM1 PE=1 SV=2	SRRM1		0.577	0.5	0.793		1.119	0.495	0.725	0.696			0.884		0.934	1.234	0.933
Q8IYB3	209	S	1.354	0.0452294	Up	Serine/arginine repetitive matrix protein 1 OS=Homo sapiens OX=9606 GN=SRRM1 PE=1 SV=2	SRRM1	0.374	0.336	0.506	0.955	0.538	1.387	0.552	0.971	0.758	1.334	1.019	1.25	0.74	1.26	1.097	0.898
Q8IZP0	222	S	1.426	0.0103456	Up	Abl interactor 1 OS=Homo sapiens OX=9606 GN=ABI1 PE=1 SV=4	ABI1	0.573	0.967	0.784	0.8	1.182	0.719	0.873	0.903	1.011	0.594	1.268	0.957	0.821	1.444	1.182	1.521
Q8N0X7	357	S	1.437	0.0359218	Up	Spartin OS=Homo sapiens OX=9606 GN=SPART PE=1 SV=1	SPART	0.836			0.666	0.788	0.541	1.005			0.8	1.228		1.208	0.896
Q8N108	369	S	1.473	0.021374	Up	Mesoderm induction early response protein 1 OS=Homo sapiens OX=9606 GN=MIER1 PE=1 SV=2	MIER1	0.606	0.874	0.708	1.076	1.08	0.649	0.679			0.71	1.4	0.932	0.924	1.445
Q8N1G2	121	S	1.726	0.0457357	Up	Cap-specific mRNA (nucleoside-2'-O-)-methyltransferase 1 OS=Homo sapiens OX=9606 GN=CMTR1 PE=1 SV=1	CMTR1	0.48			0.906	0.865	0.892	0.579			0.619	1.367		0.769	1.611
Q8N201	104	S	1.413	0.0469367	Up	Integrator complex subunit 1 OS=Homo sapiens OX=9606 GN=INTS1 PE=1 SV=2	INTS1	1.147	0.921	0.742	0.883	1.131	0.625	0.857	0.603	0.635	1.273	1.592	0.672	1.251	1.592	0.951	1.416
Q8N488	227	S	1.308	0.0176152	Up	RING1 and YY1-binding protein OS=Homo sapiens OX=9606 GN=RYBP PE=1 SV=2	RYBP	0.895	0.65	0.924	0.887	0.982	1.119	1.033	0.815	0.613	0.691	1.262	1.005	1.047	0.893	1.496	1.055
Q8N573	91	S	1.83	0.0073353	Up	Oxidation resistance protein 1 OS=Homo sapiens OX=9606 GN=OXR1 PE=1 SV=2	OXR1	0.74	1.197	0.711	1.665	1.059	0.738	0.727	1.061	0.332	0.646	2.591	1.256	1.089	1.301	1.713	1.794
Q8N5C6	964	S	1.579	0.0136708	Up	S1 RNA-binding domain-containing protein 1 OS=Homo sapiens OX=9606 GN=SRBD1 PE=1 SV=2	SRBD1		1.302	0.766	0.811		0.624	1.058	0.766	0.529			1.11		1.418	1.324	1.431
Q8N5Y2	400	S	1.646	0.00268893	Up	Male-specific lethal 3 homolog OS=Homo sapiens OX=9606 GN=MSL3 PE=1 SV=1	MSL3		0.731	0.872	0.886		0.801	0.906					1.538		1.224
Q8N680	488	S	0.601	0.00953966	Down	Zinc finger and BTB domain-containing protein 2 OS=Homo sapiens OX=9606 GN=ZBTB2 PE=1 SV=1	ZBTB2	0.958				1.171			1.025	1.27	0.95	0.462		0.959		0.63	0.532
Q8N954	141	S	1.67	0.00402372	Up	G patch domain-containing protein 11 OS=Homo sapiens OX=9606 GN=GPATCH11 PE=1 SV=4	GPATCH11	0.344	0.659	0.543	0.855	0.728	0.91	0.521	0.724	1.376	0.61	0.998	1.276	1.133	1.482	0.966	1.43
Q8N960	441	S	0.758	0.0467594	Down	Centrosomal protein of 120 kDa OS=Homo sapiens OX=9606 GN=CEP120 PE=1 SV=2	CEP120				1.273		0.95	0.985	1.073	1.003					0.951	0.621	0.831
Q8NAV1	281	S	0.533	0.0127186	Down	Pre-mRNA-splicing factor 38A OS=Homo sapiens OX=9606 GN=PRPF38A PE=1 SV=1	PRPF38A	0.704	0.888	1.068	1.836	2.221	1.719	0.624	1.205	1.063	0.786	0.791	0.34	0.753	0.744	0.764	0.481
Q8NC44	283	S	0.321	0.0152299	Down	Reticulophagy regulator 2 OS=Homo sapiens OX=9606 GN=RETREG2 PE=1 SV=3	RETREG2								1.314	1.705						0.511	0.459
Q8ND56	178	S	1.499	0.0100442	Up	Protein LSM14 homolog A OS=Homo sapiens OX=9606 GN=LSM14A PE=1 SV=3	LSM14A	0.994	1.025	0.742	0.734	1.327	1.198	0.888			0.805	1.689	1.098	1.36	1.632
Q8NDI1	1058	S	1.637	0.00871791	Up	EH domain-binding protein 1 OS=Homo sapiens OX=9606 GN=EHBP1 PE=1 SV=3	EHBP1		0.869	0.913					1.228	1.1			1.447			1.66	1.938
Q8NDT2	552	S	0.407	0.00843672	Down	Putative RNA-binding protein 15B OS=Homo sapiens OX=9606 GN=RBM15B PE=1 SV=3	RBM15B	1.188	1.023	0.485		0.955			1.628	1.439	1.756	0.18	0.605	0.755		0.51	0.416
Q8NDT2	609	S	0.605	0.0395792	Down	Putative RNA-binding protein 15B OS=Homo sapiens OX=9606 GN=RBM15B PE=1 SV=3	RBM15B	0.792	1.764	0.667	1.297	1.207	0.979	0.582	1.427	1.655	0.675	0.233	0.574	1.008	0.928	0.789	0.476
Q8NEY8	133	S	0.51	0.00904671	Down	Periphilin-1 OS=Homo sapiens OX=9606 GN=PPHLN1 PE=1 SV=2	PPHLN1	0.823	0.713	0.64	1.677	0.715	1.25	0.644	1.765	1.902	1.05	0.601	0.874	0.482	0.725	0.373	0.366
Q8NEY8	172	S	1.987	0.00701158	Up	Periphilin-1 OS=Homo sapiens OX=9606 GN=PPHLN1 PE=1 SV=2	PPHLN1	0.466	1.391	0.506	0.838	0.645	0.721	1.131	0.85	1.202	0.736	0.625	1.436	2.474	2.045	1.73	1.808
Q8NFC6	2932	S	1.342	0.0130732	Up	Biorientation of chromosomes in cell division protein 1-like 1 OS=Homo sapiens OX=9606 GN=BOD1L1 PE=1 SV=2	BOD1L1	0.575	0.732	0.909	0.707	0.653	0.796	1.129	0.734	0.736	0.779	1.126	1.002	0.846	0.836	0.932	1.5
Q8NFC6	484	S	1.4	0.0284753	Up	Biorientation of chromosomes in cell division protein 1-like 1 OS=Homo sapiens OX=9606 GN=BOD1L1 PE=1 SV=2	BOD1L1	0.463	0.652	0.652	0.863	0.842	1.074	0.809	0.974	0.854	0.822	0.841	1.565	0.824	0.846	1.284	1.365
Q8NHM5	1031	S	0.657	0.0395843	Down	Lysine-specific demethylase 2B OS=Homo sapiens OX=9606 GN=KDM2B PE=1 SV=1	KDM2B	1.29	1.148	0.821	2.018	1.095	0.743	1.004	0.929	1.126	1.983	0.335	0.852	1.509	0.877	0.586	0.631
Q8NI08	89	S	1.434	0.0300549	Up	Nuclear receptor coactivator 7 OS=Homo sapiens OX=9606 GN=NCOA7 PE=1 SV=2	NCOA7	0.605	0.856	0.671	0.747	0.97	0.755	0.98	1.062	1.76	0.735	1.837	1.148	0.953	0.898	1.429	1.599
Q8NI27	1516	S	1.31	0.0336559	Up	THO complex subunit 2 OS=Homo sapiens OX=9606 GN=THOC2 PE=1 SV=2	THOC2	0.62	0.728	0.708	0.857	1.014	1.03	0.721	0.996	1.076	0.953	1.721	1.172	0.989	0.838	1.015	1.103
Q8TB72	587	S	1.526	0.0100379	Up	Pumilio homolog 2 OS=Homo sapiens OX=9606 GN=PUM2 PE=1 SV=2	PUM2	0.621	0.822	0.607	1.093	0.931	0.519	0.738	0.86	1.41	0.828	1.808	1.036	0.872	1.237	1.249	1.514
Q8TC05	601	S	0.402	0.0276834	Down	Nuclear protein MDM1 OS=Homo sapiens OX=9606 GN=MDM1 PE=1 SV=2	MDM1								1.232	1.481						0.613	0.477
Q8TCU6	436	S	1.977	0.00582319	Up	Phosphatidylinositol 3,4,5-trisphosphate-dependent Rac exchanger 1 protein OS=Homo sapiens OX=9606 GN=PREX1 PE=1 SV=3	PREX1	0.691				0.717					0.563	1.308		1.29
Q8TD55	390	S	1.772	0.0398897	Up	Pleckstrin homology domain-containing family O member 2 OS=Homo sapiens OX=9606 GN=PLEKHO2 PE=1 SV=1	PLEKHO2	0.562			0.907	1.078	0.683	0.934	0.759	0.772	0.471	2.695		0.707	1.294	0.931	1.202
Q8TDB6	202	S	1.358	0.0332113	Up	E3 ubiquitin-protein ligase DTX3L OS=Homo sapiens OX=9606 GN=DTX3L PE=1 SV=1	DTX3L	0.737	0.77	1.188	0.719	0.968	0.799	1.042	0.897	0.949	0.571	1.309	1.362	0.685	0.956	1.279	1.448
Q8TEM1	1848	S	1.311	0.048733	Up	Nuclear pore membrane glycoprotein 210 OS=Homo sapiens OX=9606 GN=NUP210 PE=1 SV=3	NUP210	0.677	0.849	0.801	0.917	0.91	1.028	0.846	0.889	0.928	0.629	1.72	0.925	0.715	1.035	0.973	1.3
Q8TF42	377	S	1.443	0.00463867	Up	Ubiquitin-associated and SH3 domain-containing protein B OS=Homo sapiens OX=9606 GN=UBASH3B PE=1 SV=2	UBASH3B	0.709	0.897	0.824	0.78	1.055	0.75	0.968	1.189	0.57	0.559	1.227	1.604	1.014	1.095	1.168	1.08
Q8WU90	381	S	1.446	0.0330058	Up	Zinc finger CCCH domain-containing protein 15 OS=Homo sapiens OX=9606 GN=ZC3H15 PE=1 SV=1	ZC3H15	1.336	0.704	0.726	0.798	1.042	0.69	1.026	0.559	0.766	1.131	1.712	0.804	0.945	1.184	1.116	1.854
Q8WUM0	72	S	1.687	0.0106111	Up	Nuclear pore complex protein Nup133 OS=Homo sapiens OX=9606 GN=NUP133 PE=1 SV=2	NUP133	0.529	0.786	0.704	0.841	0.803	0.878	0.742			0.619	1.028	1.872	1.309	0.768
Q8WVC0	140	S	1.454	0.00283004	Up	RNA polymerase-associated protein LEO1 OS=Homo sapiens OX=9606 GN=LEO1 PE=1 SV=1	LEO1	0.75	0.558	0.586	0.738	0.782	0.851	0.628	0.617	0.745	1.368	1.109	0.958	1.169	1.195	0.978	1.241
Q8WVC0	154	S	1.46	0.0339041	Up	RNA polymerase-associated protein LEO1 OS=Homo sapiens OX=9606 GN=LEO1 PE=1 SV=1	LEO1	0.699	0.492	0.527	0.666	0.954	0.732	0.58	0.662	0.536	1.95	1.348	0.798	1.271	1.564	0.85	1.001
Q8WVC0	162	S	1.689	0.002285	Up	RNA polymerase-associated protein LEO1 OS=Homo sapiens OX=9606 GN=LEO1 PE=1 SV=1	LEO1	0.649	0.499	0.578	0.69	0.768	0.556	0.732	0.598	0.583	1.278	1.637	0.788	0.892	1.343	0.967	1.396
Q8WVC0	300	S	1.348	0.00438127	Up	RNA polymerase-associated protein LEO1 OS=Homo sapiens OX=9606 GN=LEO1 PE=1 SV=1	LEO1	0.509			0.73	0.775	0.723	0.662	0.804	0.665	0.859	1.042		0.772	0.954	1.031	1.027
Q8WWM7	111	S	1.371	0.000222931	Up	Ataxin-2-like protein OS=Homo sapiens OX=9606 GN=ATXN2L PE=1 SV=2	ATXN2L	0.634	0.71	0.729	0.812	0.811	0.809	1.077	0.798	0.743	0.897	1.061	1.173	1	1.031	1.065	1.269
Q8WWM7	449	S	1.413	0.0206539	Up	Ataxin-2-like protein OS=Homo sapiens OX=9606 GN=ATXN2L PE=1 SV=2	ATXN2L	1.126			0.752	0.992	0.818	1.013	0.799	0.49	0.736	1.34		1.183	0.903	1.076	1.44
Q8WWQ0	1281	S	2.526	0.0205138	Up	PH-interacting protein OS=Homo sapiens OX=9606 GN=PHIP PE=1 SV=2	PHIP								0.703	0.54						1.518	1.622
Q92530	153	S	1.323	0.00716663	Up	Proteasome inhibitor PI31 subunit OS=Homo sapiens OX=9606 GN=PSMF1 PE=1 SV=2	PSMF1	0.537	0.697	0.682	0.834	0.908	0.965	0.819	1.021	0.739	0.805	0.967	1.338	1.036	0.957	1.165	0.891
Q92538	1318	S	0.578	0.0283377	Down	Golgi-specific brefeldin A-resistance guanine nucleotide exchange factor 1 OS=Homo sapiens OX=9606 GN=GBF1 PE=1 SV=2	GBF1	0.943	1.543	0.769	1.768	0.792	1.659	0.629	1.638	2.234	0.985	0.407	0.999	0.757	1.215	0.586	0.53
Q92541	697	S	1.543	0.0149335	Up	RNA polymerase-associated protein RTF1 homolog OS=Homo sapiens OX=9606 GN=RTF1 PE=1 SV=4	RTF1	0.709	0.546	0.791	0.914	1.002	0.639	1.49	1.193	1.141	0.439	1.402	1.252	0.905	1.389	1.471	1.789
Q92556	31	S	1.845	0.00331748	Up	Engulfment and cell motility protein 1 OS=Homo sapiens OX=9606 GN=ELMO1 PE=1 SV=2	ELMO1	1.128	0.518	0.588	0.609	0.955	0.635	0.892			0.81	1.945	1.385	1.13	1.2
Q92597	336	S	1.335	0.040764	Up	Protein NDRG1 OS=Homo sapiens OX=9606 GN=NDRG1 PE=1 SV=1	NDRG1	0.447	0.961	0.707	1.011	0.944	1.08	0.794	1.084	0.97	0.592	1.42	1.197	1.272	1.212	0.816	0.962
Q92609	522	S	2.297	0.000818509	Up	TBC1 domain family member 5 OS=Homo sapiens OX=9606 GN=TBC1D5 PE=1 SV=1	TBC1D5	0.457	0.671	0.675		0.693			0.728	0.813	0.516	2.511	1.491	0.918		1.131	1.418
Q92614	2038	S	1.397	0.00663805	Up	Unconventional myosin-XVIIIa OS=Homo sapiens OX=9606 GN=MYO18A PE=1 SV=3	MYO18A	0.734	0.704	0.922	0.933	0.987	0.774	0.864			0.636	1.199	1.195	0.884	1.301
Q92785	94	S	1.787	3.60911e-05	Up	Zinc finger protein ubi-d4 OS=Homo sapiens OX=9606 GN=DPF2 PE=1 SV=2	DPF2	0.622	0.598	0.697	0.618	0.609	0.613	0.863	0.531	0.938	0.577	1.181	1.301	0.851	0.998	1.4	1.417
Q92804	554	S	1.841	0.00214383	Up	TATA-binding protein-associated factor 2N OS=Homo sapiens OX=9606 GN=TAF15 PE=1 SV=1	TAF15		0.667	0.891					0.696	0.876			1.611			1.274	1.437
Q92922	357	S	1.642	0.00818385	Up	SWI/SNF complex subunit SMARCC1 OS=Homo sapiens OX=9606 GN=SMARCC1 PE=1 SV=3	SMARCC1	1.177	0.566	0.523	0.611	0.771	0.571	0.995	0.611	0.723	1.369	1.515	0.86	1.427	1.203	0.928	1.868
Q92945	125	S	1.414	0.0456382	Up	Far upstream element-binding protein 2 OS=Homo sapiens OX=9606 GN=KHSRP PE=1 SV=4	KHSRP	0.53	0.848	0.759		0.773			0.819	0.826	0.621	0.825	1.298	0.658		1.394	1.053
Q92974	940	S	1.392	0.0400516	Up	Rho guanine nucleotide exchange factor 2 OS=Homo sapiens OX=9606 GN=ARHGEF2 PE=1 SV=4	ARHGEF2	0.32	0.678	0.653	0.551	0.734	0.564	0.436			0.493	0.698	0.872	0.636	0.876
Q93008	1609	S	2.603	0.0248975	Up	Probable ubiquitin carboxyl-terminal hydrolase FAF-X OS=Homo sapiens OX=9606 GN=USP9X PE=1 SV=4	USP9X	0.297				0.771			0.674	0.683	0.505	2.471		0.64		1.665	1.326
Q93074	700	S	1.416	0.0254317	Up	Mediator of RNA polymerase II transcription subunit 12 OS=Homo sapiens OX=9606 GN=MED12 PE=1 SV=4	MED12	0.511	0.981	0.816	0.781	0.703	0.942	0.848	0.872	0.823	1.005	1.427	1.546	0.731	0.79	1.428	1.115
Q96AE4	140	S	1.332	0.021994	Up	Far upstream element-binding protein 1 OS=Homo sapiens OX=9606 GN=FUBP1 PE=1 SV=3	FUBP1	0.687	0.786	0.653	0.765	0.878	0.884	0.784	0.966	0.987	0.674	1.284	1.26	0.617	0.992	1.185	1.109
Q96AE4	99	S	2.092	0.00210537	Up	Far upstream element-binding protein 1 OS=Homo sapiens OX=9606 GN=FUBP1 PE=1 SV=3	FUBP1	0.623	0.497	0.541		0.346			0.63	1.04	0.616	1.096	0.9	1.857		1.095	1.466
Q96B23	143	S	0.264	1.73209e-06	Down	Uncharacterized protein C18orf25 OS=Homo sapiens OX=9606 GN=C18orf25 PE=1 SV=3	C18orf25								1.57	1.574						0.415	0.416
Q96B97	410	S	1.47	0.0221646	Up	SH3 domain-containing kinase-binding protein 1 OS=Homo sapiens OX=9606 GN=SH3KBP1 PE=1 SV=2	SH3KBP1	0.452	1.038	0.585	0.847	0.898	0.967	0.574	1.117	1.114	0.616	1.461	1.233	0.769	0.95	1.485	1.341
Q96BT3	397	S	0.467	0.0378487	Down	Centromere protein T OS=Homo sapiens OX=9606 GN=CENPT PE=1 SV=2	CENPT		1.255	0.741					1.935	1.61			0.723			0.602	0.617
Q96BY6	1257	S	1.452	0.0227523	Up	Dedicator of cytokinesis protein 10 OS=Homo sapiens OX=9606 GN=DOCK10 PE=1 SV=3	DOCK10	0.666	0.871	0.572	1.012	1.133	0.858	0.62			0.647	1.131	0.948	1.058	1.495
Q96C19	74	S	1.592	0.0100602	Up	EF-hand domain-containing protein D2 OS=Homo sapiens OX=9606 GN=EFHD2 PE=1 SV=1	EFHD2	0.561	0.831	0.54	1.047	0.721	1.094	0.727	0.982	0.89	0.957	2.257	1.315	0.938	0.845	1.28	1.343
Q96C92	247	S	0.231	0.0425567	Down	Endosome-associated-trafficking regulator 1 OS=Homo sapiens OX=9606 GN=ENTR1 PE=1 SV=3	ENTR1								2.042	2.5						0.369	0.679
Q96CT7	141	S	1.355	0.0390295	Up	Coiled-coil domain-containing protein 124 OS=Homo sapiens OX=9606 GN=CCDC124 PE=1 SV=1	CCDC124	0.669	0.711	0.891		1.01					0.804	1.029	1.298	0.993
Q96DF8	292	S	1.335	0.0443095	Up	Splicing factor ESS-2 homolog OS=Homo sapiens OX=9606 GN=ESS2 PE=1 SV=1	ESS2	0.505	0.856	0.635	0.844	0.932	0.938	0.772	0.805	0.93	0.637	1.57	1.264	0.74	1.016	0.896	0.803
Q96E09	62	S	1.31	0.0412294	Up	PPP2R1A-PPP2R2A-interacting phosphatase regulator 1 OS=Homo sapiens OX=9606 GN=PABIR1 PE=1 SV=1	PABIR1	0.756	0.893	0.753	0.836	0.679	0.99	0.85			0.623	1.384	0.849	1.099	0.847
Q96FF9	75	S	1.479	0.0089198	Up	Sororin OS=Homo sapiens OX=9606 GN=CDCA5 PE=1 SV=1	CDCA5		0.812	0.743	0.843		0.815	0.684					1.299		1.006
Q96JM3	108	S	1.308	0.0428259	Up	Chromosome alignment-maintaining phosphoprotein 1 OS=Homo sapiens OX=9606 GN=CHAMP1 PE=1 SV=2	CHAMP1	0.45	0.62	0.642	0.938	0.824	0.928	1.075	0.773	0.96	0.822	1.377	1.145	0.795	1.179	0.902	0.907
Q96JM3	651	S	0.696	0.0442788	Down	Chromosome alignment-maintaining phosphoprotein 1 OS=Homo sapiens OX=9606 GN=CHAMP1 PE=1 SV=2	CHAMP1	1.172				1.169			1.047	1.15	1.485	0.708		1.325		0.711	0.611
Q96JM3	675	S	1.717	0.00620747	Up	Chromosome alignment-maintaining phosphoprotein 1 OS=Homo sapiens OX=9606 GN=CHAMP1 PE=1 SV=2	CHAMP1	0.511	0.811	0.906		0.867			0.628	0.65	0.941	1.581	1.797	1.231		1.064	0.846
Q96K83	546	S	0.471	0.0100659	Down	Zinc finger protein 521 OS=Homo sapiens OX=9606 GN=ZNF521 PE=1 SV=1	ZNF521								0.759	0.827						0.35	0.397
Q96KM6	824	S	1.406	0.0197648	Up	Zinc finger protein 512B OS=Homo sapiens OX=9606 GN=ZNF512B PE=1 SV=1	ZNF512B	0.45	0.743	0.789	0.682	0.828	0.941	1.253	0.898	0.707	0.972	1.406	1.318	0.826	0.867	1.208	1.348
Q96KP1	432	S	0.672	0.0100381	Down	Exocyst complex component 2 OS=Homo sapiens OX=9606 GN=EXOC2 PE=1 SV=1	EXOC2	1.24	1.465	0.772	1.114	1.283	1.013	0.815	1.529	1.376	1.322	0.446	0.704	0.915	1.096	0.948	0.7
Q96KP4	299	S	1.316	0.0143452	Up	Cytosolic non-specific dipeptidase OS=Homo sapiens OX=9606 GN=CNDP2 PE=1 SV=2	CNDP2	0.572	0.859	0.975	0.641	0.832	1.015	0.695	0.901	0.831	0.67	1.043	1.413	0.835	1.064	1.097	0.859
Q96KQ7	356	S	2.201	0.0370264	Up	Histone-lysine N-methyltransferase EHMT2 OS=Homo sapiens OX=9606 GN=EHMT2 PE=1 SV=3	EHMT2	0.503				0.847					0.5	1.292		1.423
Q96PK6	256	S	2.556	0.000546907	Up	RNA-binding protein 14 OS=Homo sapiens OX=9606 GN=RBM14 PE=1 SV=2	RBM14	0.469	0.772	0.647	0.515	1.066	0.602	0.905	0.836	0.519	0.682	2.622	2.314	1.32	0.661	2.387	1.45
Q96PK6	280	S	2.295	0.00283931	Up	RNA-binding protein 14 OS=Homo sapiens OX=9606 GN=RBM14 PE=1 SV=2	RBM14	0.604	0.683	0.553	0.619	0.795	0.673	0.962	0.88	0.49	0.709	1.609	2.773	1.43	0.516	2.161	1.105
Q96PK6	623	S	2.008	0.00546082	Up	RNA-binding protein 14 OS=Homo sapiens OX=9606 GN=RBM14 PE=1 SV=2	RBM14	0.405	0.716	0.493	0.818	0.931	0.98	0.455	0.997	1.108	0.749	1.124	1.441	0.895	3.009	1.02	1.732
Q96QC0	545	S	0.511	0.0258878	Down	Serine/threonine-protein phosphatase 1 regulatory subunit 10 OS=Homo sapiens OX=9606 GN=PPP1R10 PE=1 SV=1	PPP1R10	0.806	1.05	0.375		1.224			1.037	1.062	1.388	0.361	0.35	1.284		0.284	0.256
Q96QC0	398	S	1.352	0.0292566	Up	Serine/threonine-protein phosphatase 1 regulatory subunit 10 OS=Homo sapiens OX=9606 GN=PPP1R10 PE=1 SV=1	PPP1R10	0.48	0.745	0.73	1.208	0.639	0.976	0.795	0.973	1.341	0.599	0.931	1.286	1.15	1.265	1.28	0.974
Q96QC0	451	S	1.876	0.00104826	Up	Serine/threonine-protein phosphatase 1 regulatory subunit 10 OS=Homo sapiens OX=9606 GN=PPP1R10 PE=1 SV=1	PPP1R10	0.395	0.599	0.613	0.909	0.673	0.634	0.829	0.759	1.178	0.582	1.262	0.97	1.2	1.423	1.016	2.199
Q96QH2	519	S	1.547	0.0158624	Up	PML-RARA-regulated adapter molecule 1 OS=Homo sapiens OX=9606 GN=PRAM1 PE=1 SV=3	PRAM1	0.557	0.857	0.57		0.834			1.019	0.931	0.912	1.525	0.918	1.066		1.721	1.045
Q96QH2	407	S	1.61	0.0240601	Up	PML-RARA-regulated adapter molecule 1 OS=Homo sapiens OX=9606 GN=PRAM1 PE=1 SV=3	PRAM1	0.556	0.669	0.495	0.61	0.889	0.81	0.945	0.737	0.815	0.575	2.162	1.119	0.872	0.56	1.178	0.969
Q96QH2	484	S	1.556	0.018625	Up	PML-RARA-regulated adapter molecule 1 OS=Homo sapiens OX=9606 GN=PRAM1 PE=1 SV=3	PRAM1	0.52	0.739	0.347	0.801	0.587	1.2	0.751	0.794	1.186	0.757	1.328	0.763	0.962	1.423	1.052	1.645
Q96QH2	298	S	1.663	0.00279649	Up	PML-RARA-regulated adapter molecule 1 OS=Homo sapiens OX=9606 GN=PRAM1 PE=1 SV=3	PRAM1	0.665	0.779	0.628	0.878	0.734	0.585	0.747	0.548	0.569	0.726	1.564	0.969	0.779	0.725	1.05	1.756
Q96QK1	7	S	1.482	0.0184126	Up	Vacuolar protein sorting-associated protein 35 OS=Homo sapiens OX=9606 GN=VPS35 PE=1 SV=2	VPS35	0.508	0.878	0.724	0.976	0.681	1	0.808	1.025	0.825	0.941	1.504	1.795	0.753	0.902	1.451	1.033
Q96QR8	298	S	1.931	0.0318993	Up	Transcriptional activator protein Pur-beta OS=Homo sapiens OX=9606 GN=PURB PE=1 SV=3	PURB	0.291	0.268	0.675	0.65	0.557	1.488	0.576	0.698	0.501	0.407	2.316	1.026	0.411	0.782	1.237	1.308
Q96RG2	42	S	1.786	0.000955493	Up	PAS domain-containing serine/threonine-protein kinase OS=Homo sapiens OX=9606 GN=PASK PE=1 SV=3	PASK	0.658			0.596	0.734	0.674	0.896	0.963	0.676	0.753	1.43		1.82	0.868	1.472	1.051
Q96RR4	511	S	1.53	0.00685852	Up	Calcium/calmodulin-dependent protein kinase kinase 2 OS=Homo sapiens OX=9606 GN=CAMKK2 PE=1 SV=2	CAMKK2	0.862	1.065	0.934	1.158	0.727	0.624	1.037	1.056	0.809	0.618	2.036	1.293	1.112	0.871	1.589	1.261
Q96SB3	100	S	1.41	0.00610088	Up	Neurabin-2 OS=Homo sapiens OX=9606 GN=PPP1R9B PE=1 SV=3	PPP1R9B	0.903	0.843	0.784	0.652	1.192	0.982	0.949	1.164	0.892	0.665	1.175	1.494	1.52	1.425	0.876	1.145
Q96ST2	80	S	1.319	0.0217402	Up	Protein IWS1 homolog OS=Homo sapiens OX=9606 GN=IWS1 PE=1 SV=2	IWS1	0.532	0.555	0.556	0.901	0.776	0.946	0.916	0.858	0.845	0.84	1.3	1.033	0.801	1.173	0.876	0.929
Q96ST8	340	S	0.631	0.0355257	Down	Centrosomal protein of 89 kDa OS=Homo sapiens OX=9606 GN=CEP89 PE=1 SV=3	CEP89								1.07	0.952						0.681	0.595
Q96T23	570	S	0.619	0.0459369	Down	Remodeling and spacing factor 1 OS=Homo sapiens OX=9606 GN=RSF1 PE=1 SV=2	RSF1	0.551	1.066	1.212	1.673	1.473	1.275	1.181	1.853	0.942	0.521	0.671	0.917	0.71	0.789	0.905	0.37
Q96T51	319	S	1.932	0.0044164	Up	RUN and FYVE domain-containing protein 1 OS=Homo sapiens OX=9606 GN=RUFY1 PE=1 SV=2	RUFY1	0.457	0.623	0.651	0.794	0.726	0.612	1.041	1.045	0.723	0.523	2.704	1.346	0.674	1.045	1.332	1.238
Q96T51	618	S	1.812	9.36929e-05	Up	RUN and FYVE domain-containing protein 1 OS=Homo sapiens OX=9606 GN=RUFY1 PE=1 SV=2	RUFY1	0.648	0.853	0.652	0.706	1.102	0.675	0.692	0.594	0.542	0.705	1.645	1.319	1.382	1.306	0.81	1.332
Q99442	117	S	0.567	0.0454217	Down	Translocation protein SEC62 OS=Homo sapiens OX=9606 GN=SEC62 PE=1 SV=1	SEC62	1.899	2.809	1.139	1.295	1.925	1.251	1.186			0.764	0.88	0.528	0.987	1.081
Q99442	345	S	2.129	0.0380892	Up	Translocation protein SEC62 OS=Homo sapiens OX=9606 GN=SEC62 PE=1 SV=1	SEC62		0.267	0.39	1.349		0.434	1.175	0.528	0.968			1.619		2.072	1.74	0.788
Q99442	335	S	1.562	0.0401688	Up	Translocation protein SEC62 OS=Homo sapiens OX=9606 GN=SEC62 PE=1 SV=1	SEC62	0.558	0.494	0.529	0.919	0.635	1.093	0.632	0.783	0.769	1.774	1.905	0.733	0.81	1.424	1.064	1.735
Q99490	818	S	1.756	0.0330522	Up	Arf-GAP with GTPase, ANK repeat and PH domain-containing protein 2 OS=Homo sapiens OX=9606 GN=AGAP2 PE=1 SV=2	AGAP2	0.509	0.651	0.664		0.816					0.509	1.433	1.179	0.706
Q99496	143	S	1.303	0.0154259	Up	E3 ubiquitin-protein ligase RING2 OS=Homo sapiens OX=9606 GN=RNF2 PE=1 SV=1	RNF2	0.585	0.875	0.811	0.82	0.896	0.875	0.839	0.871	0.792	0.829	1.372	1.392	1.003	1.014	0.82	0.805
Q99571	384	S	1.367	0.020608	Up	P2X purinoceptor 4 OS=Homo sapiens OX=9606 GN=P2RX4 PE=1 SV=2	P2RX4	0.729	1.093	0.759	0.792	0.939	0.821	0.916			0.701	0.899	1.006	1.162	1.545
Q99683	1033	S	0.535	0.0212136	Down	Mitogen-activated protein kinase kinase kinase 5 OS=Homo sapiens OX=9606 GN=MAP3K5 PE=1 SV=1	MAP3K5	0.627	1.048	0.954		0.99			1.678	1.761	0.912	0.789	0.716	0.831		0.42	0.288
Q99856	119	S	0.594	0.00282061	Down	AT-rich interactive domain-containing protein 3A OS=Homo sapiens OX=9606 GN=ARID3A PE=1 SV=2	ARID3A	1.271	1.137	0.864		1.169			1.017	1.162	1.097	0.407	0.937	0.862		0.5	0.569
Q99871	26	S	1.422	0.0220108	Up	HAUS augmin-like complex subunit 7 OS=Homo sapiens OX=9606 GN=HAUS7 PE=1 SV=3	HAUS7	0.721	0.993	0.676	0.794	0.826	0.983	0.986			0.799	1.771	1.027	0.954	1.066
Q9BQC3	488	S	1.484	0.011622	Up	2-(3-amino-3-carboxypropyl)histidine synthase subunit 2 OS=Homo sapiens OX=9606 GN=DPH2 PE=1 SV=1	DPH2	0.704	1.027	0.793	0.881	1.302	0.735	1.039			1.016	1.825	1.385	1.25	1.103
Q9BRD0	354	S	1.335	0.01561	Up	BUD13 homolog OS=Homo sapiens OX=9606 GN=BUD13 PE=1 SV=1	BUD13	0.597	0.75	0.745	1.107	0.794	1.052	1.145	0.768	0.998	0.833	1.172	1.271	0.789	1.27	1.39	1.15
Q9BRD0	127	S	0.721	0.0163696	Down	BUD13 homolog OS=Homo sapiens OX=9606 GN=BUD13 PE=1 SV=1	BUD13	0.874	0.831	0.907	1.719	1.25	1.267	1.479	1.189	1.342	0.946	0.695	0.983	0.666	0.902	0.953	0.909
Q9BRZ2	475	S	0.737	0.0139772	Down	E3 ubiquitin-protein ligase TRIM56 OS=Homo sapiens OX=9606 GN=TRIM56 PE=1 SV=3	TRIM56	0.975	1.112	0.92	1.282	1.226	0.829	1.276	1.334	1.358	1.126	0.696	0.781	1.267	1.086	0.67	0.556
Q9BS91	394	S	0.318	0.0416081	Down	Probable UDP-sugar transporter protein SLC35A5 OS=Homo sapiens OX=9606 GN=SLC35A5 PE=1 SV=2	SLC35A5				3.941		3.613	3.585	1.557	1.151					1.781	0.533	0.328
Q9BS91	402	S	0.331	0.0466158	Down	Probable UDP-sugar transporter protein SLC35A5 OS=Homo sapiens OX=9606 GN=SLC35A5 PE=1 SV=2	SLC35A5				4.335		4.876	2.976	1.713	1.388					2.128	0.575	0.335
Q9BSJ8	627	S	1.447	0.0079598	Up	Extended synaptotagmin-1 OS=Homo sapiens OX=9606 GN=ESYT1 PE=1 SV=1	ESYT1	0.454	0.657	0.548	0.864	0.787	1.028	0.917	0.86	0.987	0.699	1.43	1.276	1.184	1.085	0.861	0.937
Q9BSJ8	1067	S	1.33	0.00722082	Up	Extended synaptotagmin-1 OS=Homo sapiens OX=9606 GN=ESYT1 PE=1 SV=1	ESYT1	0.744	0.808	0.628	0.913	0.731	1.072	0.994	0.99	1.157	0.874	1.506	1.266	1.171	0.964	1.175	1.031
Q9BTA9	64	S	0.461	0.0292232	Down	WW domain-containing adapter protein with coiled-coil OS=Homo sapiens OX=9606 GN=WAC PE=1 SV=3	WAC	0.305	1.519	0.761	1.797	0.926	1.615	0.494	2.494	1.667	0.466	0.337	0.597	0.502	0.624	0.727	0.542
Q9BTL3	36	S	1.692	0.0116123	Up	RNA guanine-N7 methyltransferase activating subunit OS=Homo sapiens OX=9606 GN=RAMAC PE=1 SV=1	RAMAC	0.479	0.65	0.846	0.676	0.651	0.862	1.189	0.86	0.756	0.564	2.015	1.27	0.62	0.862	1.377	1.505
Q9BU76	217	S	1.326	0.0407508	Up	Multiple myeloma tumor-associated protein 2 OS=Homo sapiens OX=9606 GN=MMTAG2 PE=1 SV=1	MMTAG2	0.514	0.724	0.918		0.666			0.807	0.956	0.717	1.093	1.302	0.762		0.916	0.947
Q9BU76	261	S	1.397	0.01598	Up	Multiple myeloma tumor-associated protein 2 OS=Homo sapiens OX=9606 GN=MMTAG2 PE=1 SV=1	MMTAG2	0.63	0.516	0.842		0.762			0.839	0.972	0.818	1.202	1.115	0.786		1.03	1.234
Q9BUA3	248	S	0.522	0.0193729	Down	Spindlin interactor and repressor of chromatin-binding protein OS=Homo sapiens OX=9606 GN=SPINDOC PE=1 SV=3	SPINDOC								1.116	1.334						0.652	0.628
Q9BUJ2	194	S	0.674	0.00922609	Down	Heterogeneous nuclear ribonucleoprotein U-like protein 1 OS=Homo sapiens OX=9606 GN=HNRNPUL1 PE=1 SV=2	HNRNPUL1	1.24	1.361	0.672	1.347	1.062	0.984	0.762	1.056	1.521	1.098	0.617	0.862	1.095	0.695	0.596	0.627
Q9BV40	55	S	1.444	0.0391987	Up	Vesicle-associated membrane protein 8 OS=Homo sapiens OX=9606 GN=VAMP8 PE=1 SV=1	VAMP8	1.003	0.511	0.565	1.374	0.721	0.67	0.676	0.71	0.592	1.016	1.41	0.806	1.468	1.102	0.66	1.347
Q9BVJ6	405	S	0.717	0.028536	Down	U3 small nucleolar RNA-associated protein 14 homolog A OS=Homo sapiens OX=9606 GN=UTP14A PE=1 SV=1	UTP14A	0.701			1.29	1.022	1.269	0.953	1.089	1.289	0.978	0.879		0.763	1.097	0.533	0.58
Q9BW71	551	S	1.331	0.0164794	Up	HIRA-interacting protein 3 OS=Homo sapiens OX=9606 GN=HIRIP3 PE=1 SV=3	HIRIP3	0.454	0.635	0.695	0.693	0.768	0.906	0.945	0.877	0.869	0.722	1.081	1.359	0.936	0.831	0.833	1.001
Q9BW71	555	S	1.329	0.0306556	Up	HIRA-interacting protein 3 OS=Homo sapiens OX=9606 GN=HIRIP3 PE=1 SV=3	HIRIP3	0.458	0.535	0.81	0.807	0.828	0.911	0.862	0.912	0.841	0.608	1.304	1.114	0.712	0.886	0.904	1.118
Q9BW85	213	S	0.428	0.0166362	Down	Splicing factor YJU2 OS=Homo sapiens OX=9606 GN=YJU2 PE=1 SV=1	YJU2	0.691	0.796	0.706		1.241			1.357	1.774	2.506	0.291	0.565	1.241		0.321	0.358
Q9BWE0	441	S	1.538	0.00584342	Up	Replication initiator 1 OS=Homo sapiens OX=9606 GN=REPIN1 PE=1 SV=1	REPIN1				0.781		0.799	1.053	0.767	0.881					1.498	1.354	1.098
Q9BWU0	466	S	0.46	0.0233628	Down	Kanadaptin OS=Homo sapiens OX=9606 GN=SLC4A1AP PE=1 SV=1	SLC4A1AP	0.683	1.638	0.613	1.79	1.088	2.094	0.485	2.198	2.283	0.854	0.485	0.704	1.043	1.004	0.316	0.237
Q9BXK5	420	S	1.769	0.00404268	Up	Bcl-2-like protein 13 OS=Homo sapiens OX=9606 GN=BCL2L13 PE=1 SV=1	BCL2L13	0.385	0.745	0.735	0.791	1.07	0.782	0.988	0.646	0.569	0.484	1.601	1.549	0.818	0.776	1.322	1.572
Q9BXK5	291	S	1.354	0.0251487	Up	Bcl-2-like protein 13 OS=Homo sapiens OX=9606 GN=BCL2L13 PE=1 SV=1	BCL2L13	0.504	0.79	0.679	0.993	0.953	0.963	0.733	0.588	1.009	1.2	1.209	0.989	0.942	1.561	0.973	1.16
Q9BXK5	444	S	1.418	0.0462461	Up	Bcl-2-like protein 13 OS=Homo sapiens OX=9606 GN=BCL2L13 PE=1 SV=1	BCL2L13	0.402	0.98	0.628	0.887	0.819	1.141	0.563	1.19	0.879	0.74	0.942	1.967	1.085	0.938	1.097	0.97
Q9BXP5	67	S	1.379	0.00655898	Up	Serrate RNA effector molecule homolog OS=Homo sapiens OX=9606 GN=SRRT PE=1 SV=1	SRRT	0.536	0.799	0.719	0.924	0.817	0.92	0.76	0.937	0.941	0.68	1.39	1.229	0.746	1.006	1.159	1.118
Q9BXP5	4	S	1.446	0.0466877	Up	Serrate RNA effector molecule homolog OS=Homo sapiens OX=9606 GN=SRRT PE=1 SV=1	SRRT	0.355	0.764	0.826	0.954	0.866	0.829	1.018	0.813	0.906	0.483	1.731	1.208	0.653	0.925	1.115	1.149
Q9BXP5	136	S	1.512	0.0167807	Up	Serrate RNA effector molecule homolog OS=Homo sapiens OX=9606 GN=SRRT PE=1 SV=1	SRRT	0.504	0.739	0.6	0.639	0.83	0.752	0.578	0.742	1.684	0.51	1.691	0.959	0.887	1.274	0.852	1.214
Q9BZF1	120	S	4.295	0.0231246	Up	Oxysterol-binding protein-related protein 8 OS=Homo sapiens OX=9606 GN=OSBPL8 PE=1 SV=3	OSBPL8	0.226				0.792			0.587	0.53	0.229	2.649		0.459		2.385	2.63
Q9BZL4	509	S	1.321	0.0209286	Up	Protein phosphatase 1 regulatory subunit 12C OS=Homo sapiens OX=9606 GN=PPP1R12C PE=1 SV=1	PPP1R12C	0.594	0.769	0.596	0.949	1.104	0.738	0.954	0.911	0.666	0.597	1.169	1.194	1.101	1.049	1.02	0.713
Q9BZQ8	646	S	1.301	0.0257579	Up	Protein Niban 1 OS=Homo sapiens OX=9606 GN=NIBAN1 PE=1 SV=1	NIBAN1	0.796	0.834	0.764	0.96	1.023	0.759	1.009			0.653	1.073	1.086	0.893	1.369
Q9BZZ5	457	S	1.314	0.0303564	Up	Apoptosis inhibitor 5 OS=Homo sapiens OX=9606 GN=API5 PE=1 SV=3	API5	0.555	0.731	0.848	0.896	0.548	0.877	0.726	0.852	1.339	0.546	0.982	0.913	0.846	1.203	1.21	1.09
Q9C0E8	384	S	3.477	0.026119	Up	Endoplasmic reticulum junction formation protein lunapark OS=Homo sapiens OX=9606 GN=LNPK PE=1 SV=2	LNPK	0.508				0.524			0.661	0.485	0.76	2.345		0.482		2.667	2.679
Q9H1E3	79	S	1.44	0.017409	Up	Nuclear ubiquitous casein and cyclin-dependent kinase substrate 1 OS=Homo sapiens OX=9606 GN=NUCKS1 PE=1 SV=1	NUCKS1	0.654	0.495	0.685	0.832	0.9	0.802	0.945	0.558	0.656	0.987	1.103	0.791	0.728	1.587	1.023	1.26
Q9H1J1	401	S	1.343	0.0319811	Up	Regulator of nonsense transcripts 3A OS=Homo sapiens OX=9606 GN=UPF3A PE=1 SV=1	UPF3A	0.837	0.785	0.651	1.522	0.686	0.776	0.736	0.543	1.016	0.74	0.778	0.993	1.293	1.408	1.144	1.064
Q9H2G2	571	S	1.346	0.00129024	Up	STE20-like serine/threonine-protein kinase OS=Homo sapiens OX=9606 GN=SLK PE=1 SV=1	SLK	0.71	0.681	0.663	0.973	0.864	0.858	0.854	0.747	0.83	1.146	1.177	1.137	1.1	1.158	0.924	1.229
Q9H307	96	S	1.576	0.0249292	Up	Pinin OS=Homo sapiens OX=9606 GN=PNN PE=1 SV=5	PNN		0.424	0.497	0.819		0.909	0.958	0.598	0.886			0.942		1.343	0.983	1.317
Q9H307	66	S	1.38	0.00656369	Up	Pinin OS=Homo sapiens OX=9606 GN=PNN PE=1 SV=5	PNN	0.7	0.613	0.722	0.776	0.948	1.16	0.978	1.208	0.774	0.642	1.424	1.115	0.968	1.095	1.187	1.268
Q9H307	68	S	1.408	0.0186996	Up	Pinin OS=Homo sapiens OX=9606 GN=PNN PE=1 SV=5	PNN	0.587	0.717	0.709	0.728	0.956	1.157	0.977	1.15	0.673	0.549	1.606	1.115	0.779	1.05	1.133	1.248
Q9H4A3	1261	S	1.392	0.0424055	Up	Serine/threonine-protein kinase WNK1 OS=Homo sapiens OX=9606 GN=WNK1 PE=1 SV=2	WNK1	0.613			0.996	0.846	0.955	0.859			0.731	1.444		0.979	1.056
Q9H4A3	2372	S	1.491	0.00696256	Up	Serine/threonine-protein kinase WNK1 OS=Homo sapiens OX=9606 GN=WNK1 PE=1 SV=2	WNK1	0.634				0.746			0.883	0.626	0.882	1.221		0.985		1.305	0.986
Q9H501	657	S	0.62	0.040893	Down	ESF1 homolog OS=Homo sapiens OX=9606 GN=ESF1 PE=1 SV=1	ESF1	0.758	1.083	0.64	1.404	0.996	1.095	0.597	1.478	2.112	1.175	0.755	0.504	0.958	1.348	0.268	0.382
Q9H8H3	69	S	1.995	0.0347554	Up	Methyltransferase-like protein 7A OS=Homo sapiens OX=9606 GN=METTL7A PE=1 SV=1	METTL7A	0.569	0.789	0.601		0.562					0.615	2.031	0.843	0.879
Q9H910	30	S	1.397	0.0314371	Up	Jupiter microtubule associated homolog 2 OS=Homo sapiens OX=9606 GN=JPT2 PE=1 SV=1	JPT2	0.358	0.808	0.773	0.903	0.607	1.055	0.865	0.837	0.565	0.623	0.773	1.286	0.796	0.974	1.34	1.03
Q9HAN9	117	S	1.571	0.0232932	Up	Nicotinamide/nicotinic acid mononucleotide adenylyltransferase 1 OS=Homo sapiens OX=9606 GN=NMNAT1 PE=1 SV=1	NMNAT1	0.525	0.66	0.736	0.833	0.682	0.849	0.909	0.793	0.868	0.642	0.777	2.149	0.624	1.052	1.344	1.12
Q9HB90	95	S	1.442	0.0351136	Up	Ras-related GTP-binding protein C OS=Homo sapiens OX=9606 GN=RRAGC PE=1 SV=1	RRAGC	0.376	0.793	0.656	1.32	0.687	0.881	0.739	0.92	1.069	0.778	1.588	0.908	1.295	1.518	0.818	0.982
Q9HC52	311	S	1.491	0.0144617	Up	Chromobox protein homolog 8 OS=Homo sapiens OX=9606 GN=CBX8 PE=1 SV=3	CBX8	0.646	0.382	0.74	0.575	1.015	1.077	0.999	1.171	0.842	0.607	1.42	1.035	0.952	1.027	1.285	1.486
Q9HCK8	2519	S	1.526	0.00714047	Up	Chromodomain-helicase-DNA-binding protein 8 OS=Homo sapiens OX=9606 GN=CHD8 PE=1 SV=5	CHD8	0.564	0.755	0.639		1.004			0.935	0.623	0.689	1.423	1.065	0.796		1.237	1.156
Q9NPF5	448	S	0.475	0.0282208	Down	DNA methyltransferase 1-associated protein 1 OS=Homo sapiens OX=9606 GN=DMAP1 PE=1 SV=1	DMAP1								1.382	1.091						0.56	0.614
Q9NPQ8	436	S	0.705	0.0165392	Down	Synembryn-A OS=Homo sapiens OX=9606 GN=RIC8A PE=1 SV=3	RIC8A	0.943	1.088	0.882	1.707	0.934	1.153	0.98	1.357	1.351	1.606	0.83	0.932	1.017	1.121	0.633	0.54
Q9NQ55	347	S	2.215	0.0132217	Up	Suppressor of SWI4 1 homolog OS=Homo sapiens OX=9606 GN=PPAN PE=2 SV=1	PPAN	1.026	0.664	0.825	1.032	0.479	0.378	0.582	0.555	1.065	0.979	1.209	0.927	1.111	4.525	1.084	1.224
Q9NQC1	635	S	0.63	0.0426416	Down	E3 ubiquitin-protein ligase Jade-2 OS=Homo sapiens OX=9606 GN=JADE2 PE=1 SV=2	JADE2								1.037	1.239						0.687	0.746
Q9NQC3	15	S	0.746	0.0195323	Down	Reticulon-4 OS=Homo sapiens OX=9606 GN=RTN4 PE=1 SV=2	RTN4	0.845	0.959	0.974	1.235	1.311	0.829	1.173	1.086	1.314	0.951	0.807	0.849	0.965	1.109	0.482	0.566
Q9NQS1	94	S	0.577	0.0483651	Down	Cell death regulator Aven OS=Homo sapiens OX=9606 GN=AVEN PE=1 SV=1	AVEN	0.744			1.828	0.807	1.284	0.735	2.056	2.062	1.351	0.52		0.904	0.939	0.688	0.871
Q9NRH2	351	S	0.437	0.0023666	Down	SNF-related serine/threonine-protein kinase OS=Homo sapiens OX=9606 GN=SNRK PE=1 SV=2	SNRK								1.384	1.494						0.637	0.621
Q9NRL2	960	S	1.348	0.0242644	Up	Bromodomain adjacent to zinc finger domain protein 1A OS=Homo sapiens OX=9606 GN=BAZ1A PE=1 SV=2	BAZ1A	0.475	0.773	0.749	0.622	0.911	0.75	1.026	0.847	0.804	0.666	1.191	1.355	1.144	0.7	0.897	0.877
Q9NRL2	1363	S	1.59	0.00667827	Up	Bromodomain adjacent to zinc finger domain protein 1A OS=Homo sapiens OX=9606 GN=BAZ1A PE=1 SV=2	BAZ1A		0.732	0.803	0.777		0.897	0.729					1.44		1.064
Q9NS69	15	S	1.511	0.0150209	Up	Mitochondrial import receptor subunit TOM22 homolog OS=Homo sapiens OX=9606 GN=TOMM22 PE=1 SV=3	TOMM22	0.732	0.574	0.553	0.986	0.925	0.776	1.114	0.641	0.786	1.462	1.306	1.785	1.663	0.952	1.123	0.921
Q9NSK0	566	S	1.416	0.0298118	Up	Kinesin light chain 4 OS=Homo sapiens OX=9606 GN=KLC4 PE=1 SV=3	KLC4	0.753	1.174	0.797	1.003	0.99	0.705	0.792			0.6	1.042	0.997	1.116	1.67
Q9NTI5	1319	S	1.528	0.0153701	Up	Sister chromatid cohesion protein PDS5 homolog B OS=Homo sapiens OX=9606 GN=PDS5B PE=1 SV=1	PDS5B	0.751	1.118	0.645	0.858	0.676	0.737	0.986	0.629	0.886	0.692	1.307	0.919	0.604	1.464	1.335	1.683
Q9NU19	58	S	1.306	0.0392875	Up	TBC1 domain family member 22B OS=Homo sapiens OX=9606 GN=TBC1D22B PE=1 SV=3	TBC1D22B	0.577	0.95	0.708	0.911	1.16	1.002	0.737	0.707	1.23	0.802	1.107	1.08	0.989	1.63	0.858	1.22
Q9NUJ3	55	S	1.714	0.0453443	Up	T-complex protein 11-like protein 1 OS=Homo sapiens OX=9606 GN=TCP11L1 PE=1 SV=1	TCP11L1	0.368	0.761	0.756		1.051					0.683	1.39	1.207	1.124
Q9NUL3	492	S	1.343	0.00581735	Up	Double-stranded RNA-binding protein Staufen homolog 2 OS=Homo sapiens OX=9606 GN=STAU2 PE=1 SV=2	STAU2	0.541	0.785	0.784	0.745	0.791	1.027	0.923	0.658	0.635	0.748	1.094	1.229	0.786	0.903	1.166	0.976
Q9NV88	572	S	1.41	0.0437271	Up	Integrator complex subunit 9 OS=Homo sapiens OX=9606 GN=INTS9 PE=1 SV=2	INTS9	0.611	0.844	0.939	0.876	0.881	0.805	1.477	0.943	0.765	0.692	1.958	1.32	0.703	0.933	1.271	1.286
Q9NVA4	422	S	1.708	0.00964124	Up	Transmembrane protein 184C OS=Homo sapiens OX=9606 GN=TMEM184C PE=1 SV=2	TMEM184C	0.628	1.182	0.795		1.148			0.514	0.509	0.721	1.534	1.73	0.967		1.293	1.183
Q9NVI7	2	S	1.432	0.0323892	Up	ATPase family AAA domain-containing protein 3A OS=Homo sapiens OX=9606 GN=ATAD3A PE=1 SV=2	ATAD3A	0.511	0.439	0.428	0.794	0.497	1.647	0.735	0.701	0.519	0.688	0.916	1.163	0.669	1.146	0.913	1.173
Q9NVU7	585	S	0.68	0.0340313	Down	Protein SDA1 homolog OS=Homo sapiens OX=9606 GN=SDAD1 PE=1 SV=3	SDAD1	0.732	0.995	0.697	1.378	1.034	0.758	0.969	1.576	1.605	1.493	0.587	0.766	0.947	1.055	0.572	0.658
Q9NW64	126	S	1.901	0.00878662	Up	Pre-mRNA-splicing factor RBM22 OS=Homo sapiens OX=9606 GN=RBM22 PE=1 SV=1	RBM22	0.522	0.745	0.487	0.564	0.835	0.661	0.782			0.716	1.223	1.641	1.567	0.617
Q9NWB6	77	S	0.627	0.0319699	Down	Arginine and glutamate-rich protein 1 OS=Homo sapiens OX=9606 GN=ARGLU1 PE=1 SV=1	ARGLU1	0.607	1.142	0.679	1.384	1.035	1.128	0.678	1.854	1.655	0.758	0.677	0.734	0.724	0.86	0.501	0.609
Q9NWH9	882	S	1.464	0.049166	Up	SAFB-like transcription modulator OS=Homo sapiens OX=9606 GN=SLTM PE=1 SV=2	SLTM	0.922	0.681	0.609	0.737	0.834	0.747	0.693			0.885	0.935	0.979	0.74	1.818
Q9NWV8	57	S	0.732	0.0113869	Down	BRISC and BRCA1-A complex member 1 OS=Homo sapiens OX=9606 GN=BABAM1 PE=1 SV=1	BABAM1				1.129		1.006	0.98	1.155	1.346					0.916	0.782	0.768
Q9NWV8	66	S	1.455	0.029681	Up	BRISC and BRCA1-A complex member 1 OS=Homo sapiens OX=9606 GN=BABAM1 PE=1 SV=1	BABAM1	0.509	0.815	0.735	1.33	0.972	0.88	0.598			0.965	1.442	1.147	1.061	1.299
Q9NXV6	131	S	1.378	0.00360136	Up	CDKN2A-interacting protein OS=Homo sapiens OX=9606 GN=CDKN2AIP PE=1 SV=3	CDKN2AIP	0.596	0.768	0.754	0.679	0.847	0.913	1.067	1.022	0.696	0.829	1.379	1.247	1.106	0.826	1.123	1.075
Q9NXV6	201	S	2.166	0.00116205	Up	CDKN2A-interacting protein OS=Homo sapiens OX=9606 GN=CDKN2AIP PE=1 SV=3	CDKN2AIP	0.424	0.792	0.743		0.948			0.959	0.639	0.509	1.666	1.899	1.948		1.2	1.046
Q9NY61	203	S	0.677	0.0316846	Down	Protein AATF OS=Homo sapiens OX=9606 GN=AATF PE=1 SV=1	AATF	0.993	0.771	0.654	1.329	1.036	0.856	0.853	0.904	1.578	1.688	0.773	0.702	0.709	1.183	0.492	0.47
Q9NYF8	153	S	1.357	0.0204181	Up	Bcl-2-associated transcription factor 1 OS=Homo sapiens OX=9606 GN=BCLAF1 PE=1 SV=2	BCLAF1	0.515	0.449	0.52		0.748			0.561	0.685	0.698	0.874	1.051	0.67		0.777	0.676
Q9NYV4	681	S	0.749	0.0388335	Down	Cyclin-dependent kinase 12 OS=Homo sapiens OX=9606 GN=CDK12 PE=1 SV=2	CDK12	0.813	0.853	1.389	1.189	0.775	1.234	0.69	1.365	1.042	1.113	0.571	0.913	0.715	1.067	0.746	0.692
Q9NYV4	359	S	0.768	0.0476466	Down	Cyclin-dependent kinase 12 OS=Homo sapiens OX=9606 GN=CDK12 PE=1 SV=2	CDK12	0.687	0.925	0.924		1.147			0.882	1.217	1.228	0.776	0.688	0.995		0.745	0.642
Q9NYV4	303	S	0.401	0.0182387	Down	Cyclin-dependent kinase 12 OS=Homo sapiens OX=9606 GN=CDK12 PE=1 SV=2	CDK12	0.765	0.684	0.507	1.62	0.995	2.846	0.337	1.338	1.325	1.942	0.398	0.318	0.975	0.884	0.292	0.109
Q9NZ43	204	S	1.312	0.0294142	Up	Vesicle transport protein USE1 OS=Homo sapiens OX=9606 GN=USE1 PE=1 SV=2	USE1	0.531	0.79	0.834	0.785	0.887	0.863	0.786	0.837	0.671	0.698	1.376	1.018	0.691	1.179	0.739	1.045
Q9NZB2	511	S	1.435	0.0202768	Up	Constitutive coactivator of PPAR-gamma-like protein 1 OS=Homo sapiens OX=9606 GN=FAM120A PE=1 SV=2	FAM120A	0.385	0.629	0.562	0.9	0.688	1.111	0.779	0.922	0.831	0.687	1.011	1.398	0.684	1.104	1.187	1.069
Q9NZB2	487	S	1.334	0.011689	Up	Constitutive coactivator of PPAR-gamma-like protein 1 OS=Homo sapiens OX=9606 GN=FAM120A PE=1 SV=2	FAM120A	0.603	0.881	0.843		0.888			0.927	1.161	0.68	1.104	1.111	1.086		1.14	1.259
Q9NZL9	282	S	1.487	0.00488792	Up	Methionine adenosyltransferase 2 subunit beta OS=Homo sapiens OX=9606 GN=MAT2B PE=1 SV=1	MAT2B	0.795	0.791	0.715	0.761	0.966	0.775	0.742	0.75	0.875	1.317	1.52	1.057	1.008	1.814	0.867	1.306
Q9NZT2	537	S	1.477	0.0112584	Up	Opioid growth factor receptor OS=Homo sapiens OX=9606 GN=OGFR PE=1 SV=3	OGFR	0.477	0.626	0.496	0.918	0.889	0.733	0.669	0.914	0.833	0.844	1.242	0.943	0.982	1.63	1.028	0.731
Q9P0J7	145	S	1.613	0.0018988	Up	E3 ubiquitin-protein ligase KCMF1 OS=Homo sapiens OX=9606 GN=KCMF1 PE=1 SV=2	KCMF1	0.702	0.767	0.669		0.904					0.806	1.245	1.407	1.073
Q9P0L0	166	S	1.469	0.0235036	Up	Vesicle-associated membrane protein-associated protein A OS=Homo sapiens OX=9606 GN=VAPA PE=1 SV=3	VAPA	0.666			0.736	0.725	1.494	0.812	0.797	0.621	0.675	1.251		0.981	0.836	1.511	1.412
Q9P0P8	106	S	1.437	0.00733831	Up	Mitochondrial transcription rescue factor 1 OS=Homo sapiens OX=9606 GN=MTRES1 PE=1 SV=1	MTRES1	0.512	0.737	0.637	0.882	0.898	0.663	0.931	0.797	1.089	0.998	1.497	1.1	0.84	1.444	1.029	1.113
Q9P0U4	99	S	1.383	0.0284114	Up	CXXC-type zinc finger protein 1 OS=Homo sapiens OX=9606 GN=CXXC1 PE=1 SV=2	CXXC1	0.905			0.986	1.229	0.607	0.912	1.149	1.404	0.966	1.861		1.079	1.318	1.381	1.412
Q9P107	385	S	1.46	0.0322836	Up	GEM-interacting protein OS=Homo sapiens OX=9606 GN=GMIP PE=1 SV=2	GMIP	1.064	0.727	0.924	1.293	0.845	0.653	0.587	0.718	1.056	0.875	1.458	0.811	1.227	2.164	0.977	1.019
Q9P253	912	S	1.85	0.0117957	Up	Vacuolar protein sorting-associated protein 18 homolog OS=Homo sapiens OX=9606 GN=VPS18 PE=1 SV=2	VPS18	0.391	0.562	0.606	0.875	0.54	0.947	0.782	0.984	0.868	0.409	1.258	1.716	0.475	1.204	1.681	1.394
Q9P270	391	S	1.562	0.0133817	Up	SLAIN motif-containing protein 2 OS=Homo sapiens OX=9606 GN=SLAIN2 PE=1 SV=2	SLAIN2	0.769	0.711	0.527	1.078	0.684	0.822	0.682	1.017	0.866	1.005	0.977	0.991	1.361	1.433	2.126	0.76
Q9P270	234	S	1.422	0.0211027	Up	SLAIN motif-containing protein 2 OS=Homo sapiens OX=9606 GN=SLAIN2 PE=1 SV=2	SLAIN2	0.596	0.698	0.566		0.797					0.773	1.048	1.075	0.803
Q9P289	300	S	1.562	0.0416004	Up	Serine/threonine-protein kinase 26 OS=Homo sapiens OX=9606 GN=STK26 PE=1 SV=2	STK26	0.468	0.757	0.617	0.693	0.707	0.472	0.601	0.581	0.777	1.291	0.963	0.936	1.13	1.254	1.783	0.461
Q9P2E9	573	S	0.733	0.0121213	Down	Ribosome-binding protein 1 OS=Homo sapiens OX=9606 GN=RRBP1 PE=1 SV=5	RRBP1	1.011	1.229	0.873	1.088	1.54	0.91	1.207	1.315	1.124	0.728	0.826	0.602	0.818	1.001	0.869	0.73
Q9UBB9	59	S	0.71	0.0489881	Down	Tuftelin-interacting protein 11 OS=Homo sapiens OX=9606 GN=TFIP11 PE=1 SV=1	TFIP11	1.274	1.854	1.189	1.107	1.683	0.756	0.769	1.24	0.977	0.813	0.616	1.006	0.943	1.03	0.795	0.579
Q9UBC2	377	S	1.627	0.00655484	Up	Epidermal growth factor receptor substrate 15-like 1 OS=Homo sapiens OX=9606 GN=EPS15L1 PE=1 SV=1	EPS15L1	0.515	0.812	0.712	0.814	0.751	1.039	0.736	0.839	0.912	1.004	1.968	1.274	0.761	0.902	1.267	1.768
Q9UBW5	447	S	1.456	0.00795499	Up	Bridging integrator 2 OS=Homo sapiens OX=9606 GN=BIN2 PE=1 SV=3	BIN2	0.675	0.65	0.589		0.741					0.833	1.164	0.988	0.895
Q9UBW5	263	S	1.514	0.0371002	Up	Bridging integrator 2 OS=Homo sapiens OX=9606 GN=BIN2 PE=1 SV=3	BIN2	0.654	0.699	0.725	0.756	0.837	0.762	1.184	0.83	0.747	0.72	1.851	1.351	0.898	0.722	1.318	1.048
Q9UGU0	1522	S	1.307	0.00742345	Up	Transcription factor 20 OS=Homo sapiens OX=9606 GN=TCF20 PE=1 SV=3	TCF20	0.657	0.726	0.712	0.947	0.817	0.719	0.883	0.853	0.768	0.977	0.991	1.326	0.924	1.17	1.157	0.754
Q9UGU0	1019	S	0.561	0.0497044	Down	Transcription factor 20 OS=Homo sapiens OX=9606 GN=TCF20 PE=1 SV=3	TCF20	0.754	1.666	0.957		1.615			1.572	0.843	0.564	0.423	0.743	1.193		0.525	0.311
Q9UH99	12	S	0.501	0.0469782	Down	SUN domain-containing protein 2 OS=Homo sapiens OX=9606 GN=SUN2 PE=1 SV=3	SUN2	2.321	0.906	0.404	1.308	1.629	1.071	0.377	1.91	1.224	1.58	0.538	0.559	0.734	1.006	0.563	0.428
Q9UHB6	490	S	1.309	0.0312861	Up	LIM domain and actin-binding protein 1 OS=Homo sapiens OX=9606 GN=LIMA1 PE=1 SV=1	LIMA1	0.617	0.783	0.55	0.724	0.85	1.1	0.715	0.871	0.777	1.18	1.246	1.292	0.836	0.799	1.157	1.082
Q9UHW9	1032	S	0.611	0.0129002	Down	Solute carrier family 12 member 6 OS=Homo sapiens OX=9606 GN=SLC12A6 PE=1 SV=2	SLC12A6	1.073	1.413	0.753	1.587	1.313	0.784	0.662	1.194	1.619	1.486	0.51	0.601	1.075	1.097	0.484	0.588
Q9UI08	349	S	1.365	0.0480569	Up	Ena/VASP-like protein OS=Homo sapiens OX=9606 GN=EVL PE=1 SV=2	EVL	0.893	0.619	0.988	1.04	0.715	0.608	0.957	1.048	0.604	0.932	0.881	1.231	0.769	1.031	1.869	1.101
Q9UI36	491	S	1.516	0.0460256	Up	Dachshund homolog 1 OS=Homo sapiens OX=9606 GN=DACH1 PE=1 SV=4	DACH1	0.433	0.577	0.596		0.978					0.611	0.908	1.075	0.923
Q9UI36	493	S	1.671	0.0431437	Up	Dachshund homolog 1 OS=Homo sapiens OX=9606 GN=DACH1 PE=1 SV=4	DACH1	0.374	0.554	0.662		0.908					0.838	0.979	1.133	1.232
Q9UID3	18	S	1.388	0.0257819	Up	Vacuolar protein sorting-associated protein 51 homolog OS=Homo sapiens OX=9606 GN=VPS51 PE=1 SV=2	VPS51	0.46	0.726	0.788	0.784	0.853	0.818	0.699			0.667	1.159	1.209	0.758	0.897
Q9UIG0	947	S	1.62	0.0281518	Up	Tyrosine-protein kinase BAZ1B OS=Homo sapiens OX=9606 GN=BAZ1B PE=1 SV=2	BAZ1B	0.547	0.69	0.689		0.919			0.692	1.077	0.607	1.946	1.114	0.725		0.917	1.34
Q9UIG0	158	S	1.698	0.0114344	Up	Tyrosine-protein kinase BAZ1B OS=Homo sapiens OX=9606 GN=BAZ1B PE=1 SV=2	BAZ1B	0.589	0.766	0.669		0.936			0.822	0.772	0.703	1.802	1.459	0.673		1.407	1.035
Q9UIG0	161	S	2.114	0.0461583	Up	Tyrosine-protein kinase BAZ1B OS=Homo sapiens OX=9606 GN=BAZ1B PE=1 SV=2	BAZ1B	0.386				0.964			0.745	0.673	0.629	2.113		0.616		1.627	1.389
Q9UIG0	345	S	1.836	0.00346798	Up	Tyrosine-protein kinase BAZ1B OS=Homo sapiens OX=9606 GN=BAZ1B PE=1 SV=2	BAZ1B	0.37	1.228	0.669	0.58	0.814	1.299	0.544	0.639	0.56	0.586	1.874	1.064	1.738	0.889	1.093	1.37
Q9UIG0	1342	S	1.573	0.013465	Up	Tyrosine-protein kinase BAZ1B OS=Homo sapiens OX=9606 GN=BAZ1B PE=1 SV=2	BAZ1B	0.803	0.602	0.583	0.609	1.482	0.496	0.682	0.905	0.84	0.676	1.411	0.849	0.698	1.425	1.328	1.536
Q9UJV9	21	S	1.416	0.0293747	Up	Probable ATP-dependent RNA helicase DDX41 OS=Homo sapiens OX=9606 GN=DDX41 PE=1 SV=2	DDX41	0.749	0.885	0.764	1.12	1.182	0.8	0.726			1.369	1.592	1.092	1.135	1.56
Q9UJV9	66	S	1.673	0.0216943	Up	Probable ATP-dependent RNA helicase DDX41 OS=Homo sapiens OX=9606 GN=DDX41 PE=1 SV=2	DDX41	0.547	0.637	0.576	0.938	0.942	0.66	0.905	0.753	1.058	0.983	2.873	1.009	0.802	1.024	1.288	1.034
Q9UK61	800	S	1.377	0.0172137	Up	Protein TASOR OS=Homo sapiens OX=9606 GN=TASOR PE=1 SV=3	TASOR		0.98	0.759	0.734		0.755	0.832					1.06		1.177
Q9UKA4	1580	S	0.533	0.0083531	Down	A-kinase anchor protein 11 OS=Homo sapiens OX=9606 GN=AKAP11 PE=1 SV=1	AKAP11	1.035				1.241			1.055	0.905	1.039	0.373		0.942		0.522	0.413
Q9UKM9	135	S	1.498	0.000994964	Up	RNA-binding protein Raly OS=Homo sapiens OX=9606 GN=RALY PE=1 SV=1	RALY	0.577	0.776	0.612	0.8	0.893	0.878	0.663	0.72	0.687	0.914	1.632	1.01	1.041	1.037	0.85	1.188
Q9UKV3	561	S	1.431	0.0282767	Up	Apoptotic chromatin condensation inducer in the nucleus OS=Homo sapiens OX=9606 GN=ACIN1 PE=1 SV=2	ACIN1	0.779	0.784	0.603	1.294	0.787	0.828	1.05	0.916	1.554	0.627	1.353	0.936	0.882	1.401	1.69	1.654
Q9UKV3	400	S	1.864	0.0269906	Up	Apoptotic chromatin condensation inducer in the nucleus OS=Homo sapiens OX=9606 GN=ACIN1 PE=1 SV=2	ACIN1	0.549	0.682	0.591	1.368	0.427	0.577	0.505	0.57	0.981	0.521	0.696	0.773	1.108	3.07	0.96	0.965
Q9UKV3	815	S	3.642	0.0031298	Up	Apoptotic chromatin condensation inducer in the nucleus OS=Homo sapiens OX=9606 GN=ACIN1 PE=1 SV=2	ACIN1	0.545			0.744	0.797	0.538	0.558	0.368	0.34	1.188	3.84		0.776	1.179	1.743	4.022
Q9UKV3	898	S	1.431	0.0417279	Up	Apoptotic chromatin condensation inducer in the nucleus OS=Homo sapiens OX=9606 GN=ACIN1 PE=1 SV=2	ACIN1	0.854	0.701	0.566	1.011	0.732	0.881	0.742	0.538	1.011	1.014	1.427	0.741	0.929	1.457	0.733	1.624
Q9UKV3	863	S	2.02	0.0313054	Up	Apoptotic chromatin condensation inducer in the nucleus OS=Homo sapiens OX=9606 GN=ACIN1 PE=1 SV=2	ACIN1	0.857	0.796	0.621	1.355	0.698	0.59	0.55			0.391	0.945	0.785	1.583	2.604
Q9UKV3	1161	S	1.773	0.000551424	Up	Apoptotic chromatin condensation inducer in the nucleus OS=Homo sapiens OX=9606 GN=ACIN1 PE=1 SV=2	ACIN1	0.631	0.746	0.575	0.939	0.735	0.879	0.809			0.776	1.617	1.551	1.252	0.979
Q9UKW4	786	S	1.399	0.0228775	Up	Guanine nucleotide exchange factor VAV3 OS=Homo sapiens OX=9606 GN=VAV3 PE=1 SV=1	VAV3	0.49	0.709	0.749	0.953	0.788	0.903	1.276	1.042	0.703	0.666	1.452	1.433	0.909	0.81	1.298	1.046
Q9UL26	187	S	1.408	0.021747	Up	Ras-related protein Rab-22A OS=Homo sapiens OX=9606 GN=RAB22A PE=1 SV=2	RAB22A	1.544	0.79	0.925	0.684	1.072	0.726	0.987	0.742	0.646	1.311	1.495	1.104	1.809	1.212	0.952	1.39
Q9UL54	9	S	0.365	0.00326386	Down	Serine/threonine-protein kinase TAO2 OS=Homo sapiens OX=9606 GN=TAOK2 PE=1 SV=2	TAOK2	2.019				1.085			1.168	1.765	1.328	0.283		0.624		0.441	0.803
Q9ULH1	1027	S	1.339	0.00713819	Up	Arf-GAP with SH3 domain, ANK repeat and PH domain-containing protein 1 OS=Homo sapiens OX=9606 GN=ASAP1 PE=1 SV=4	ASAP1	0.515	0.73	0.579	0.994	0.65	1.146	0.721	1.087	1.072	0.916	1.136	1.069	0.924	1.205	1.255	1.168
Q9ULU4	1124	S	1.418	0.014592	Up	Protein kinase C-binding protein 1 OS=Homo sapiens OX=9606 GN=ZMYND8 PE=1 SV=2	ZMYND8	0.636	1.055	0.965	0.677	0.858	0.712	0.721	0.627	0.607	0.71	1.128	1.58	1.17	1.062	0.695	0.806
Q9ULV3	838	S	0.59	0.0105303	Down	Cip1-interacting zinc finger protein OS=Homo sapiens OX=9606 GN=CIZ1 PE=1 SV=2	CIZ1	1.298	1.604	0.834	1.656	0.744	0.783	0.815	1.34	1.444	1.372	0.419	0.989	0.741	1.094	0.598	0.365
Q9UM11	70	S	0.362	0.0305981	Down	Fizzy-related protein homolog OS=Homo sapiens OX=9606 GN=FZR1 PE=1 SV=2	FZR1	2.186				1.429			3.573	5.047	3.735	0.284		3.727		0.334	0.276
Q9UMZ2	812	S	1.547	0.0175784	Up	Synergin gamma OS=Homo sapiens OX=9606 GN=SYNRG PE=1 SV=2	SYNRG	0.745	0.849	0.66	1.235	0.821	0.691	0.756			1.147	1.463	0.85	1.406	1.621
Q9UN86	149	S	0.573	0.0298623	Down	Ras GTPase-activating protein-binding protein 2 OS=Homo sapiens OX=9606 GN=G3BP2 PE=1 SV=2	G3BP2	1.078				0.915			1.42	0.988	1.393	0.445		1.168		0.633	0.408
Q9UNH7	194	S	1.683	0.0161715	Up	Sorting nexin-6 OS=Homo sapiens OX=9606 GN=SNX6 PE=1 SV=1	SNX6	0.742	0.747	0.534		0.943			0.734	0.65	1.252	1.677	0.917	1.971		0.959	1.211
Q9UNL2	105	S	1.574	0.0440916	Up	Translocon-associated protein subunit gamma OS=Homo sapiens OX=9606 GN=SSR3 PE=1 SV=1	SSR3	1.275	0.822	0.72	1.164	0.638	0.522	0.54	0.676	1.071	0.599	1.625	0.787	0.615	1.992	1.16	1.403
Q9UNP9	97	S	1.4	0.0247826	Up	Peptidyl-prolyl cis-trans isomerase E OS=Homo sapiens OX=9606 GN=PPIE PE=1 SV=1	PPIE	1.015	0.88	0.856	0.906	0.929	1.197	0.878	0.702	0.986	0.747	1.082	1.155	0.824	1.035	1.397	2.147
Q9UNZ2	176	S	1.973	0.00096625	Up	NSFL1 cofactor p47 OS=Homo sapiens OX=9606 GN=NSFL1C PE=1 SV=2	NSFL1C	0.454	0.711	0.75	0.56	0.81	0.837	1.148	0.895	0.579	0.464	1.623	2.005	1.411	0.785	1.638	1.07
Q9UPN3	3927	S	1.374	0.00362045	Up	Microtubule-actin cross-linking factor 1, isoforms 1/2/3/5 OS=Homo sapiens OX=9606 GN=MACF1 PE=1 SV=4	MACF1	0.584	0.931	0.771	0.88	0.977	0.874	0.77			0.823	1.147	1.226	1.012	1.155
Q9UPQ9	1816	S	1.52	0.0315723	Up	Trinucleotide repeat-containing gene 6B protein OS=Homo sapiens OX=9606 GN=TNRC6B PE=1 SV=4	TNRC6B	0.562				0.662					0.755	1.024		0.981
Q9UPS6	1283	S	1.514	0.0125856	Up	Histone-lysine N-methyltransferase SETD1B OS=Homo sapiens OX=9606 GN=SETD1B PE=1 SV=3	SETD1B	0.887			1.002	0.767	0.854	0.913			1.36	1.56		1.247	1.57
Q9UPT8	1269	S	0.754	0.0431002	Down	Zinc finger CCCH domain-containing protein 4 OS=Homo sapiens OX=9606 GN=ZC3H4 PE=1 SV=3	ZC3H4	0.767	1.033	0.839	1.277	1.226	1.232	0.683	1.265	1.146	0.829	0.721	0.89	0.902	0.94	0.75	0.456
Q9UPU7	316	S	1.493	0.0409475	Up	TBC1 domain family member 2B OS=Homo sapiens OX=9606 GN=TBC1D2B PE=1 SV=2	TBC1D2B	0.668	0.602	0.582		0.787			0.775	1.062	0.966	1.422	1.24	0.645		1.015	1.483
Q9UPW5	103	S	1.963	0.0312494	Up	Cytosolic carboxypeptidase 1 OS=Homo sapiens OX=9606 GN=AGTPBP1 PE=1 SV=3	AGTPBP1								0.795	0.954						1.856	1.577
Q9UQ35	404	S	1.691	0.0235553	Up	Serine/arginine repetitive matrix protein 2 OS=Homo sapiens OX=9606 GN=SRRM2 PE=1 SV=2	SRRM2				0.969		0.695	0.656	0.758	0.938					1.669	0.925	1.481
Q9UQ35	2690	S	1.869	0.00195691	Up	Serine/arginine repetitive matrix protein 2 OS=Homo sapiens OX=9606 GN=SRRM2 PE=1 SV=2	SRRM2	0.448	0.448	0.49		0.861			0.761	0.692	0.922	1.482	1.217	1.007		1.447	1.018
Q9UQ35	2729	S	0.567	0.044753	Down	Serine/arginine repetitive matrix protein 2 OS=Homo sapiens OX=9606 GN=SRRM2 PE=1 SV=2	SRRM2	0.41	2.079	1.185	1.846	1.158	1.524	0.658	0.873	1.138	0.951	0.222	1.05	0.94	0.619	0.716	0.476
Q9UQ35	323	S	0.473	0.017592	Down	Serine/arginine repetitive matrix protein 2 OS=Homo sapiens OX=9606 GN=SRRM2 PE=1 SV=2	SRRM2	0.895	0.715	0.322	1.575	0.973	1.48	0.734	1.325	1.743	2.062	0.471	0.387	0.846	0.833	0.365	0.457
Q9UQ35	1727	S	1.346	0.0353515	Up	Serine/arginine repetitive matrix protein 2 OS=Homo sapiens OX=9606 GN=SRRM2 PE=1 SV=2	SRRM2	0.424	0.464	0.515	1.011	0.684	1.243	0.62	0.902	0.961	1.057	1.064	1.281	0.704	1.129	1.173	1.015
Q9UQ35	972	S	1.743	0.0391623	Up	Serine/arginine repetitive matrix protein 2 OS=Homo sapiens OX=9606 GN=SRRM2 PE=1 SV=2	SRRM2	0.44	0.805	0.623		0.767			0.843	0.889	0.577	0.838	1.26	0.598		1.981	1.477
Q9UQ35	973	S	0.709	0.0104622	Down	Serine/arginine repetitive matrix protein 2 OS=Homo sapiens OX=9606 GN=SRRM2 PE=1 SV=2	SRRM2	0.822	1.27	0.668	1.293	1.586	1.028	0.994	1.077	1.073	1.111	0.719	0.902	0.851	0.872	0.59	0.713
Q9UQ35	778	S	1.413	0.00737122	Up	Serine/arginine repetitive matrix protein 2 OS=Homo sapiens OX=9606 GN=SRRM2 PE=1 SV=2	SRRM2	0.475	0.635	0.719	0.869	0.684	1.023	0.882	0.542	0.758	0.922	0.949	1.236	0.838	0.914	1.142	1.286
Q9UQ35	508	S	1.49	0.0491227	Up	Serine/arginine repetitive matrix protein 2 OS=Homo sapiens OX=9606 GN=SRRM2 PE=1 SV=2	SRRM2	0.708	0.561	0.644		0.908			0.596	0.57	1.099	1.346	0.934	0.607		1.103	1.424
Q9UQ35	1857	S	0.611	0.0384752	Down	Serine/arginine repetitive matrix protein 2 OS=Homo sapiens OX=9606 GN=SRRM2 PE=1 SV=2	SRRM2	1.414				1.181			1.651	0.964	1.846	0.881		1.049		1.012	0.505
Q9UQ35	2272	S	1.311	0.00145235	Up	Serine/arginine repetitive matrix protein 2 OS=Homo sapiens OX=9606 GN=SRRM2 PE=1 SV=2	SRRM2	0.685	0.648	0.68	0.857	0.814	0.9	0.87	0.94	0.681	0.675	1.038	1.191	0.848	0.931	1.018	1.07
Q9UQ80	363	S	1.622	0.0191283	Up	Proliferation-associated protein 2G4 OS=Homo sapiens OX=9606 GN=PA2G4 PE=1 SV=3	PA2G4	0.308	0.91	0.589	0.814	0.613	0.821	0.563	0.917	1.189	0.59	0.946	1.357	0.606	1.425	1.366	1.42
Q9UQ88	47	S	1.484	0.0430679	Up	Cyclin-dependent kinase 11A OS=Homo sapiens OX=9606 GN=CDK11A PE=1 SV=4	CDK11A		0.58	0.625					0.938	0.795			0.916			1.112	1.242
Q9Y2D5	720	S	2.168	0.0399453	Up	A-kinase anchor protein 2 OS=Homo sapiens OX=9606 GN=AKAP2 PE=1 SV=3	AKAP2	0.9	0.256	0.441		0.59					0.877	1.171	1.116	1.699
Q9Y2H2	123	S	0.149	0.0206493	Down	Phosphatidylinositide phosphatase SAC2 OS=Homo sapiens OX=9606 GN=INPP5F PE=1 SV=3	INPP5F								1.903	2.783						0.42	0.28
Q9Y2I7	1111	S	1.759	0.0140465	Up	1-phosphatidylinositol 3-phosphate 5-kinase OS=Homo sapiens OX=9606 GN=PIKFYVE PE=1 SV=3	PIKFYVE	0.435	0.771	0.581		0.833					0.655	0.947	1.332	1.178
Q9Y2I8	22	S	1.72	0.000389756	Up	WD repeat-containing protein 37 OS=Homo sapiens OX=9606 GN=WDR37 PE=1 SV=2	WDR37	0.603	0.825	0.495	0.955	0.874	0.885	0.744	0.766	1.041	0.616	1.469	1.089	0.943	1.323	1.694	1.536
Q9Y2W1	444	S	1.534	0.0101311	Up	Thyroid hormone receptor-associated protein 3 OS=Homo sapiens OX=9606 GN=THRAP3 PE=1 SV=2	THRAP3	0.615	0.391	0.459	0.89	0.943	1.025	0.998	0.873	1.03	0.7	1.075	1.015	0.955	1.403	1.36	1.483
Q9Y2W1	494	S	1.406	0.00240252	Up	Thyroid hormone receptor-associated protein 3 OS=Homo sapiens OX=9606 GN=THRAP3 PE=1 SV=2	THRAP3	0.59	0.66	0.811	0.837	0.902	0.955	0.93	0.786	0.752	0.655	1.339	1.305	0.827	0.887	1.142	1.147
Q9Y2W1	468	S	1.636	0.00748583	Up	Thyroid hormone receptor-associated protein 3 OS=Homo sapiens OX=9606 GN=THRAP3 PE=1 SV=2	THRAP3	0.556	0.837	0.869	0.48	1.186	0.673	0.834	0.716	0.522	0.479	1.24	1.707	1.36	1.128	0.705	0.879
Q9Y2W1	264	S	1.576	0.0108687	Up	Thyroid hormone receptor-associated protein 3 OS=Homo sapiens OX=9606 GN=THRAP3 PE=1 SV=2	THRAP3	0.958	0.753	0.555	0.646	0.958	0.733	0.616	0.692	0.953	1.015	1.942	0.814	1.025	1.596	0.797	1.275
Q9Y2W1	559	S	1.711	0.00305813	Up	Thyroid hormone receptor-associated protein 3 OS=Homo sapiens OX=9606 GN=THRAP3 PE=1 SV=2	THRAP3	0.668	0.66	0.631	0.827	0.664	0.824	0.799			0.624	1.305	0.748	1.14	1.681
Q9Y3X0	202	S	1.323	0.0371159	Up	Coiled-coil domain-containing protein 9 OS=Homo sapiens OX=9606 GN=CCDC9 PE=1 SV=1	CCDC9	0.857	0.731	0.683	0.874	0.75	0.775	0.712	0.695	1.045	0.676	0.859	0.732	1.028	1.731	0.959	0.882
Q9Y4C1	325	S	1.466	0.013379	Up	Lysine-specific demethylase 3A OS=Homo sapiens OX=9606 GN=KDM3A PE=1 SV=4	KDM3A	0.461	0.739	0.815		0.832			0.879	0.681	0.734	1.422	1.216	0.816		0.94	0.99
Q9Y4D8	2277	S	1.69	0.0244503	Up	Probable E3 ubiquitin-protein ligase HECTD4 OS=Homo sapiens OX=9606 GN=HECTD4 PE=1 SV=5	HECTD4	0.43			0.762	0.889	0.524	1.165	0.757	0.629	0.329	1.74		0.89	0.93	1.35	0.883
Q9Y4F9	573	S	1.424	0.0178146	Up	Rho family-interacting cell polarization regulator 2 OS=Homo sapiens OX=9606 GN=RIPOR2 PE=1 SV=4	RIPOR2	0.57	1.061	0.605	1.07	1.005	1.106	0.504	0.973	0.811	0.719	1.48	1.352	0.836	1.029	1.373	1.128
Q9Y570	243	S	2.231	0.0237444	Up	Protein phosphatase methylesterase 1 OS=Homo sapiens OX=9606 GN=PPME1 PE=1 SV=3	PPME1	0.346	0.707	0.667		0.415					0.972	1.235	1.869	1.055
Q9Y5B6	16	S	1.346	0.0194073	Up	PAX3- and PAX7-binding protein 1 OS=Homo sapiens OX=9606 GN=PAXBP1 PE=1 SV=2	PAXBP1	0.525	0.748	0.573	1.022	0.796	1.141	0.671	0.863	0.963	0.805	1.026	1.229	0.912	0.828	1.257	1.296
Q9Y5S9	24	S	0.532	0.0495912	Down	RNA-binding protein 8A OS=Homo sapiens OX=9606 GN=RBM8A PE=1 SV=1	RBM8A	0.379	1.413	0.817	1.405	1.217	1.3	0.606	1.828	1.9	0.472	0.401	1.032	0.828	0.732	0.292	0.332
Q9Y6A5	558	S	2.413	0.012479	Up	Transforming acidic coiled-coil-containing protein 3 OS=Homo sapiens OX=9606 GN=TACC3 PE=1 SV=1	TACC3	0.471			0.733	0.532	0.646	0.488			0.648	1.296		0.724	2.225
Q9Y6K1	390	S	0.756	0.0315063	Down	DNA (cytosine-5)-methyltransferase 3A OS=Homo sapiens OX=9606 GN=DNMT3A PE=1 SV=4	DNMT3A	0.791	0.843	0.674	1.325	1.009	1.064	0.94	1.131	1.442	0.967	0.601	0.784	0.844	1.062	0.651	0.679
Q9Y6X9	725	S	0.566	0.00722809	Down	ATPase MORC2 OS=Homo sapiens OX=9606 GN=MORC2 PE=1 SV=2	MORC2	1.945	1.551	0.7	1.496	1.014	1.315	0.939	1.554	1.092	1.778	0.457	0.905	1.362	0.78	0.669	0.373
Q9Y6Y8	737	S	2.211	0.001905	Up	SEC23-interacting protein OS=Homo sapiens OX=9606 GN=SEC23IP PE=1 SV=1	SEC23IP	0.404	0.531	0.488		0.741			0.773	0.624	0.488	1.685	1.321	0.621		1.191	1.576
Q9Y6Y8	926	S	1.383	0.0370398	Up	SEC23-interacting protein OS=Homo sapiens OX=9606 GN=SEC23IP PE=1 SV=1	SEC23IP	0.558	0.643	0.544	1.138	0.698	1.116	1.058	0.728	0.701	1.743	1.113	1.489	1.31	1.204	0.912	1.379
A6NC98	1471	T	1.613	0.00972115	Up	Coiled-coil domain-containing protein 88B OS=Homo sapiens OX=9606 GN=CCDC88B PE=1 SV=1	CCDC88B	0.347	0.929	0.593	0.934	0.92	0.635	0.814	0.941	1.075	0.545	1.506	1.171	0.892	0.878	1.401	1.634
Q99613	524	T	1.369	0.0250015	Up	Eukaryotic translation initiation factor 3 subunit C OS=Homo sapiens OX=9606 GN=EIF3C PE=1 SV=1	EIF3C	0.646	0.774	0.592		0.785					0.888	1.127	0.997	0.902
O15126	45	T	1.516	0.0425851	Up	Secretory carrier-associated membrane protein 1 OS=Homo sapiens OX=9606 GN=SCAMP1 PE=1 SV=2	SCAMP1	1.048			0.675	0.974	0.599	0.883			1.314	1.527		1.444	1.193
O15173	211	T	1.67	0.00163435	Up	Membrane-associated progesterone receptor component 2 OS=Homo sapiens OX=9606 GN=PGRMC2 PE=1 SV=1	PGRMC2	1.161	0.709	0.628	0.786	0.791	0.591	0.789	0.682	0.656	1.685	1.481	1.174	1.13	1.524	1.419	1.769
O15231	447	T	1.401	0.0425834	Up	Zinc finger protein 185 OS=Homo sapiens OX=9606 GN=ZNF185 PE=1 SV=3	ZNF185	0.523	0.576	0.465	0.979	0.486	1.131	0.555	0.69	1.486	0.888	0.75	1.023	1.237	0.986	1.31	1.233
Q92835	517	T	1.733	0.000372463	Up	Phosphatidylinositol 3,4,5-trisphosphate 5-phosphatase 1 OS=Homo sapiens OX=9606 GN=INPP5D PE=1 SV=2	INPP5D		0.642	0.596	0.778		0.762	0.701	0.668	0.662			1.376		0.835	1.198	1.354
O75122	540	T	0.554	0.0118247	Down	CLIP-associating protein 2 OS=Homo sapiens OX=9606 GN=CLASP2 PE=1 SV=3	CLASP2				1.267		0.958	1.092	1.022	1.029					0.578	0.83	0.376
O75400	373	T	2.055	0.00550026	Up	Pre-mRNA-processing factor 40 homolog A OS=Homo sapiens OX=9606 GN=PRPF40A PE=1 SV=2	PRPF40A	0.674			0.487	0.686	0.49	0.989	0.701	0.517	0.975	2.361		0.695	1.209	1.396	1.428
O75475	122	T	1.521	0.0129576	Up	PC4 and SFRS1-interacting protein OS=Homo sapiens OX=9606 GN=PSIP1 PE=1 SV=1	PSIP1	0.48	0.501	0.49	0.751	0.978	0.75	0.625	0.669	0.792	0.911	1.061	0.631	1.041	1.668	0.913	1.025
O75533	303	T	1.373	0.0285023	Up	Splicing factor 3B subunit 1 OS=Homo sapiens OX=9606 GN=SF3B1 PE=1 SV=3	SF3B1	0.917	0.796	0.793	0.769	1.03	0.756	1.139	0.88	0.934	0.749	1.996	1.034	0.816	0.918	1.104	1.352
O94804	185	T	1.383	0.0384842	Up	Serine/threonine-protein kinase 10 OS=Homo sapiens OX=9606 GN=STK10 PE=1 SV=1	STK10	1.573	0.922	1.075	1.118	0.9	0.656	1.669	0.661	0.701	0.953	1.048	1.595	1.143	1.316	1.994	1.392
P12270	2137	T	1.981	0.00294909	Up	Nucleoprotein TPR OS=Homo sapiens OX=9606 GN=TPR PE=1 SV=3	TPR	0.654	0.548	0.71	0.581	0.942	0.657	1.044	0.646	0.543	0.575	2.118	1.157	0.585	1.002	1.375	1.965
P14859	384	T	1.387	0.00380914	Up	POU domain, class 2, transcription factor 1 OS=Homo sapiens OX=9606 GN=POU2F1 PE=1 SV=2	POU2F1	0.747	0.659	0.685	0.79	0.828	0.778	1.09	1.089	0.741	0.703	1.577	1.114	0.906	1.035	1.123	0.992
P15735	2	T	1.74	0.021696	Up	Phosphorylase b kinase gamma catalytic chain, liver/testis isoform OS=Homo sapiens OX=9606 GN=PHKG2 PE=1 SV=1	PHKG2	0.561	0.583	0.486		0.768			0.649	1.234	0.616	0.969	2.043	0.753		1.331	0.989
P17544	326	T	1.642	0.0348921	Up	Cyclic AMP-dependent transcription factor ATF-7 OS=Homo sapiens OX=9606 GN=ATF7 PE=1 SV=3	ATF7	0.576			1.166	1.102	1.267	0.959	1.101	0.743	0.558	2.532		0.89	1.481	1.582	1.181
P18887	453	T	1.501	0.0110183	Up	DNA repair protein XRCC1 OS=Homo sapiens OX=9606 GN=XRCC1 PE=1 SV=2	XRCC1	0.65	0.718	0.554	0.826	0.657	0.774	0.672	0.708	0.905	1.294	0.915	1.767	1.244	1.151	1.194	0.717
P21333	2336	T	1.554	0.0179948	Up	Filamin-A OS=Homo sapiens OX=9606 GN=FLNA PE=1 SV=4	FLNA	0.82	0.831	0.582	1.058	0.618	0.771	0.372	1.065	1.101	0.651	0.788	1.043	1.238	1.78	1.525	0.961
P23396	242	T	1.418	0.0453623	Up	40S ribosomal protein S3 OS=Homo sapiens OX=9606 GN=RPS3 PE=1 SV=2	RPS3	0.323	0.739	0.603	0.876	0.887	0.926	0.915	0.827	0.901	0.793	1.626	1.323	0.799	0.839	1.168	0.874
P27448	507	T	1.703	0.000480253	Up	MAP/microtubule affinity-regulating kinase 3 OS=Homo sapiens OX=9606 GN=MARK3 PE=1 SV=5	MARK3	0.518	1.099	0.665	1.08	0.728	0.867	0.987	0.743	0.967	0.758	0.963	1.291	1.484	1.83	1.521	1.506
P29590	482	T	1.78	0.00117687	Up	Protein PML OS=Homo sapiens OX=9606 GN=PML PE=1 SV=3	PML	0.815	0.808	0.812	0.756	0.822	0.532	1.013	0.667	0.619	0.572	1.518	0.996	0.883	2.188	1.35	0.984
P30273	78	T	1.495	0.023764	Up	High affinity immunoglobulin epsilon receptor subunit gamma OS=Homo sapiens OX=9606 GN=FCER1G PE=1 SV=1	FCER1G	0.446	0.809	0.436	1.057	0.909	1.22	0.483	0.896	0.988	1.142	0.889	1.021	1.534	1.265	1.407	1.404
P42167	160	T	1.436	0.0132876	Up	Lamina-associated polypeptide 2, isoforms beta/gamma OS=Homo sapiens OX=9606 GN=TMPO PE=1 SV=2	TMPO	0.366	0.811	0.682	1.059	0.807	0.781	0.792	0.787	1.037	0.636	1.218	1.26	1.02	0.779	1.214	1.192
P45974	623	T	1.582	0.000888873	Up	Ubiquitin carboxyl-terminal hydrolase 5 OS=Homo sapiens OX=9606 GN=USP5 PE=1 SV=2	USP5	0.751	0.656	0.563	0.679	0.762	0.908	0.907	0.668	0.66	1.172	1.136	1.357	1.18	0.9	1.086	1.673
P46013	2123	T	1.522	0.0423542	Up	Proliferation marker protein Ki-67 OS=Homo sapiens OX=9606 GN=MKI67 PE=1 SV=2	MKI67	0.445	1.18	0.466		0.558			1.331	1.751	0.935	1.337	1.168	1.47		1.754	1.52
P46013	2426	T	2.02	0.0359409	Up	Proliferation marker protein Ki-67 OS=Homo sapiens OX=9606 GN=MKI67 PE=1 SV=2	MKI67	0.423	0.896	0.709	0.976	0.658	0.842	1.109	0.735	0.579	0.556	3.909	1.112	0.632	0.723	1.328	1.366
P46783	126	T	2.706	0.0398424	Up	40S ribosomal protein S10 OS=Homo sapiens OX=9606 GN=RPS10 PE=1 SV=1	RPS10	0.299				0.804			0.739	0.95	0.391	0.75		1.077		2.013	3.051
P49006	148	T	1.579	0.00987916	Up	MARCKS-related protein OS=Homo sapiens OX=9606 GN=MARCKSL1 PE=1 SV=2	MARCKSL1	0.708	0.934	0.858	0.784	0.943	0.784	1.118	1.029	0.589	0.521	1.378	1.579	0.877	0.756	1.795	1.447
P49006	85	T	1.476	0.0390488	Up	MARCKS-related protein OS=Homo sapiens OX=9606 GN=MARCKSL1 PE=1 SV=2	MARCKSL1	0.702	1.519	1.069	0.778	0.882	1.21	0.778	0.935	0.531	0.529	2.035	1.508	0.9	0.844	1.197	1.427
P50995	453	T	0.328	0.0146659	Down	Annexin A11 OS=Homo sapiens OX=9606 GN=ANXA11 PE=1 SV=1	ANXA11	1.024	1.048	0.279		0.86			1.412	1.666	1.777		0.114	1.167		0.106	0.127
P51608	228	T	0.573	0.0187657	Down	Methyl-CpG-binding protein 2 OS=Homo sapiens OX=9606 GN=MECP2 PE=1 SV=1	MECP2	1.214	0.92	0.491	2.006	0.772	1.226	0.871	0.849	1.144	1.94	0.547	0.701	0.836	0.737	0.603	0.505
P52948	1772	T	1.525	0.00453935	Up	Nuclear pore complex protein Nup98-Nup96 OS=Homo sapiens OX=9606 GN=NUP98 PE=1 SV=4	NUP98	0.721	0.743	0.616	0.659	0.927	0.566	0.97	0.81	0.759	0.982	1.037	0.916	1.622	0.981	0.871	1.665
P61026	73	T	0.609	0.0213769	Down	Ras-related protein Rab-10 OS=Homo sapiens OX=9606 GN=RAB10 PE=1 SV=1	RAB10								1.037	1.096						0.605	0.694
P62140	316	T	1.315	0.00690958	Up	Serine/threonine-protein phosphatase PP1-beta catalytic subunit OS=Homo sapiens OX=9606 GN=PPP1CB PE=1 SV=3	PPP1CB	0.572	0.937	0.77	0.84	1.009	0.745	0.8	0.909	0.863	0.71	1.492	1.005	0.967	1.015	0.916	1.041
P62328	23	T	2.332	0.00209526	Up	Thymosin beta-4 OS=Homo sapiens OX=9606 GN=TMSB4X PE=1 SV=2	TMSB4X	0.612	0.664	0.376	0.453	0.545	0.593	0.434	0.727	1.653	1.787	1.782	1.753	1.127	1.991	3.128	1.196
P67775	304	T	1.413	0.0497273	Up	Serine/threonine-protein phosphatase 2A catalytic subunit alpha isoform OS=Homo sapiens OX=9606 GN=PPP2CA PE=1 SV=1	PPP2CA	0.46				0.888			0.743	0.885	0.769	1.239		0.992		0.867	1.134
P62854	96	T	1.474	0.0408225	Up	40S ribosomal protein S26 OS=Homo sapiens OX=9606 GN=RPS26 PE=1 SV=3	RPS26	0.566	0.903	0.734	0.922	0.765	1.047	0.734	0.916	1.027	0.695	2.032	0.888	0.612	1.202	1.42	1.196
P62995	201	T	1.444	0.00746292	Up	Transformer-2 protein homolog beta OS=Homo sapiens OX=9606 GN=TRA2B PE=1 SV=1	TRA2B	0.481	0.867	0.707	0.904	0.821	0.843	0.832	0.679	0.827	0.567	1.113	1.335	0.762	0.788	1.242	1.283
P63244	316	T	1.314	0.0225831	Up	Receptor of activated protein C kinase 1 OS=Homo sapiens OX=9606 GN=RACK1 PE=1 SV=3	RACK1	0.481	0.778	0.697	0.805	0.934	0.84	0.938	0.867	0.669	0.582	1.126	1.329	0.957	0.757	0.926	0.888
P68371	55	T	1.326	0.016961	Up	Tubulin beta-4B chain OS=Homo sapiens OX=9606 GN=TUBB4B PE=1 SV=1	TUBB4B	0.52	0.565	0.57	0.904	0.638	0.822	0.744	0.705	0.718	0.9	1.357	0.859	0.755	0.807	0.889	0.969
Q01518	307	T	0.683	0.0406264	Down	Adenylyl cyclase-associated protein 1 OS=Homo sapiens OX=9606 GN=CAP1 PE=1 SV=5	CAP1	0.661	1.107	1.028	1.164	1	1.254	1.198	1.911	1.066	0.616	0.642	1.362	0.689	0.815	0.57	0.43
Q08170	436	T	1.332	0.0361622	Up	Serine/arginine-rich splicing factor 4 OS=Homo sapiens OX=9606 GN=SRSF4 PE=1 SV=2	SRSF4	1.057			0.875	1.014	0.673	0.936	0.887	0.948	1.514	1.255		1.374	1.679	0.97	1.301
Q12802	2467	T	1.328	0.0367438	Up	A-kinase anchor protein 13 OS=Homo sapiens OX=9606 GN=AKAP13 PE=1 SV=2	AKAP13	0.599	0.871	0.577	0.921	0.699	0.925	0.672	0.852	1.086	1.166	0.954	1.459	0.99	0.771	1.364	1.129
Q13428	249	T	1.589	0.0113757	Up	Treacle protein OS=Homo sapiens OX=9606 GN=TCOF1 PE=1 SV=3	TCOF1	0.693	0.615	0.707	0.751	1.104	0.797	1.188	0.952	0.377	0.564	1.376	1.608	1.282	0.703	1.312	1.105
Q13595	202	T	1.311	0.0222981	Up	Transformer-2 protein homolog alpha OS=Homo sapiens OX=9606 GN=TRA2A PE=1 SV=1	TRA2A	0.468	0.95	0.746	1.211	0.912	0.912	0.762	1.137	0.889	0.807	1.196	1.175	1.122	1.027	1.382	1.014
Q13595	88	T	2.032	0.0210518	Up	Transformer-2 protein homolog alpha OS=Homo sapiens OX=9606 GN=TRA2A PE=1 SV=1	TRA2A		0.46	0.843					0.73	0.712			0.965			1.507	1.711
Q14152	574	T	1.946	0.0123302	Up	Eukaryotic translation initiation factor 3 subunit A OS=Homo sapiens OX=9606 GN=EIF3A PE=1 SV=1	EIF3A	0.456	0.798	0.77		0.581					0.49	1.568	0.928	1.118
Q14258	91	T	1.732	0.0345579	Up	E3 ubiquitin/ISG15 ligase TRIM25 OS=Homo sapiens OX=9606 GN=TRIM25 PE=1 SV=2	TRIM25	0.44			0.999	0.942	0.692	0.715			0.687	1.769		1.129	0.977
Q14687	433	T	1.341	0.0312339	Up	Genetic suppressor element 1 OS=Homo sapiens OX=9606 GN=GSE1 PE=1 SV=3	GSE1	0.624	0.987	0.591	0.707	0.752	0.827	0.751	0.861	0.883	0.836	1.206	1.156	1.427	0.751	1.085	0.664
Q14839	703	T	1.464	0.00349616	Up	Chromodomain-helicase-DNA-binding protein 4 OS=Homo sapiens OX=9606 GN=CHD4 PE=1 SV=2	CHD4	0.58	0.926	0.808	0.797	0.754	0.712	0.851	0.803	0.708	0.871	0.678	1.123	1.388	0.964	1.372	1.336
Q14839	1653	T	1.643	0.00474219	Up	Chromodomain-helicase-DNA-binding protein 4 OS=Homo sapiens OX=9606 GN=CHD4 PE=1 SV=2	CHD4	0.9	0.654	0.628	0.523	0.913	0.531	1.282	0.66	0.52	1.056	1.323	1.195	1.945	1.117	0.959	1.021
Q15075	761	T	2.088	0.00384838	Up	Early endosome antigen 1 OS=Homo sapiens OX=9606 GN=EEA1 PE=1 SV=2	EEA1	0.362				0.562			0.728	0.765	0.573	1.651		1.134		1.212	0.998
Q1KMD3	165	T	1.643	0.0262468	Up	Heterogeneous nuclear ribonucleoprotein U-like protein 2 OS=Homo sapiens OX=9606 GN=HNRNPUL2 PE=1 SV=1	HNRNPUL2	0.24	0.681	0.701	0.712	0.842	0.768	0.862	1.016	0.852	0.284	1.235	1.33	0.628	1.263	1.385	1.018
Q5SRE5	1712	T	1.973	0.016003	Up	Nucleoporin NUP188 OS=Homo sapiens OX=9606 GN=NUP188 PE=1 SV=1	NUP188	0.478	0.821	0.757		0.88					0.576	1.834	1.343	0.98
Q5T200	263	T	0.43	0.0158235	Down	Zinc finger CCCH domain-containing protein 13 OS=Homo sapiens OX=9606 GN=ZC3H13 PE=1 SV=1	ZC3H13		0.851	0.697	1.239		2.059	0.65	0.831	1.654			0.53		0.719	0.254	0.46
Q641Q2	331	T	1.401	0.025626	Up	WASH complex subunit 2A OS=Homo sapiens OX=9606 GN=WASHC2A PE=1 SV=3	WASHC2A	0.445	0.759	0.952	0.838	0.608	0.917	0.696	0.814	1.042	0.777	1.647	0.895	0.757	0.938	1.154	1.207
Q641Q2	287	T	2.336	0.000716397	Up	WASH complex subunit 2A OS=Homo sapiens OX=9606 GN=WASHC2A PE=1 SV=3	WASHC2A	0.496	0.766	0.659		0.816					0.541	1.355	1.666	1.574
Q66K14	397	T	2.473	0.0471778	Up	TBC1 domain family member 9B OS=Homo sapiens OX=9606 GN=TBC1D9B PE=1 SV=3	TBC1D9B	0.611				0.966					0.608	2.254		1.349
Q68DK2	1105	T	1.466	0.0300785	Up	Zinc finger FYVE domain-containing protein 26 OS=Homo sapiens OX=9606 GN=ZFYVE26 PE=1 SV=3	ZFYVE26	0.661	0.878	0.523	0.611	0.983	0.912	1.713	0.718	0.6	0.846	0.792	1.701	1.409	0.877	1.381	1.267
Q6P996	414	T	1.303	0.0397892	Up	Pyridoxal-dependent decarboxylase domain-containing protein 1 OS=Homo sapiens OX=9606 GN=PDXDC1 PE=1 SV=2	PDXDC1	0.447	0.84	0.641	0.984	0.857	0.97	0.763	1.018	0.944	0.804	1.429	1.221	0.831	1.104	0.945	0.934
Q6PCB5	342	T	2.256	0.00226689	Up	Lysine-specific demethylase RSBN1L OS=Homo sapiens OX=9606 GN=RSBN1L PE=1 SV=2	RSBN1L	0.517	0.591	0.566	0.373	0.373	0.784	0.977	0.722	0.456	0.763	0.724	2.157	1.673	0.648	1.837	1.249
Q6UWD8	116	T	1.458	0.000966949	Up	Transmembrane protein C16orf54 OS=Homo sapiens OX=9606 GN=C16orf54 PE=1 SV=1	C16orf54	0.638	0.765	0.712	0.904	0.963	0.703	0.647			0.809	1.122	1.275	1.041	1.039
Q7Z6I6	1020	T	1.379	0.0181551	Up	Rho GTPase-activating protein 30 OS=Homo sapiens OX=9606 GN=ARHGAP30 PE=1 SV=3	ARHGAP30	0.554	0.771	0.62	0.941	0.799	0.956	0.726			0.945	0.919	1.309	1.139	0.984
Q7Z6P3	403	T	2.245	0.0349329	Up	Ras-related protein Rab-44 OS=Homo sapiens OX=9606 GN=RAB44 PE=1 SV=4	RAB44	0.277	1.269	0.603	0.581	1.266	0.311	1.664	0.782	0.62	0.287	3.948	2.044	0.644	0.737	1.77	1.176
Q86V81	148	T	1.781	0.00904722	Up	THO complex subunit 4 OS=Homo sapiens OX=9606 GN=ALYREF PE=1 SV=3	ALYREF	0.443	0.478	0.842	0.56	0.712	1.473	1.093	0.764	0.489	0.581	2.145	1.426	0.72	1.052	1.443	1.159
Q8IYB3	614	T	1.322	0.00720109	Up	Serine/arginine repetitive matrix protein 1 OS=Homo sapiens OX=9606 GN=SRRM1 PE=1 SV=2	SRRM1	0.751	0.719	0.746	0.883	0.91	0.933	0.738	0.941	1.099	0.846	1.443	1.101	0.785	1.011	1.229	1.228
Q8N1G0	900	T	1.528	0.0053549	Up	Zinc finger protein 687 OS=Homo sapiens OX=9606 GN=ZNF687 PE=1 SV=1	ZNF687	0.772	0.614	0.73	0.705	0.859	0.753	1.052			0.691	1.602	1.105	1.126	0.886
Q8NDD1	142	T	1.408	0.0320335	Up	Uncharacterized protein C1orf131 OS=Homo sapiens OX=9606 GN=C1orf131 PE=1 SV=4	C1orf131	0.659	0.892	0.817	0.861	0.918	1.057	1.193	0.617	0.861	0.692	1.675	0.953	0.671	1.221	1.533	1.183
Q8NI08	358	T	1.799	0.0196994	Up	Nuclear receptor coactivator 7 OS=Homo sapiens OX=9606 GN=NCOA7 PE=1 SV=2	NCOA7	0.406	0.572	0.59		0.782					0.759	1.444	1	0.912
Q8TD55	311	T	1.499	0.0302431	Up	Pleckstrin homology domain-containing family O member 2 OS=Homo sapiens OX=9606 GN=PLEKHO2 PE=1 SV=1	PLEKHO2	0.546	0.951	0.937	0.913	0.922	0.655	1.026	0.943	0.772	0.684	1.89	1.291	0.616	0.9	1.305	1.508
Q8WYH8	152	T	0.637	0.0458481	Down	Inhibitor of growth protein 5 OS=Homo sapiens OX=9606 GN=ING5 PE=1 SV=1	ING5								1.093	1.323						0.75	0.79
Q92508	1644	T	1.513	0.0114342	Up	Piezo-type mechanosensitive ion channel component 1 OS=Homo sapiens OX=9606 GN=PIEZO1 PE=1 SV=4	PIEZO1	1.336			1.036	1.291	0.897	0.814			1.071	1.41		1.741	1.725
Q92597	328	T	1.436	0.0371813	Up	Protein NDRG1 OS=Homo sapiens OX=9606 GN=NDRG1 PE=1 SV=1	NDRG1	0.502	0.919	0.715		0.872					0.742	1.107	1.012	1.112
Q92598	815	T	1.882	0.0269243	Up	Heat shock protein 105 kDa OS=Homo sapiens OX=9606 GN=HSPH1 PE=1 SV=1	HSPH1	0.604			0.868	0.536	0.857	0.755	0.505	0.792	0.971	1.63		0.737	0.899	0.976	2.685
Q92925	217	T	1.383	0.0285617	Up	SWI/SNF-related matrix-associated actin-dependent regulator of chromatin subfamily D member 2 OS=Homo sapiens OX=9606 GN=SMARCD2 PE=1 SV=3	SMARCD2	0.465	0.95	0.711	0.833	0.778	0.973	1.036	0.772	0.695	0.648	1.028	1.663	1.161	0.716	0.962	0.992
Q92974	695	T	1.39	0.0161924	Up	Rho guanine nucleotide exchange factor 2 OS=Homo sapiens OX=9606 GN=ARHGEF2 PE=1 SV=4	ARHGEF2	0.575	0.746	0.853		0.86					0.836	1.116	1.036	1.075
Q96CV9	525	T	0.632	0.00035927	Down	Optineurin OS=Homo sapiens OX=9606 GN=OPTN PE=1 SV=3	OPTN								0.934	0.942						0.597	0.588
Q96D31	295	T	1.496	0.0042941	Up	Calcium release-activated calcium channel protein 1 OS=Homo sapiens OX=9606 GN=ORAI1 PE=1 SV=2	ORAI1	0.782			0.939	0.733	0.801	0.671			0.824	1.285		1.314	0.953
Q96EZ8	460	T	1.436	0.00306496	Up	Microspherule protein 1 OS=Homo sapiens OX=9606 GN=MCRS1 PE=1 SV=1	MCRS1	0.657	0.668	0.62		0.658			1.002	0.811	0.75	0.843	1.013	1.067		1.279	1.097
Q96L91	3152	T	1.492	0.0148033	Up	E1A-binding protein p400 OS=Homo sapiens OX=9606 GN=EP400 PE=1 SV=4	EP400	0.849	1.091	0.564	0.909	0.758	0.797	0.965	1.041	0.638	0.5	1.57	1.627	0.874	0.849	1.363	0.98
Q96MU7	266	T	2.418	0.0141098	Up	YTH domain-containing protein 1 OS=Homo sapiens OX=9606 GN=YTHDC1 PE=1 SV=3	YTHDC1	0.661	0.394	0.464	0.658	1.186	0.559	0.807	0.379	0.476	1.421	3.897	0.637	0.917	2.073	0.863	1.775
Q96QC0	256	T	2.196	0.00503139	Up	Serine/threonine-protein phosphatase 1 regulatory subunit 10 OS=Homo sapiens OX=9606 GN=PPP1R10 PE=1 SV=1	PPP1R10	0.399	0.589	0.71	0.837	0.681	0.882	0.989	0.446	0.253	0.69	1.934	1.173	0.716	0.753	1.733	2.224
Q96RT1	485	T	2.29	0.0044881	Up	Erbin OS=Homo sapiens OX=9606 GN=ERBIN PE=1 SV=2	ERBIN	0.478	1.036	0.484		0.678					0.667	1.586	1.323	1.685
Q9BTA9	293	T	1.32	0.0373444	Up	WW domain-containing adapter protein with coiled-coil OS=Homo sapiens OX=9606 GN=WAC PE=1 SV=3	WAC	0.596	0.78	0.658	0.965	0.85	0.979	0.935	1.064	0.543	0.742	0.846	1.263	1.319	0.819	1.323	0.854
Q9H165	208	T	1.527	0.0166847	Up	B-cell lymphoma/leukemia 11A OS=Homo sapiens OX=9606 GN=BCL11A PE=1 SV=2	BCL11A		0.648	0.703					0.724	1.038			1.236			1.165	1.165
Q9H1E3	179	T	0.504	0.00999721	Down	Nuclear ubiquitous casein and cyclin-dependent kinase substrate 1 OS=Homo sapiens OX=9606 GN=NUCKS1 PE=1 SV=1	NUCKS1	0.911	1.525	0.797	1.615	0.71	0.586	1.234	2.232	0.979	0.6	0.528	0.944	0.513	0.417	0.657	0.325
Q9H3R5	68	T	0.714	0.0243403	Down	Centromere protein H OS=Homo sapiens OX=9606 GN=CENPH PE=1 SV=1	CENPH								1.039	1.074						0.716	0.793
Q9H4L7	54	T	1.668	0.0119199	Up	SWI/SNF-related matrix-associated actin-dependent regulator of chromatin subfamily A containing DEAD/H box 1 OS=Homo sapiens OX=9606 GN=SMARCAD1 PE=1 SV=2	SMARCAD1	0.659	0.413	0.349	0.825	0.882	0.832	0.662	0.758	0.583	1.978	1.842	1.212	1.232	1.466	0.921	1.272
Q9H8S9	35	T	1.549	0.00445951	Up	MOB kinase activator 1A OS=Homo sapiens OX=9606 GN=MOB1A PE=1 SV=4	MOB1A	0.481	0.802	0.539	0.935	0.772	1.164	0.607	1.022	0.888	0.454	1.397	1.266	1.008	1.077	1.279	1.094
Q9H8Y8	415	T	1.327	0.0126527	Up	Golgi reassembly-stacking protein 2 OS=Homo sapiens OX=9606 GN=GORASP2 PE=1 SV=3	GORASP2	0.636	0.919	0.789	0.794	0.851	0.811	0.839	0.994	0.8	0.775	1.063	1.259	0.715	1.054	1.505	0.941
Q9NRL2	1367	T	1.306	0.0310161	Up	Bromodomain adjacent to zinc finger domain protein 1A OS=Homo sapiens OX=9606 GN=BAZ1A PE=1 SV=2	BAZ1A	0.384	0.738	0.849	0.811	0.864	0.873	0.981	0.899	0.858	0.632	1.274	1.068	0.886	0.877	1.034	1.045
Q9UBW5	478	T	1.638	0.0119348	Up	Bridging integrator 2 OS=Homo sapiens OX=9606 GN=BIN2 PE=1 SV=3	BIN2	0.472	0.763	0.624	0.86	0.666	0.553	1.303	0.933	0.768	0.694	1.418	1.85	0.765	0.736	1.273	1.462
Q9UH99	107	T	0.628	0.0330434	Down	SUN domain-containing protein 2 OS=Homo sapiens OX=9606 GN=SUN2 PE=1 SV=3	SUN2	0.651	1.169	1.613		1.613			1.458	1.467	0.869	0.807	0.588	1.047		0.768	0.758
Q9UPU7	277	T	1.516	0.0178642	Up	TBC1 domain family member 2B OS=Homo sapiens OX=9606 GN=TBC1D2B PE=1 SV=2	TBC1D2B	0.473	1.212	1.381	0.696	0.948	0.799	1.061	0.769	0.599	0.749	1.521	1.552	0.892	1.025	1.087	1.826
Q9UQR1	305	T	0.522	0.0275781	Down	Zinc finger protein 148 OS=Homo sapiens OX=9606 GN=ZNF148 PE=1 SV=2	ZNF148	0.833			2.213	1.378	1.043	0.602	1.634	1.481	1.553	0.642		1.254	0.947	0.386	0.271
Q9Y2Q0	28	T	1.495	0.00630093	Up	Phospholipid-transporting ATPase IA OS=Homo sapiens OX=9606 GN=ATP8A1 PE=1 SV=1	ATP8A1	0.601	0.742	0.726		0.929			0.773	0.626	0.921	0.805	1.167	0.992		1.468	1.247
Q9Y2W1	954	T	1.347	0.0194691	Up	Thyroid hormone receptor-associated protein 3 OS=Homo sapiens OX=9606 GN=THRAP3 PE=1 SV=2	THRAP3	0.543				0.872			0.75	0.824	0.85	1.05		0.936		1.087	1.064
Q9Y2Z0	265	T	2.123	0.00437778	Up	Protein SGT1 homolog OS=Homo sapiens OX=9606 GN=SUGT1 PE=1 SV=3	SUGT1	0.366	0.638	0.489	0.575	0.6	0.921	1.143	0.766	0.652	0.318	2.409	1.41	0.725	0.767	1.704	1.224
Q9Y666	30	T	1.708	0.00465432	Up	Solute carrier family 12 member 7 OS=Homo sapiens OX=9606 GN=SLC12A7 PE=1 SV=3	SLC12A7	0.454	0.67	0.694	0.64	1.104	0.689	1.04	0.648	0.695	1.467	1.062	1.065	2.022	1.187	1.163	1.803
Q9Y6A5	228	T	1.574	0.0122243	Up	Transforming acidic coiled-coil-containing protein 3 OS=Homo sapiens OX=9606 GN=TACC3 PE=1 SV=1	TACC3	0.267	0.383	0.26	0.58	0.511	0.339	1.017	0.576	0.484	0.448	0.905	0.836	0.837	0.567	0.846	0.603
Q9Y6X8	37	T	1.618	0.00652683	Up	Zinc fingers and homeoboxes protein 2 OS=Homo sapiens OX=9606 GN=ZHX2 PE=1 SV=1	ZHX2	0.476	0.981	0.608	0.736	1.151	0.816	0.795	0.923	0.679	0.501	1.991	1.309	1.21	0.814	1.053	1.065
P06493	15	Y	0.675	0.00363424	Down	Cyclin-dependent kinase 1 OS=Homo sapiens OX=9606 GN=CDK1 PE=1 SV=3	CDK1	0.765	1.342	0.996	1.446	1.222	1.157	1.652	1.329	1.145	1.05	0.874	0.836	0.719	1.131	0.769	0.576
P0DP25	100	Y	1.473	0.00426362	Up	Calmodulin-3 OS=Homo sapiens OX=9606 GN=CALM3 PE=1 SV=1	CALM3	0.511	0.672	0.814	1.022	0.799	0.824	0.797			0.696	1.01	1.239	1.049	1.221
P18669	92	Y	1.366	0.00563789	Up	Phosphoglycerate mutase 1 OS=Homo sapiens OX=9606 GN=PGAM1 PE=1 SV=2	PGAM1	0.558	0.764	0.69	1.057	0.719	0.863	0.646	0.998	0.885	0.831	1.364	0.855	0.923	1.167	1.134	1.122
P68104	141	Y	1.496	0.0113619	Up	Elongation factor 1-alpha 1 OS=Homo sapiens OX=9606 GN=EEF1A1 PE=1 SV=1	EEF1A1	0.456	0.631	0.521	0.86	0.809	0.744	0.443			0.699	0.964	1.043	0.81	1.046
Q05655	313	Y	1.822	0.0269825	Up	Protein kinase C delta type OS=Homo sapiens OX=9606 GN=PRKCD PE=1 SV=2	PRKCD	0.445	0.713	0.621	1.009	0.95	0.916	0.598			0.691	2.313	1.122	0.748	1.231
O14579	307	S	1.314	0.0169567	Up	Coatomer subunit epsilon OS=Homo sapiens OX=9606 GN=COPE PE=1 SV=3	COPE		0.817	0.729	1.07		0.926	0.832	0.711	0.706			0.892		1.209	1.045	1.202
O14617	686	S	0.55	0.0212098	Down	AP-3 complex subunit delta-1 OS=Homo sapiens OX=9606 GN=AP3D1 PE=1 SV=1	AP3D1		2.292	1.462	0.988		0.805	1.478	1.457	1.001			1.05		0.547	0.75	0.635
O43516	340	S	1.463	0.00138983	Up	WAS/WASL-interacting protein family member 1 OS=Homo sapiens OX=9606 GN=WIPF1 PE=1 SV=3	WIPF1		0.794	0.781					0.893	0.737			1.256			1.178	1.083
O43719	403	S	2.406	0.00578162	Up	HIV Tat-specific factor 1 OS=Homo sapiens OX=9606 GN=HTATSF1 PE=1 SV=1	HTATSF1		0.658	0.473	0.582		0.665	1.306	0.664	0.817			1.496		3.17	1.127	1.309
O60749	119	S	1.575	0.0247847	Up	Sorting nexin-2 OS=Homo sapiens OX=9606 GN=SNX2 PE=1 SV=2	SNX2		0.859	0.691					0.634	0.992			1.342			1.022	1.387
O60934	347	S	1.41	0.00270856	Up	Nibrin OS=Homo sapiens OX=9606 GN=NBN PE=1 SV=1	NBN		0.808	0.767	0.925		0.791	0.902	0.833	1.099			1.362		1.414	1.129	1.031
P21333	2143	S	6.762	0.00101933	Up	Filamin-A OS=Homo sapiens OX=9606 GN=FLNA PE=1 SV=4	FLNA		0.413	0.443					0.591	0.605			4.959			3.604	1.844
O75592	1624	S	1.514	0.00321777	Up	E3 ubiquitin-protein ligase MYCBP2 OS=Homo sapiens OX=9606 GN=MYCBP2 PE=1 SV=4	MYCBP2		0.948	0.878	0.84		0.779	0.872	0.935	0.755			1.225		1.35	1.689	0.932
O94804	516	S	1.989	0.0484909	Up	Serine/threonine-protein kinase 10 OS=Homo sapiens OX=9606 GN=STK10 PE=1 SV=1	STK10		1.314	0.648	0.764		0.809	0.636					1.209		2.11
O94915	844	S	1.655	0.0254108	Up	Protein furry homolog-like OS=Homo sapiens OX=9606 GN=FRYL PE=1 SV=2	FRYL		0.756	0.52					0.85	0.855			1.482			1.049	1.169
O95977	377	S	1.539	0.0197272	Up	Sphingosine 1-phosphate receptor 4 OS=Homo sapiens OX=9606 GN=S1PR4 PE=1 SV=1	S1PR4		0.965	0.9	1.218		0.82	1.176					1.484		1.642
P07910	306	S	2.411	0.0149729	Up	Heterogeneous nuclear ribonucleoproteins C1/C2 OS=Homo sapiens OX=9606 GN=HNRNPC PE=1 SV=4	HNRNPC		0.616	0.739	0.499		0.312	1.246	0.335	0.444			0.796		1.1	1.44	2.437
P16949	28	S	1.359	0.0324283	Up	Stathmin OS=Homo sapiens OX=9606 GN=STMN1 PE=1 SV=3	STMN1		0.745	0.712					0.896	0.578			1.033			1.002	0.952
P17096	8	S	2.45	0.0343659	Up	High mobility group protein HMG-I/HMG-Y OS=Homo sapiens OX=9606 GN=HMGA1 PE=1 SV=3	HMGA1		0.525	0.455	0.479		1.037	0.665	0.635	1.139			3.481		0.664	1.577	1.188
P17252	319	S	1.315	0.02754	Up	Protein kinase C alpha type OS=Homo sapiens OX=9606 GN=PRKCA PE=1 SV=4	PRKCA		0.809	0.677	1.281		0.995	0.843	0.991	0.758			1.259		1.126	1.267	1.122
P17480	273	S	1.393	0.035508	Up	Nucleolar transcription factor 1 OS=Homo sapiens OX=9606 GN=UBTF PE=1 SV=1	UBTF		0.598	0.811	0.818		1.047	0.903	0.936	0.727			1.359		0.785	1.304	1.199
P23528	24	S	1.539	0.0285903	Up	Cofilin-1 OS=Homo sapiens OX=9606 GN=CFL1 PE=1 SV=3	CFL1		0.672	0.707	1.144		0.608	1.182	0.676	1.246			1.003		1.477	1.533	1.472
P23588	459	S	2.09	0.0154487	Up	Eukaryotic translation initiation factor 4B OS=Homo sapiens OX=9606 GN=EIF4B PE=1 SV=2	EIF4B		0.417	0.552	0.52		0.629	0.901					1.305		1.219
P24928	1920	S	0.646	0.0283533	Down	DNA-directed RNA polymerase II subunit RPB1 OS=Homo sapiens OX=9606 GN=POLR2A PE=1 SV=2	POLR2A								1.105	1.283						0.774	0.768
P26583	35	S	1.984	0.000140287	Up	High mobility group protein B2 OS=Homo sapiens OX=9606 GN=HMGB2 PE=1 SV=2	HMGB2		0.764	0.63	0.74		0.742	0.703	0.588	0.648			1.479		0.925	1.381	1.674
P28340	892	S	1.506	0.00267982	Up	DNA polymerase delta catalytic subunit OS=Homo sapiens OX=9606 GN=POLD1 PE=1 SV=2	POLD1				0.677		0.754	0.586	0.71	0.79					1.037	1.189	0.951
P29350	26	S	2.106	0.0221683	Up	Tyrosine-protein phosphatase non-receptor type 6 OS=Homo sapiens OX=9606 GN=PTPN6 PE=1 SV=1	PTPN6		0.686	0.491	0.761		0.876	0.406					1.297		1.416
P30414	1443	S	0.477	0.0242898	Down	NK-tumor recognition protein OS=Homo sapiens OX=9606 GN=NKTR PE=1 SV=2	NKTR								0.891	1.076						0.502	0.437
P33240	310	S	1.432	0.00233598	Up	Cleavage stimulation factor subunit 2 OS=Homo sapiens OX=9606 GN=CSTF2 PE=1 SV=1	CSTF2		0.622	0.691	0.927		0.923	0.795	0.738	0.788			0.965		1.169	1.072	1.282
P40925	242	S	1.651	0.0463764	Up	Malate dehydrogenase, cytoplasmic OS=Homo sapiens OX=9606 GN=MDH1 PE=1 SV=4	MDH1		0.902	0.737	0.948		1.038	0.825					1.067		1.872
P43243	211	S	1.539	0.0221933	Up	Matrin-3 OS=Homo sapiens OX=9606 GN=MATR3 PE=1 SV=2	MATR3		0.844	0.773	0.913		1.181	0.679	0.828	1.11			1.979		0.954	1.419	1.212
P46013	538	S	2.069	0.00460205	Up	Proliferation marker protein Ki-67 OS=Homo sapiens OX=9606 GN=MKI67 PE=1 SV=2	MKI67		1.369	0.51	0.7		0.625	0.984	0.795	1.263			1.601		1.401	2.14	2.241
P46778	104	S	3.499	0.000528042	Up	60S ribosomal protein L21 OS=Homo sapiens OX=9606 GN=RPL21 PE=1 SV=2	RPL21		0.99	0.319	0.678		0.77	0.655	0.786	0.969			1.568		2.137	3.811	2.814
P49750	1100	S	1.367	0.0247451	Up	YLP motif-containing protein 1 OS=Homo sapiens OX=9606 GN=YLPM1 PE=1 SV=4	YLPM1		0.908	0.81	0.681		0.761	0.764	0.86	1.159			1.376		1.131	0.857	1.279
P49815	1371	S	0.645	0.04688	Down	Tuberin OS=Homo sapiens OX=9606 GN=TSC2 PE=1 SV=2	TSC2		1.138	0.924					0.798	1.214			0.854			0.609	0.509
P49916	912	S	0.503	0.0231001	Down	DNA ligase 3 OS=Homo sapiens OX=9606 GN=LIG3 PE=1 SV=2	LIG3		1.601	0.788	1.265		1.157	0.959					0.549		0.612
P51991	112	S	2.006	0.0170165	Up	Heterogeneous nuclear ribonucleoprotein A3 OS=Homo sapiens OX=9606 GN=HNRNPA3 PE=1 SV=2	HNRNPA3		0.616	0.588	0.593		0.96	1.022	0.864	0.579			1.733		0.659	1.822	1.773
P52272	138	S	2.224	0.00549868	Up	Heterogeneous nuclear ribonucleoprotein M OS=Homo sapiens OX=9606 GN=HNRNPM PE=1 SV=3	HNRNPM		0.674	0.52					0.897	0.83			1.812			1.784	1.276
P53621	173	S	1.361	0.025189	Up	Coatomer subunit alpha OS=Homo sapiens OX=9606 GN=COPA PE=1 SV=2	COPA		0.772	0.734	1.046		0.965	0.808	0.882	0.727			1.424		0.884	1.334	0.974
P56537	243	S	1.352	0.0201832	Up	Eukaryotic translation initiation factor 6 OS=Homo sapiens OX=9606 GN=EIF6 PE=1 SV=1	EIF6		0.899	0.859	0.866		1.071	0.817	0.878	0.674			1.34		0.843	1.297	1.205
P60900	17	S	1.705	0.0282802	Up	Proteasome subunit alpha type-6 OS=Homo sapiens OX=9606 GN=PSMA6 PE=1 SV=1	PSMA6		0.761	0.644	0.666		0.679	0.771					1.534		0.868
P62316	9	S	1.432	0.0148438	Up	Small nuclear ribonucleoprotein Sm D2 OS=Homo sapiens OX=9606 GN=SNRPD2 PE=1 SV=1	SNRPD2		0.782	0.713	0.809		0.733	0.999					1.127		1.185
P62851	82	S	2.077	0.00136145	Up	40S ribosomal protein S25 OS=Homo sapiens OX=9606 GN=RPS25 PE=1 SV=1	RPS25		0.738	0.512	0.837		0.979	0.751	0.72	1.222			1.226		1.97	2.037	1.601
P78527	511	S	1.888	0.0184345	Up	DNA-dependent protein kinase catalytic subunit OS=Homo sapiens OX=9606 GN=PRKDC PE=1 SV=3	PRKDC		0.73	0.602	1.047		1.047	0.674					1.512		1.585
P78559	2451	S	0.529	0.0345285	Down	Microtubule-associated protein 1A OS=Homo sapiens OX=9606 GN=MAP1A PE=1 SV=6	MAP1A								1.163	0.972						0.611	0.519
P85037	299	S	1.675	0.0111964	Up	Forkhead box protein K1 OS=Homo sapiens OX=9606 GN=FOXK1 PE=1 SV=1	FOXK1		0.606	0.696					0.987	0.738			1.122			1.426	1.255
Q02040	633	S	0.419	0.0306075	Down	A-kinase anchor protein 17A OS=Homo sapiens OX=9606 GN=AKAP17A PE=1 SV=2	AKAP17A		1.029	0.653	1.744		1.186	0.566	1.193	2.153			0.53		1.006	0.131	0.374
Q07020	64	S	1.725	0.0132273	Up	60S ribosomal protein L18 OS=Homo sapiens OX=9606 GN=RPL18 PE=1 SV=2	RPL18		0.772	0.961					0.931	0.897			1.512			1.948	1.148
Q09666	4900	S	1.378	0.0497271	Up	Neuroblast differentiation-associated protein AHNAK OS=Homo sapiens OX=9606 GN=AHNAK PE=1 SV=2	AHNAK		1.082	0.751	1.134		1.093	0.968					1.453		1.319
Q09666	5464	S	1.404	0.00400127	Up	Neuroblast differentiation-associated protein AHNAK OS=Homo sapiens OX=9606 GN=AHNAK PE=1 SV=2	AHNAK		0.775	0.599	1.058		0.828	0.874	0.803	0.883			1.159		1.071	1.174	1.266
Q12912	84	S	1.355	0.0068693	Up	Inositol 1,4,5-triphosphate receptor associated 2 OS=Homo sapiens OX=9606 GN=IRAG2 PE=1 SV=3	IRAG2		1	0.747	0.866		0.795	0.663	0.659	0.839			1.252		0.994	1.109	0.956
Q12912	366	S	1.361	0.00235273	Up	Inositol 1,4,5-triphosphate receptor associated 2 OS=Homo sapiens OX=9606 GN=IRAG2 PE=1 SV=3	IRAG2		0.942	0.78	0.862		0.891	0.825					1.189		1.152
Q13094	274	S	1.36	0.00251746	Up	Lymphocyte cytosolic protein 2 OS=Homo sapiens OX=9606 GN=LCP2 PE=1 SV=1	LCP2		0.724	0.75	0.888		0.896	0.829	0.701	0.604			1.113		1.063	0.96	1.054
Q13098	240	S	1.374	0.0180902	Up	COP9 signalosome complex subunit 1 OS=Homo sapiens OX=9606 GN=GPS1 PE=1 SV=4	GPS1		0.667	0.782	0.924		0.856	0.829					1.154		1.076
Q13435	861	S	1.389	0.0168634	Up	Splicing factor 3B subunit 2 OS=Homo sapiens OX=9606 GN=SF3B2 PE=1 SV=2	SF3B2		1.077	0.755					0.846	0.806			1.214			1.14	1.275
Q13574	161	S	0.568	0.035294	Down	Diacylglycerol kinase zeta OS=Homo sapiens OX=9606 GN=DGKZ PE=1 SV=4	DGKZ		2.303	1.431	1.171		1.49	0.986	2.477	1.315			0.971		0.778	1.395	0.481
Q13905	12	S	1.81	0.0403384	Up	Rap guanine nucleotide exchange factor 1 OS=Homo sapiens OX=9606 GN=RAPGEF1 PE=1 SV=3	RAPGEF1		1.276	0.655	0.621		0.774	0.627					1.337		1.525
Q14202	845	S	2.536	0.00245474	Up	Zinc finger MYM-type protein 3 OS=Homo sapiens OX=9606 GN=ZMYM3 PE=1 SV=2	ZMYM3		0.977	0.706					0.747	0.8			1.729			2.766	1.648
Q14683	971	S	1.701	0.0179365	Up	Structural maintenance of chromosomes protein 1A OS=Homo sapiens OX=9606 GN=SMC1A PE=1 SV=2	SMC1A		1.039	0.637					0.733	0.554			1.251			1.325	1.205
Q15007	288	S	1.418	0.0302958	Up	Pre-mRNA-splicing regulator WTAP OS=Homo sapiens OX=9606 GN=WTAP PE=1 SV=2	WTAP		0.735	1.141					0.929	1.095			1.381			1.306	1.462
Q15032	262	S	0.345	0.0023884	Down	R3H domain-containing protein 1 OS=Homo sapiens OX=9606 GN=R3HDM1 PE=1 SV=3	R3HDM1		1.715	1.414					1.993	2.477			0.769			0.722	0.478
Q15170	123	S	1.479	0.0432226	Up	Transcription elongation factor A protein-like 1 OS=Homo sapiens OX=9606 GN=TCEAL1 PE=1 SV=3	TCEAL1		1.058	0.754	0.725		0.794	0.891					1.044		1.454
Q15233	147	S	1.391	0.0245037	Up	Non-POU domain-containing octamer-binding protein OS=Homo sapiens OX=9606 GN=NONO PE=1 SV=4	NONO		0.774	0.603	0.87		0.942	0.685	0.851	1.029			1.043		1.223	0.876	1.43
Q15751	1428	S	1.481	0.000960247	Up	Probable E3 ubiquitin-protein ligase HERC1 OS=Homo sapiens OX=9606 GN=HERC1 PE=1 SV=2	HERC1		0.764	0.741	0.757		0.647	0.679					1.092		1.033
Q1KMD3	655	S	0.734	0.0245135	Down	Heterogeneous nuclear ribonucleoprotein U-like protein 2 OS=Homo sapiens OX=9606 GN=HNRNPUL2 PE=1 SV=1	HNRNPUL2		0.908	0.908	1.263		0.907	1.065	0.902	1.198			0.768		0.885	0.502	0.843
Q53F19	516	S	1.659	0.00760229	Up	Nuclear cap-binding protein subunit 3 OS=Homo sapiens OX=9606 GN=NCBP3 PE=1 SV=2	NCBP3		0.662	0.561	0.76		1.01	0.863	0.857	0.626			1.231		0.895	1.743	1.193
Q53GL0	271	S	0.761	0.0328131	Down	Pleckstrin homology domain-containing family O member 1 OS=Homo sapiens OX=9606 GN=PLEKHO1 PE=1 SV=2	PLEKHO1				1.095		1.026	1.378	1.174	1.184					1.087	0.81	0.779
Q53QZ3	39	S	1.682	0.0154676	Up	Rho GTPase-activating protein 15 OS=Homo sapiens OX=9606 GN=ARHGAP15 PE=1 SV=2	ARHGAP15		0.916	0.715	1.201		0.994	0.888	1.198	1.368			1.43		1.142	1.97	2.456
Q5T1M5	1100	S	0.585	0.0487071	Down	FK506-binding protein 15 OS=Homo sapiens OX=9606 GN=FKBP15 PE=1 SV=2	FKBP15								1.048	0.987						0.667	0.524
Q5T3J3	502	S	1.632	0.0156512	Up	Ligand-dependent nuclear receptor-interacting factor 1 OS=Homo sapiens OX=9606 GN=LRIF1 PE=1 SV=1	LRIF1		0.711	0.539	0.988		1.002	0.746	0.851	1.061			1.219		1.73	1.633	0.918
Q5TGY3	1399	S	0.703	0.00638882	Down	AT-hook DNA-binding motif-containing protein 1 OS=Homo sapiens OX=9606 GN=AHDC1 PE=1 SV=1	AHDC1								1.006	0.967						0.68	0.708
Q5TZA2	462	S	1.308	0.0215049	Up	Rootletin OS=Homo sapiens OX=9606 GN=CROCC PE=1 SV=1	CROCC		0.754	0.845					1.001	0.747			1.141			1.046	1.096
Q5VUG0	16	S	0.571	0.0396078	Down	Scm-like with four MBT domains protein 2 OS=Homo sapiens OX=9606 GN=SFMBT2 PE=1 SV=1	SFMBT2								1.204	1.371						0.805	0.665
Q5VV52	77	S	1.435	0.0247573	Up	Zinc finger protein 691 OS=Homo sapiens OX=9606 GN=ZNF691 PE=1 SV=2	ZNF691		0.646	0.745					0.866	0.892			1.269			1.171	0.949
Q63HN8	82	S	1.818	0.00833267	Up	E3 ubiquitin-protein ligase RNF213 OS=Homo sapiens OX=9606 GN=RNF213 PE=1 SV=3	RNF213		0.788	0.685					0.876	0.742			1.338			1.081	1.795
Q68DK7	392	S	1.848	0.0338377	Up	Male-specific lethal 1 homolog OS=Homo sapiens OX=9606 GN=MSL1 PE=1 SV=3	MSL1		0.77	0.755					0.448	0.491			1.311			0.809	1.295
Q6IA17	382	S	1.435	0.00733692	Up	Single Ig IL-1-related receptor OS=Homo sapiens OX=9606 GN=SIGIRR PE=1 SV=3	SIGIRR		0.786	0.687					0.824	0.666			1.029			0.958	1.203
Q6IAA8	27	S	1.806	0.0277216	Up	Ragulator complex protein LAMTOR1 OS=Homo sapiens OX=9606 GN=LAMTOR1 PE=1 SV=2	LAMTOR1		0.805	0.563	0.547		0.698	1.073	0.779	0.312			1.606		0.762	1.44	1.121
Q6IN85	661	S	1.728	0.00974874	Up	Serine/threonine-protein phosphatase 4 regulatory subunit 3A OS=Homo sapiens OX=9606 GN=PPP4R3A PE=1 SV=1	PPP4R3A		0.745	0.683	0.677		0.763	0.83					1.008		1.548
Q7L014	40	S	0.477	0.0391178	Down	Probable ATP-dependent RNA helicase DDX46 OS=Homo sapiens OX=9606 GN=DDX46 PE=1 SV=2	DDX46		1.951	0.895					1.609	1.568			0.57			1.059	0.527
Q7Z401	731	S	1.38	0.0491138	Up	C-myc promoter-binding protein OS=Homo sapiens OX=9606 GN=DENND4A PE=1 SV=2	DENND4A		0.88	0.716	1.062		0.752	0.732					1.212		1.075
Q7Z6E9	1535	S	0.551	0.0253782	Down	E3 ubiquitin-protein ligase RBBP6 OS=Homo sapiens OX=9606 GN=RBBP6 PE=1 SV=1	RBBP6		1.574	0.933	1.535		1.698	0.741	1.907	1.286			0.657		0.538	1.315	0.535
Q7Z6E9	1328	S	1.383	0.0214061	Up	E3 ubiquitin-protein ligase RBBP6 OS=Homo sapiens OX=9606 GN=RBBP6 PE=1 SV=1	RBBP6		0.738	0.654	0.919		0.636	0.995	0.859	1.042			1.223		1.4	0.965	1.028
Q7Z7F0	572	S	0.412	0.0206074	Down	KH homology domain-containing protein 4 OS=Homo sapiens OX=9606 GN=KHDC4 PE=1 SV=1	KHDC4								1.229	1.545						0.605	0.538
Q8IYB3	478	S	1.38	0.0345467	Up	Serine/arginine repetitive matrix protein 1 OS=Homo sapiens OX=9606 GN=SRRM1 PE=1 SV=2	SRRM1		0.63	0.678	1.188		0.919	0.689	0.96	0.982			1.027		1.035	1.435	1.272
Q8N108	488	S	0.614	0.0472791	Down	Mesoderm induction early response protein 1 OS=Homo sapiens OX=9606 GN=MIER1 PE=1 SV=2	MIER1		1.624	0.968					1.15	1.215			0.954			0.791	0.538
Q8N6T3	246	S	1.456	0.00432302	Up	ADP-ribosylation factor GTPase-activating protein 1 OS=Homo sapiens OX=9606 GN=ARFGAP1 PE=1 SV=2	ARFGAP1		0.798	0.629	0.94		0.859	0.805	0.933	1.019			1.503		1.161	1.029	1.285
Q8ND04	469	S	1.662	0.0325057	Up	Protein SMG8 OS=Homo sapiens OX=9606 GN=SMG8 PE=1 SV=1	SMG8		0.756	0.642					0.787	0.953			1.474			1.523	0.915
Q8NE71	595	S	1.391	0.0310551	Up	ATP-binding cassette sub-family F member 1 OS=Homo sapiens OX=9606 GN=ABCF1 PE=1 SV=2	ABCF1		0.89	0.644	0.888		0.786	0.581	0.835	1.007			1.188		1.44	0.985	0.863
Q8NEY8	167	S	1.537	0.0313681	Up	Periphilin-1 OS=Homo sapiens OX=9606 GN=PPHLN1 PE=1 SV=2	PPHLN1		0.712	0.614	0.834		0.903	0.744					0.973		1.368
Q8NEZ4	46	S	0.62	0.0117151	Down	Histone-lysine N-methyltransferase 2C OS=Homo sapiens OX=9606 GN=KMT2C PE=1 SV=3	KMT2C		1.436	0.949					1.27	1.026			0.774			0.689	0.712
Q8TDB6	547	S	1.518	0.0163348	Up	E3 ubiquitin-protein ligase DTX3L OS=Homo sapiens OX=9606 GN=DTX3L PE=1 SV=1	DTX3L		0.66	0.638	0.832		0.824	1.009	0.879	0.926			1.616		0.855	1.085	1.447
Q8TE77	484	S	1.557	0.00616862	Up	Protein phosphatase Slingshot homolog 3 OS=Homo sapiens OX=9606 GN=SSH3 PE=1 SV=2	SSH3		0.675	0.668	0.644		0.788	0.957	0.889	1.068			1.49		0.935	1.265	1.373
Q92766	1219	S	0.558	0.0460177	Down	Ras-responsive element-binding protein 1 OS=Homo sapiens OX=9606 GN=RREB1 PE=1 SV=3	RREB1		1.291	0.758	1.464		1.194	0.552	1.391	1.557			0.778		1.047	0.414	0.377
Q92945	193	S	2.371	0.00148736	Up	Far upstream element-binding protein 2 OS=Homo sapiens OX=9606 GN=KHSRP PE=1 SV=4	KHSRP		0.764	0.67	0.661		0.719	1.017	0.831	0.618			2.709		0.941	1.712	1.791
Q92993	272	S	1.563	0.0396234	Up	Histone acetyltransferase KAT5 OS=Homo sapiens OX=9606 GN=KAT5 PE=1 SV=2	KAT5		0.609	0.59					0.832	0.71			0.81			1.364	1.039
Q96AQ6	497	S	0.305	0.0450277	Down	Pre-B-cell leukemia transcription factor-interacting protein 1 OS=Homo sapiens OX=9606 GN=PBXIP1 PE=1 SV=1	PBXIP1		2.144	0.666					1.366	2.95			0.398			0.685	0.545
Q96MG7	304	S	1.303	0.0133005	Up	Non-structural maintenance of chromosomes element 3 homolog OS=Homo sapiens OX=9606 GN=NSMCE3 PE=1 SV=1	NSMCE3		0.774	0.793					0.822	0.937			0.96			1.149	1.141
Q96PU8	188	S	1.867	0.0264748	Up	Protein quaking OS=Homo sapiens OX=9606 GN=QKI PE=1 SV=1	QKI		0.85	0.666	0.873		0.817	0.65					1.856		1.024
Q96T37	212	S	1.445	0.0295243	Up	RNA-binding protein 15 OS=Homo sapiens OX=9606 GN=RBM15 PE=1 SV=2	RBM15		0.951	0.838					0.835	0.937			1.172			1.629	1.057
Q96T58	1261	S	0.542	0.00431065	Down	Msx2-interacting protein OS=Homo sapiens OX=9606 GN=SPEN PE=1 SV=1	SPEN		1.241	0.892					1.316	1.013			0.591			0.687	0.536
Q99700	784	S	1.413	0.0396798	Up	Ataxin-2 OS=Homo sapiens OX=9606 GN=ATXN2 PE=1 SV=2	ATXN2		0.628	0.704	0.976		0.817	0.856					1.152		1.098
Q9BQF6	91	S	0.497	0.0497192	Down	Sentrin-specific protease 7 OS=Homo sapiens OX=9606 GN=SENP7 PE=1 SV=4	SENP7		1.312	0.646					1.375	1.532			0.771			0.556	0.485
Q9BRS2	22	S	0.393	0.00954147	Down	Serine/threonine-protein kinase RIO1 OS=Homo sapiens OX=9606 GN=RIOK1 PE=1 SV=2	RIOK1								1.653	1.585						0.694	0.58
Q9BTT0	62	S	4.571	0.00307897	Up	Acidic leucine-rich nuclear phosphoprotein 32 family member E OS=Homo sapiens OX=9606 GN=ANP32E PE=1 SV=1	ANP32E		0.373	0.456					0.739	0.457			1.81			3.594	1.538
Q9BW71	27	S	1.614	0.00157661	Up	HIRA-interacting protein 3 OS=Homo sapiens OX=9606 GN=HIRIP3 PE=1 SV=3	HIRIP3		0.554	0.679	0.548		0.73	0.837	0.733	0.743			1.42		0.924	0.979	1.126
Q9BY77	385	S	1.331	0.0457063	Up	Polymerase delta-interacting protein 3 OS=Homo sapiens OX=9606 GN=POLDIP3 PE=1 SV=2	POLDIP3		0.852	0.71	0.704		0.942	0.927					1.168		1.034
Q9BZH6	1216	S	1.465	0.0160746	Up	WD repeat-containing protein 11 OS=Homo sapiens OX=9606 GN=WDR11 PE=1 SV=1	WDR11		0.697	0.614	0.728		1.095	0.67	0.947	0.917			1.521		0.991	1.218	1.016
Q9BZL6	214	S	1.41	0.00524621	Up	Serine/threonine-protein kinase D2 OS=Homo sapiens OX=9606 GN=PRKD2 PE=1 SV=3	PRKD2		0.716	0.868	0.775		0.804	0.962	0.748	0.709			1.248		0.84	1.311	1.099
Q9C0E8	321	S	1.838	0.00365092	Up	Endoplasmic reticulum junction formation protein lunapark OS=Homo sapiens OX=9606 GN=LNPK PE=1 SV=2	LNPK		0.823	0.577	0.612		0.577	0.722	0.725	0.672			1.756		0.757	1.074	1.358
Q9H410	28	S	1.464	0.0445676	Up	Kinetochore-associated protein DSN1 homolog OS=Homo sapiens OX=9606 GN=DSN1 PE=1 SV=2	DSN1		0.933	0.826	0.733		0.85	1.08					1.513		1.077
Q9H773	85	S	1.312	0.0329839	Up	dCTP pyrophosphatase 1 OS=Homo sapiens OX=9606 GN=DCTPP1 PE=1 SV=1	DCTPP1		0.783	0.64	1.036		0.822	0.691	0.82	0.805			1.185		1.26	0.922	0.83
Q9NQC7	399	S	1.372	0.044904	Up	Ubiquitin carboxyl-terminal hydrolase CYLD OS=Homo sapiens OX=9606 GN=CYLD PE=1 SV=1	CYLD		0.779	0.672	0.926		0.915	0.781					1.255		0.981
Q9NQP4	125	S	1.521	0.0341348	Up	Prefoldin subunit 4 OS=Homo sapiens OX=9606 GN=PFDN4 PE=1 SV=1	PFDN4		0.889	1.024					0.751	0.585			1.291			1.323	1.092
Q9NWH9	371	S	0.583	0.0446989	Down	SAFB-like transcription modulator OS=Homo sapiens OX=9606 GN=SLTM PE=1 SV=2	SLTM		0.85	0.889	1.424		1.434	1.088					0.588		0.737
Q9NYV4	32	S	0.685	0.00803895	Down	Cyclin-dependent kinase 12 OS=Homo sapiens OX=9606 GN=CDK12 PE=1 SV=2	CDK12		0.993	0.864					1.159	0.987			0.754			0.695	0.607
Q9UEY8	42	S	1.556	0.0419792	Up	Gamma-adducin OS=Homo sapiens OX=9606 GN=ADD3 PE=1 SV=1	ADD3		0.759	0.602					0.864	1.055			1.461			1.021	1.345
Q9UHF7	1066	S	0.466	0.028555	Down	Zinc finger transcription factor Trps1 OS=Homo sapiens OX=9606 GN=TRPS1 PE=1 SV=2	TRPS1								1.082	1.179						0.593	0.461
Q9UIJ5	357	S	0.552	0.0132088	Down	Palmitoyltransferase ZDHHC2 OS=Homo sapiens OX=9606 GN=ZDHHC2 PE=1 SV=1	ZDHHC2								1.24	1.391						0.699	0.754
Q9UPP1	804	S	1.407	0.019651	Up	Histone lysine demethylase PHF8 OS=Homo sapiens OX=9606 GN=PHF8 PE=1 SV=3	PHF8		0.58	0.693	0.827		0.735	0.813	0.962	0.802			0.879		1.36	0.869	1.242
Q9UQ35	1762	S	1.92	0.0075623	Up	Serine/arginine repetitive matrix protein 2 OS=Homo sapiens OX=9606 GN=SRRM2 PE=1 SV=2	SRRM2								0.575	0.637						1.134	1.193
Q9Y388	121	S	1.85	0.0460967	Up	RNA-binding motif protein, X-linked 2 OS=Homo sapiens OX=9606 GN=RBMX2 PE=1 SV=2	RBMX2		0.45	0.874					0.931	0.804			1.514			1.013	1.717
Q9Y490	2338	S	2.361	0.00882708	Up	Talin-1 OS=Homo sapiens OX=9606 GN=TLN1 PE=1 SV=3	TLN1		0.788	0.722	0.491		0.684	1.068	0.698	0.489			1.532		0.72	1.882	2.532
Q9Y4C1	447	S	1.361	0.000215905	Up	Lysine-specific demethylase 3A OS=Homo sapiens OX=9606 GN=KDM3A PE=1 SV=4	KDM3A		0.72	0.625	0.67		0.698	0.803	0.77	0.736			0.892		0.977	0.956	1.082
Q9Y4W2	249	S	1.576	0.00968918	Up	Ribosomal biogenesis protein LAS1L OS=Homo sapiens OX=9606 GN=LAS1L PE=1 SV=2	LAS1L				0.912		0.826	0.722	0.732	0.934					1.647	1.072	1.183
P02549	1532	T	4.768	0.00886244	Up	Spectrin alpha chain, erythrocytic 1 OS=Homo sapiens OX=9606 GN=SPTA1 PE=1 SV=5	SPTA1		0.316	0.802					0.691	0.457			1.309			2.942	3.852
P19338	480	T	1.681	0.00452096	Up	Nucleolin OS=Homo sapiens OX=9606 GN=NCL PE=1 SV=3	NCL		0.633	0.779					0.917	0.877			1.396			1.209	1.436
P31146	424	T	1.425	0.0239108	Up	Coronin-1A OS=Homo sapiens OX=9606 GN=CORO1A PE=1 SV=4	CORO1A		0.741	0.485	0.987		0.868	0.771	0.807	0.895			1.402		0.932	1.166	1.022
P49321	390	T	1.574	0.00684092	Up	Nuclear autoantigenic sperm protein OS=Homo sapiens OX=9606 GN=NASP PE=1 SV=2	NASP		0.694	0.75	0.721		0.651	0.939	0.788	0.63			1.013		1.717	0.967	0.956
Q13283	143	T	0.568	0.0485851	Down	Ras GTPase-activating protein-binding protein 1 OS=Homo sapiens OX=9606 GN=G3BP1 PE=1 SV=1	G3BP1								1.089	1.403						0.719	0.696
Q14202	795	T	1.676	0.00179344	Up	Zinc finger MYM-type protein 3 OS=Homo sapiens OX=9606 GN=ZMYM3 PE=1 SV=2	ZMYM3		0.743	0.692					0.812	0.774			1.447			1.284	1.066
Q6KC79	702	T	0.618	0.0117836	Down	Nipped-B-like protein OS=Homo sapiens OX=9606 GN=NIPBL PE=1 SV=2	NIPBL		1.361	1.417	1.266		0.952	0.817	1.48	0.994			0.583		0.589	1.064	0.692
Q6WKZ4	281	T	1.897	0.0308234	Up	Rab11 family-interacting protein 1 OS=Homo sapiens OX=9606 GN=RAB11FIP1 PE=1 SV=3	RAB11FIP1		0.761	0.58					1.06	0.863			1.16			2.117	1.368
Q8NFH5	273	T	2.652	0.0152363	Up	Nucleoporin NUP35 OS=Homo sapiens OX=9606 GN=NUP35 PE=1 SV=1	NUP35		0.605	0.596					0.792	0.828			2.867			1.628	1.115
Q8NFH5	280	T	1.54	0.0443504	Up	Nucleoporin NUP35 OS=Homo sapiens OX=9606 GN=NUP35 PE=1 SV=1	NUP35		0.592	0.726	1.016		1.015	1.081	0.658	0.607			1.798		0.821	1.308	1.083
Q96I24	76	T	2.867	0.00602067	Up	Far upstream element-binding protein 3 OS=Homo sapiens OX=9606 GN=FUBP3 PE=1 SV=2	FUBP3		0.64	0.792	0.492		0.466	0.736	0.573	0.625			1.202		3.753	0.87	1.258
Q99459	438	T	0.744	0.0496321	Down	Cell division cycle 5-like protein OS=Homo sapiens OX=9606 GN=CDC5L PE=1 SV=2	CDC5L		0.862	0.978	0.883		1.156	0.794	1.419	1.281			0.829		0.685	0.69	0.932
Q9Y2I1	1282	T	0.491	0.0131761	Down	Nischarin OS=Homo sapiens OX=9606 GN=NISCH PE=1 SV=3	NISCH								0.967	0.911						0.497	0.426
A6NC98	1314	S	2.119	0.0342069	Up	Coiled-coil domain-containing protein 88B OS=Homo sapiens OX=9606 GN=CCDC88B PE=1 SV=1	CCDC88B				0.786		0.809	0.526	0.896	1.242					2.788	1.434	1.192
O43896	676	S	0.451	0.0124527	Down	Kinesin-like protein KIF1C OS=Homo sapiens OX=9606 GN=KIF1C PE=1 SV=3	KIF1C								1.783	2.114						0.903	0.856
O76031	617	S	0.712	0.0360264	Down	ATP-dependent Clp protease ATP-binding subunit clpX-like, mitochondrial OS=Homo sapiens OX=9606 GN=CLPX PE=1 SV=2	CLPX								1.067	1.088						0.818	0.717
P15927	266	S	0.487	0.0430557	Down	Replication protein A 32 kDa subunit OS=Homo sapiens OX=9606 GN=RPA2 PE=1 SV=1	RPA2				1.455		0.9	0.674	1.504	1.708					0.843	0.532	0.447
P29590	578	S	0.663	0.025518	Down	Protein PML OS=Homo sapiens OX=9606 GN=PML PE=1 SV=3	PML				1.155		0.993	1.322	0.927	1.499					0.662	0.765	0.918
P30086	52	S	1.303	0.0493607	Up	Phosphatidylethanolamine-binding protein 1 OS=Homo sapiens OX=9606 GN=PEBP1 PE=1 SV=3	PEBP1				0.958		0.691	0.924	0.989	0.689					1.19	1.024	1.11
Q13247	265	S	1.777	0.000904825	Up	Serine/arginine-rich splicing factor 6 OS=Homo sapiens OX=9606 GN=SRSF6 PE=1 SV=2	SRSF6				0.803		0.743	0.82	0.736	1.004					1.695	1.376	1.306
Q14157	608	S	0.701	0.0306431	Down	Ubiquitin-associated protein 2-like OS=Homo sapiens OX=9606 GN=UBAP2L PE=1 SV=2	UBAP2L				1.225		0.934	1.283	0.91	0.855					0.834	0.648	0.709
Q15836	2	S	1.708	0.0394059	Up	Vesicle-associated membrane protein 3 OS=Homo sapiens OX=9606 GN=VAMP3 PE=1 SV=3	VAMP3				1.125		1.037	0.453	0.643	0.828					1.505	1.353	1.329
Q4LE39	105	S	1.96	0.0277819	Up	AT-rich interactive domain-containing protein 4B OS=Homo sapiens OX=9606 GN=ARID4B PE=1 SV=2	ARID4B				0.756		0.503	0.772	0.535	1.501					1.711	1.477	1.596
Q53EU6	77	S	0.587	0.0220054	Down	Glycerol-3-phosphate acyltransferase 3 OS=Homo sapiens OX=9606 GN=GPAT3 PE=1 SV=2	GPAT3				0.966		1.008	1.314	1.566	1.151					0.584	0.985	0.546
Q5SNT2	529	S	0.536	0.0435534	Down	Transmembrane protein 201 OS=Homo sapiens OX=9606 GN=TMEM201 PE=1 SV=1	TMEM201				1.099		0.875	1.063	1.097	1.981					0.989	0.485	0.493
Q5T8D3	441	S	1.581	0.0443146	Up	Acyl-CoA-binding domain-containing protein 5 OS=Homo sapiens OX=9606 GN=ACBD5 PE=1 SV=1	ACBD5				1.053		0.883	0.562	0.799	1.245					1.696	1.348	1.264
Q8NFC6	1193	S	0.339	0.00275508	Down	Biorientation of chromosomes in cell division protein 1-like 1 OS=Homo sapiens OX=9606 GN=BOD1L1 PE=1 SV=2	BOD1L1								1.934	2.166						0.692	0.698
Q92522	113	S	3.252	0.0254547	Up	Histone H1.10 OS=Homo sapiens OX=9606 GN=H1-10 PE=1 SV=1	H1-10				0.616		0.698	0.729	1.206	1.607					1.259	3.91	4.305
Q96JC9	158	S	0.353	0.0171009	Down	ELL-associated factor 1 OS=Homo sapiens OX=9606 GN=EAF1 PE=1 SV=1	EAF1								1.466	1.145						0.488	0.433
Q96MU7	122	S	0.456	0.0362817	Down	YTH domain-containing protein 1 OS=Homo sapiens OX=9606 GN=YTHDC1 PE=1 SV=3	YTHDC1								1.871	1.388						0.763	0.722
Q96T51	165	S	2.215	0.00737791	Up	RUN and FYVE domain-containing protein 1 OS=Homo sapiens OX=9606 GN=RUFY1 PE=1 SV=2	RUFY1				0.955		0.916	0.603	0.758	0.781					1.985	1.107	2.242
Q99733	121	S	0.669	0.0354037	Down	Nucleosome assembly protein 1-like 4 OS=Homo sapiens OX=9606 GN=NAP1L4 PE=1 SV=1	NAP1L4				1.331		1.418	0.833	1.129	1.181					0.967	0.73	0.668
Q9BYW2	131	S	1.307	0.00898754	Up	Histone-lysine N-methyltransferase SETD2 OS=Homo sapiens OX=9606 GN=SETD2 PE=1 SV=3	SETD2				0.991		0.935	1.05	0.941	0.791					1.145	1.336	1.212
Q9NP79	16	S	2.169	0.0285444	Up	Vacuolar protein sorting-associated protein VTA1 homolog OS=Homo sapiens OX=9606 GN=VTA1 PE=1 SV=1	VTA1				0.749		0.975	0.455	0.922	0.82					1.022	2.468	1.612
Q9NVI7	634	S	1.384	0.00704913	Up	ATPase family AAA domain-containing protein 3A OS=Homo sapiens OX=9606 GN=ATAD3A PE=1 SV=2	ATAD3A				0.877		0.799	0.997	0.829	0.707					1.195	1.064	1.235
Q9UKM9	176	S	1.441	0.0407147	Up	RNA-binding protein Raly OS=Homo sapiens OX=9606 GN=RALY PE=1 SV=1	RALY				0.892		0.818	0.829	0.98	1.412					1.33	1.277	1.655
Q9Y4F3	1093	S	0.592	0.0247233	Down	Meiosis regulator and mRNA stability factor 1 OS=Homo sapiens OX=9606 GN=MARF1 PE=1 SV=6	MARF1				1.527		0.867	1.096	1.221	1.499					0.937	0.703	0.566
O75592	3921	T	1.803	0.0346297	Up	E3 ubiquitin-protein ligase MYCBP2 OS=Homo sapiens OX=9606 GN=MYCBP2 PE=1 SV=4	MYCBP2				0.718		0.677	0.773	0.672	0.676					0.721	1.347	1.735
Q13422	291	T	0.723	0.0493255	Down	DNA-binding protein Ikaros OS=Homo sapiens OX=9606 GN=IKZF1 PE=1 SV=1	IKZF1				1.221		1.324	0.804	1.132	1.313					0.905	0.779	0.828
Q96MW1	139	T	0.382	0.0437051	Down	Coiled-coil domain-containing protein 43 OS=Homo sapiens OX=9606 GN=CCDC43 PE=1 SV=2	CCDC43								1.371	2.049						0.676	0.629
O14979	300	S	1.979	0.0240073	Up	Heterogeneous nuclear ribonucleoprotein D-like OS=Homo sapiens OX=9606 GN=HNRNPDL PE=1 SV=3	HNRNPDL								0.822	0.68						1.409	1.564
O75376	2253	S	0.768	0.039255	Down	Nuclear receptor corepressor 1 OS=Homo sapiens OX=9606 GN=NCOR1 PE=1 SV=2	NCOR1								1.006	0.966						0.795	0.719
P04040	517	S	0.556	0.0405115	Down	Catalase OS=Homo sapiens OX=9606 GN=CAT PE=1 SV=3	CAT								1.588	1.73						0.816	1.028
P07305	49	S	2.62	0.0370204	Up	Histone H1.0 OS=Homo sapiens OX=9606 GN=H1-0 PE=1 SV=3	H1-0								1.255	0.971						3.324	2.509
P08174	140	S	3.238	0.000123665	Up	Complement decay-accelerating factor OS=Homo sapiens OX=9606 GN=CD55 PE=1 SV=4	CD55								0.719	0.738						2.361	2.357
P09132	128	S	0.394	0.00498742	Down	Signal recognition particle 19 kDa protein OS=Homo sapiens OX=9606 GN=SRP19 PE=1 SV=3	SRP19								2.385	2.094						0.872	0.891
P23497	191	S	0.619	0.0436951	Down	Nuclear autoantigen Sp-100 OS=Homo sapiens OX=9606 GN=SP100 PE=1 SV=3	SP100								1.111	1.198						0.784	0.645
P29401	3	S	1.741	0.00946889	Up	Transketolase OS=Homo sapiens OX=9606 GN=TKT PE=1 SV=3	TKT								0.808	0.82						1.341	1.493
P30414	660	S	0.494	0.0410121	Down	NK-tumor recognition protein OS=Homo sapiens OX=9606 GN=NKTR PE=1 SV=2	NKTR								1.726	1.85						1.011	0.756
P33240	518	S	0.506	0.00602161	Down	Cleavage stimulation factor subunit 2 OS=Homo sapiens OX=9606 GN=CSTF2 PE=1 SV=1	CSTF2								1.29	1.211						0.66	0.606
P46100	889	S	0.22	0.0136614	Down	Transcriptional regulator ATRX OS=Homo sapiens OX=9606 GN=ATRX PE=1 SV=5	ATRX								1.373	1.924						0.382	0.342
P48382	573	S	0.521	0.0314037	Down	DNA-binding protein RFX5 OS=Homo sapiens OX=9606 GN=RFX5 PE=1 SV=1	RFX5								1.827	1.721						1.03	0.817
P49759	122	S	0.631	0.0130584	Down	Dual specificity protein kinase CLK1 OS=Homo sapiens OX=9606 GN=CLK1 PE=1 SV=2	CLK1								1.21	1.345						0.802	0.809
P49840	14	S	1.364	0.00352063	Up	Glycogen synthase kinase-3 alpha OS=Homo sapiens OX=9606 GN=GSK3A PE=1 SV=2	GSK3A								0.814	0.794						1.082	1.112
Q01432	107	S	0.525	0.00689984	Down	AMP deaminase 3 OS=Homo sapiens OX=9606 GN=AMPD3 PE=1 SV=1	AMPD3								1.243	1.236						0.616	0.686
Q03701	959	S	0.593	0.00875343	Down	CCAAT/enhancer-binding protein zeta OS=Homo sapiens OX=9606 GN=CEBPZ PE=1 SV=3	CEBPZ								1.257	1.371						0.761	0.797
Q04637	1092	S	0.368	0.0239041	Down	Eukaryotic translation initiation factor 4 gamma 1 OS=Homo sapiens OX=9606 GN=EIF4G1 PE=1 SV=4	EIF4G1								1.606	2.175						0.67	0.72
Q06330	18	S	0.721	0.0138394	Down	Recombining binding protein suppressor of hairless OS=Homo sapiens OX=9606 GN=RBPJ PE=1 SV=3	RBPJ								0.95	0.985						0.674	0.722
Q13129	624	S	0.264	0.0385835	Down	Zinc finger protein Rlf OS=Homo sapiens OX=9606 GN=RLF PE=1 SV=2	RLF								1.894	2.247						0.406	0.686
Q13129	937	S	0.472	0.0293561	Down	Zinc finger protein Rlf OS=Homo sapiens OX=9606 GN=RLF PE=1 SV=2	RLF								1.216	1.356						0.534	0.68
Q13595	103	S	0.176	0.00915892	Down	Transformer-2 protein homolog alpha OS=Homo sapiens OX=9606 GN=TRA2A PE=1 SV=1	TRA2A								1.235	1.494						0.207	0.273
Q14244	268	S	0.631	0.0474024	Down	Ensconsin OS=Homo sapiens OX=9606 GN=MAP7 PE=1 SV=1	MAP7								1.77	1.443						1.026	1.001
Q14527	398	S	0.416	0.029755	Down	Helicase-like transcription factor OS=Homo sapiens OX=9606 GN=HLTF PE=1 SV=2	HLTF								1.301	1.548						0.669	0.517
Q14839	145	S	3.364	0.0180966	Up	Chromodomain-helicase-DNA-binding protein 4 OS=Homo sapiens OX=9606 GN=CHD4 PE=1 SV=2	CHD4								0.273	0.249						1.015	0.741
Q15084	156	S	0.297	0.00918029	Down	Protein disulfide-isomerase A6 OS=Homo sapiens OX=9606 GN=PDIA6 PE=1 SV=1	PDIA6								1.986	2.424						0.694	0.614
Q6NZY4	81	S	0.716	0.0407903	Down	Zinc finger CCHC domain-containing protein 8 OS=Homo sapiens OX=9606 GN=ZCCHC8 PE=1 SV=2	ZCCHC8								1.164	1.049						0.756	0.829
Q6P6C2	252	S	0.645	0.00982713	Down	RNA demethylase ALKBH5 OS=Homo sapiens OX=9606 GN=ALKBH5 PE=1 SV=2	ALKBH5								1.231	1.129						0.757	0.766
Q6WCQ1	269	S	0.592	0.0293835	Down	Myosin phosphatase Rho-interacting protein OS=Homo sapiens OX=9606 GN=MPRIP PE=1 SV=3	MPRIP								1.066	1.273						0.707	0.677
Q6ZRS2	2396	S	0.545	0.0409968	Down	Helicase SRCAP OS=Homo sapiens OX=9606 GN=SRCAP PE=1 SV=3	SRCAP								1.559	1.991						0.942	0.994
Q86TJ2	305	S	0.303	0.0152056	Down	Transcriptional adapter 2-beta OS=Homo sapiens OX=9606 GN=TADA2B PE=1 SV=2	TADA2B								2.417	3.232						0.831	0.878
Q86UE4	494	S	1.467	0.0133309	Up	Protein LYRIC OS=Homo sapiens OX=9606 GN=MTDH PE=1 SV=2	MTDH								0.777	0.83						1.214	1.143
Q86VM9	536	S	0.446	0.0362946	Down	Zinc finger CCCH domain-containing protein 18 OS=Homo sapiens OX=9606 GN=ZC3H18 PE=1 SV=2	ZC3H18								0.988	1.332						0.541	0.494
Q8IV04	438	S	0.25	0.0379472	Down	Carabin OS=Homo sapiens OX=9606 GN=TBC1D10C PE=1 SV=1	TBC1D10C								3.34	2.076						0.769	0.585
Q8IWI9	2774	S	0.286	0.0269816	Down	MAX gene-associated protein OS=Homo sapiens OX=9606 GN=MGA PE=1 SV=4	MGA								1.863	2.776						0.628	0.7
Q8NEZ4	2937	S	0.648	0.0308242	Down	Histone-lysine N-methyltransferase 2C OS=Homo sapiens OX=9606 GN=KMT2C PE=1 SV=3	KMT2C								1.12	1.304						0.797	0.773
Q8NHM5	820	S	0.68	0.00552659	Down	Lysine-specific demethylase 2B OS=Homo sapiens OX=9606 GN=KDM2B PE=1 SV=1	KDM2B								1.096	1.042						0.737	0.717
Q92615	663	S	1.687	0.0302128	Up	La-related protein 4B OS=Homo sapiens OX=9606 GN=LARP4B PE=1 SV=3	LARP4B								0.693	0.607						1.025	1.168
Q92625	666	S	0.598	0.00685027	Down	Ankyrin repeat and SAM domain-containing protein 1A OS=Homo sapiens OX=9606 GN=ANKS1A PE=1 SV=4	ANKS1A								1.095	1.19						0.69	0.677
Q92766	1653	S	0.551	0.0221397	Down	Ras-responsive element-binding protein 1 OS=Homo sapiens OX=9606 GN=RREB1 PE=1 SV=3	RREB1								1.076	1.07						0.538	0.645
Q92769	411	S	0.37	0.0340167	Down	Histone deacetylase 2 OS=Homo sapiens OX=9606 GN=HDAC2 PE=1 SV=2	HDAC2								1.872	2.545						0.73	0.904
Q92785	113	S	1.843	0.0115305	Up	Zinc finger protein ubi-d4 OS=Homo sapiens OX=9606 GN=DPF2 PE=1 SV=2	DPF2								0.732	0.715						1.42	1.247
Q96BJ3	144	S	1.603	0.0229275	Up	Axin interactor, dorsalization-associated protein OS=Homo sapiens OX=9606 GN=AIDA PE=1 SV=1	AIDA								0.634	0.614						1.071	0.93
Q96PV4	144	S	0.732	0.0465499	Down	Paraneoplastic antigen-like protein 5 OS=Homo sapiens OX=9606 GN=PNMA5 PE=1 SV=2	PNMA5								0.951	1.057						0.701	0.768
Q96T58	2305	S	1.364	0.00898842	Up	Msx2-interacting protein OS=Homo sapiens OX=9606 GN=SPEN PE=1 SV=1	SPEN								0.879	0.834						1.152	1.184
Q96T58	2092	S	0.55	0.00339518	Down	Msx2-interacting protein OS=Homo sapiens OX=9606 GN=SPEN PE=1 SV=1	SPEN								1.712	1.735						0.916	0.981
Q99583	2	S	1.797	0.0314794	Up	Max-binding protein MNT OS=Homo sapiens OX=9606 GN=MNT PE=1 SV=1	MNT								0.68	0.588						1.228	1.051
Q99729	77	S	4.394	0.0427694	Up	Heterogeneous nuclear ribonucleoprotein A/B OS=Homo sapiens OX=9606 GN=HNRNPAB PE=1 SV=2	HNRNPAB								0.695	0.37						2.145	2.535
Q99961	18	S	3.002	0.00852099	Up	Endophilin-A2 OS=Homo sapiens OX=9606 GN=SH3GL1 PE=1 SV=1	SH3GL1								0.551	0.466						1.616	1.437
Q9BQF6	228	S	0.533	0.00238106	Down	Sentrin-specific protease 7 OS=Homo sapiens OX=9606 GN=SENP7 PE=1 SV=4	SENP7								1.707	1.613						0.896	0.875
Q9BUL9	162	S	0.734	0.00524114	Down	Ribonuclease P protein subunit p25 OS=Homo sapiens OX=9606 GN=RPP25 PE=1 SV=1	RPP25								1.089	1.119						0.825	0.796
Q9H0W8	2	S	0.45	0.0193413	Down	Protein SMG9 OS=Homo sapiens OX=9606 GN=SMG9 PE=1 SV=1	SMG9								1.053	1.314						0.541	0.523
Q9H0W8	32	S	0.506	0.0268908	Down	Protein SMG9 OS=Homo sapiens OX=9606 GN=SMG9 PE=1 SV=1	SMG9								0.947	1.171						0.557	0.515
Q9H1E5	251	S	4.723	0.00741755	Up	Thioredoxin-related transmembrane protein 4 OS=Homo sapiens OX=9606 GN=TMX4 PE=1 SV=1	TMX4								0.384	0.362						1.99	1.533
Q9H2F5	357	S	0.279	0.0448631	Down	Enhancer of polycomb homolog 1 OS=Homo sapiens OX=9606 GN=EPC1 PE=1 SV=1	EPC1								0.801	1.377						0.311	0.297
Q9H8G2	92	S	0.24	0.00715948	Down	Caspase activity and apoptosis inhibitor 1 OS=Homo sapiens OX=9606 GN=CAAP1 PE=1 SV=2	CAAP1								1.636	1.913						0.386	0.465
Q9HCD5	116	S	0.662	0.0120293	Down	Nuclear receptor coactivator 5 OS=Homo sapiens OX=9606 GN=NCOA5 PE=1 SV=2	NCOA5								1.078	1.142						0.761	0.709
Q9HCG8	886	S	0.617	0.00551172	Down	Pre-mRNA-splicing factor CWC22 homolog OS=Homo sapiens OX=9606 GN=CWC22 PE=1 SV=3	CWC22								1.724	1.838						1.081	1.117
Q9NWA0	3	S	1.562	0.000783009	Up	Mediator of RNA polymerase II transcription subunit 9 OS=Homo sapiens OX=9606 GN=MED9 PE=1 SV=1	MED9								0.974	0.995						1.548	1.528
Q9NYL2	727	S	0.479	0.0439319	Down	Mitogen-activated protein kinase kinase kinase 20 OS=Homo sapiens OX=9606 GN=MAP3K20 PE=1 SV=3	MAP3K20								1.707	1.322						0.794	0.658
Q9UBW5	256	S	0.455	0.00784126	Down	Bridging integrator 2 OS=Homo sapiens OX=9606 GN=BIN2 PE=1 SV=3	BIN2								2.683	2.468						1.239	1.107
Q9UGI8	168	S	2.282	0.00289366	Up	Testin OS=Homo sapiens OX=9606 GN=TES PE=1 SV=1	TES								0.629	0.599						1.349	1.453
Q9UK76	70	S	1.821	0.0229955	Up	Jupiter microtubule associated homolog 1 OS=Homo sapiens OX=9606 GN=JPT1 PE=1 SV=3	JPT1								0.705	0.83						1.46	1.336
Q9ULL5	865	S	1.704	0.0085584	Up	Proline-rich protein 12 OS=Homo sapiens OX=9606 GN=PRR12 PE=1 SV=3	PRR12								0.868	0.809						1.479	1.379
Q9UQ35	1764	S	2.299	0.0399217	Up	Serine/arginine repetitive matrix protein 2 OS=Homo sapiens OX=9606 GN=SRRM2 PE=1 SV=2	SRRM2								0.704	0.757						1.405	1.954
Q9UQR1	306	S	0.685	0.00278634	Down	Zinc finger protein 148 OS=Homo sapiens OX=9606 GN=ZNF148 PE=1 SV=2	ZNF148								1.124	1.168						0.78	0.789
Q9Y2W1	326	S	0.471	0.0336279	Down	Thyroid hormone receptor-associated protein 3 OS=Homo sapiens OX=9606 GN=THRAP3 PE=1 SV=2	THRAP3								1.672	1.865						0.942	0.723
Q9Y3Q8	24	S	0.573	0.00408728	Down	TSC22 domain family protein 4 OS=Homo sapiens OX=9606 GN=TSC22D4 PE=1 SV=2	TSC22D4								1.06	1.138						0.628	0.632
Q9Y6G9	510	S	0.697	0.03169	Down	Cytoplasmic dynein 1 light intermediate chain 1 OS=Homo sapiens OX=9606 GN=DYNC1LI1 PE=1 SV=3	DYNC1LI1								1.14	1.276						0.87	0.813
O14686	4852	T	1.373	0.0424322	Up	Histone-lysine N-methyltransferase 2D OS=Homo sapiens OX=9606 GN=KMT2D PE=1 SV=2	KMT2D								0.828	0.914						1.251	1.141
O43566	292	T	3.462	0.0354164	Up	Regulator of G-protein signaling 14 OS=Homo sapiens OX=9606 GN=RGS14 PE=1 SV=4	RGS14								0.566	0.42						1.392	2.022
P06702	31	T	0.413	0.0139802	Down	Protein S100-A9 OS=Homo sapiens OX=9606 GN=S100A9 PE=1 SV=1	S100A9								1.261	1.477						0.605	0.526
P13796	89	T	2.522	0.0238401	Up	Plastin-2 OS=Homo sapiens OX=9606 GN=LCP1 PE=1 SV=6	LCP1								0.819	0.686						2.115	1.681
Q12802	1930	T	0.666	0.0291842	Down	A-kinase anchor protein 13 OS=Homo sapiens OX=9606 GN=AKAP13 PE=1 SV=2	AKAP13								1.182	1.279						0.771	0.868
Q5T8P6	516	T	1.593	0.0195675	Up	RNA-binding protein 26 OS=Homo sapiens OX=9606 GN=RBM26 PE=1 SV=3	RBM26								0.847	0.79						1.377	1.231
Q7Z2W4	375	T	0.508	0.00360774	Down	Zinc finger CCCH-type antiviral protein 1 OS=Homo sapiens OX=9606 GN=ZC3HAV1 PE=1 SV=3	ZC3HAV1								1.227	1.136						0.592	0.608
Q8N1G0	137	T	0.579	0.0250718	Down	Zinc finger protein 687 OS=Homo sapiens OX=9606 GN=ZNF687 PE=1 SV=1	ZNF687								1.353	1.239						0.808	0.693
Q8N201	1715	T	3.064	0.0169883	Up	Integrator complex subunit 1 OS=Homo sapiens OX=9606 GN=INTS1 PE=1 SV=2	INTS1								0.515	0.48						1.74	1.309
Q96PK6	572	T	0.621	0.0203138	Down	RNA-binding protein 14 OS=Homo sapiens OX=9606 GN=RBM14 PE=1 SV=2	RBM14								1.062	0.96						0.657	0.598
Q99081	285	T	0.624	0.0138061	Down	Transcription factor 12 OS=Homo sapiens OX=9606 GN=TCF12 PE=1 SV=1	TCF12								1.068	1.01						0.68	0.617
Q9BTC8	432	T	0.727	0.0485227	Down	Metastasis-associated protein MTA3 OS=Homo sapiens OX=9606 GN=MTA3 PE=1 SV=2	MTA3								1.17	1.064						0.857	0.767
Q9BTU6	307	T	4.409	0.0265455	Up	Phosphatidylinositol 4-kinase type 2-alpha OS=Homo sapiens OX=9606 GN=PI4K2A PE=1 SV=1	PI4K2A								0.324	0.272						1.021	1.607
O15131	9	Y	3.761	0.00834562	Up	Importin subunit alpha-6 OS=Homo sapiens OX=9606 GN=KPNA5 PE=1 SV=2	KPNA5								0.539	0.422						1.816	1.798
P06239	505	Y	0.327	0.010507	Down	Tyrosine-protein kinase Lck OS=Homo sapiens OX=9606 GN=LCK PE=1 SV=6	LCK								2.335	2.02						0.648	0.776
